# Supplementary material for: Cu(II) Stability and UV-Induced Electron Transfer in a Metal–Organic Hybrid: An EPR, DFT, and Crystallographic Characterization of Copper-Doped Zinc Creatininium Sulfate
Source: J Phys Chem A. 2024 Nov 20;128(48):10380–94. doi: 10.1021/acs.jpca.4c06133 (PMC11626505; doi:10.1021/acs.jpca.4c06133)
Supplement: Supplementary file 2 — jp4c06133_si_002.cif [file jp4c06133_si_002.cif]

 
data_JV_ZnCu_25C_a
 
_audit_creation_method            'SHELXL-2018/3'
_shelx_SHELXL_version_number      '2018/3'
_chemical_name_systematic         ?
_chemical_name_common             ?
_chemical_melting_point           ?
_chemical_formula_moiety          ?
_chemical_formula_sum
 'C8 H32 Cu0.04 N6 O18 S2 Zn0.96' 
_chemical_formula_weight          629.81

loop_
 _atom_type_symbol
 _atom_type_description
 _atom_type_scat_dispersion_real
 _atom_type_scat_dispersion_imag
 _atom_type_scat_source
 'C'  'C'   0.0034   0.0017
 'XDISP Program in WinGX L.Kissel & R.H.Pratt Acta Cryst A46 170 1990'
 'H'  'H'   0.0000   0.0000
 'XDISP Program in WinGX L.Kissel & R.H.Pratt Acta Cryst A46 170 1990'
 'N'  'N'   0.0065   0.0035
 'XDISP Program in WinGX L.Kissel & R.H.Pratt Acta Cryst A46 170 1990'
 'O'  'O'   0.0115   0.0064
 'XDISP Program in WinGX L.Kissel & R.H.Pratt Acta Cryst A46 170 1990'
 'S'  'S'   0.1300   0.1309
 'XDISP Program in WinGX L.Kissel & R.H.Pratt Acta Cryst A46 170 1990'
 'Cu'  'Cu'   0.3203   1.3289
 'XDISP Program in WinGX L.Kissel & R.H.Pratt Acta Cryst A46 170 1990'
 'Zn'  'Zn'   0.2768   1.5030
 'XDISP Program in WinGX L.Kissel & R.H.Pratt Acta Cryst A46 170 1990'
 
_space_group_crystal_system       monoclinic
_space_group_IT_number            14
_space_group_name_H-M_alt         'P 21/n'
_space_group_name_Hall            '-P 2yn'
 
_shelx_space_group_comment
;
The symmetry employed for this shelxl refinement is uniquely defined
by the following loop, which should always be used as a source of
symmetry information in preference to the above space-group names.
They are only intended as comments.
;
 
loop_
 _space_group_symop_operation_xyz
 'x, y, z'
 '-x+1/2, y+1/2, -z+1/2'
 '-x, -y, -z'
 'x-1/2, -y-1/2, z-1/2'
 
_cell_length_a                    6.4433(15)
_cell_length_b                    28.051(7)
_cell_length_c                    7.1452(17)
_cell_angle_alpha                 90
_cell_angle_beta                  110.934(9)
_cell_angle_gamma                 90
_cell_volume                      1206.2(5)
_cell_formula_units_Z             2
_cell_measurement_temperature     298(2)
_cell_measurement_reflns_used     9429      
_cell_measurement_theta_min       2.9786       
_cell_measurement_theta_max       29.9080
 
_exptl_crystal_description        block
_exptl_crystal_colour             'very pale blue'
_exptl_crystal_density_meas       ?
_exptl_crystal_density_method     ?
_exptl_crystal_density_diffrn     1.734          
_exptl_crystal_F_000              656
_exptl_transmission_factor_min    ?
_exptl_transmission_factor_max    ?
_exptl_crystal_size_max           0.300
_exptl_crystal_size_mid           0.250
_exptl_crystal_size_min           0.200
_exptl_absorpt_coefficient_mu     1.365
_shelx_estimated_absorpt_T_min    0.685
_shelx_estimated_absorpt_T_max    0.772
_exptl_absorpt_correction_type    multi-scan
_exptl_absorpt_correction_T_min   0.686
_exptl_absorpt_correction_T_max   0.772
_exptl_absorpt_process_details    'SADABS 2016/2 Bruker AXS Madison WI USA'
_exptl_absorpt_special_details    ?
_diffrn_ambient_temperature       298(2)
_diffrn_radiation_wavelength      0.7288
_diffrn_radiation_type            synchrotron
_diffrn_source                    'Advanced Light Source Beamline 12.2.1'
_diffrn_measurement_device_type   'Bruker D8 with PHOTONII detector' 
_diffrn_measurement_method        '\w/\q shutterless scans'
_diffrn_detector_area_resol_mean  7.39
_diffrn_reflns_number             40031
_diffrn_reflns_av_unetI/netI      0.0303
_diffrn_reflns_av_R_equivalents   0.0604
_diffrn_reflns_limit_h_min        -8
_diffrn_reflns_limit_h_max        8
_diffrn_reflns_limit_k_min        -38
_diffrn_reflns_limit_k_max        38
_diffrn_reflns_limit_l_min        -9
_diffrn_reflns_limit_l_max        9
_diffrn_reflns_theta_min          2.979
_diffrn_reflns_theta_max          30.016
_diffrn_reflns_theta_full         25.930
_diffrn_measured_fraction_theta_max   0.996
_diffrn_measured_fraction_theta_full  0.999
_diffrn_reflns_Laue_measured_fraction_max    0.996
_diffrn_reflns_Laue_measured_fraction_full   0.999
_diffrn_reflns_point_group_measured_fraction_max   0.996
_diffrn_reflns_point_group_measured_fraction_full  0.999
_reflns_number_total              3264
_reflns_number_gt                 2957
_reflns_threshold_expression      'I > 2\s(I)'
_reflns_Friedel_coverage          0.000
_reflns_Friedel_fraction_max      .
_reflns_Friedel_fraction_full     .
 
_reflns_special_details
;
 Reflections were merged by SHELXL according to the crystal
 class for the calculation of statistics and refinement.
 
 _reflns_Friedel_fraction is defined as the number of unique
 Friedel pairs measured divided by the number that would be
 possible theoretically, ignoring centric projections and
 systematic absences.
;
 
_computing_data_collection        'Bruker APEX 3'
_computing_cell_refinement        'Bruker SAINT v8.38a'
_computing_data_reduction         'Bruker SAINT v8.38a'
_computing_structure_solution     'SHELXT 2014/5 (Sheldrick, 2014)'
_computing_structure_refinement 'SHELXL-2018/3 (Sheldrick, 2018)'
_computing_molecular_graphics     'Bruker SHELXTL'
_computing_publication_material   'Bruker SHELXTL & local programs'
_refine_special_details           
;
 All non-hydrogen atoms were refined anisotropically. Hydrogen atoms
 were found in the difference map and allowed to refine freely,
 except for the methyl group where geometry constraints were used.
;
_refine_ls_structure_factor_coef  Fsqd
_refine_ls_matrix_type            full
_refine_ls_weighting_scheme       calc
_refine_ls_weighting_details
'w=1/[\s^2^(Fo^2^)+(0.0439P)^2^+0.2756P] where P=(Fo^2^+2Fc^2^)/3'
_atom_sites_solution_primary      'intrinsic phasing'
_atom_sites_solution_secondary    difmap
_atom_sites_solution_hydrogens    mixed
_refine_ls_hydrogen_treatment     refU
_refine_ls_extinction_method      'SHELXL-2018/3 (Sheldrick 2018)'
_refine_ls_extinction_coef        0.039(2)
_refine_ls_extinction_expression
 'Fc^*^=kFc[1+0.001xFc^2^\l^3^/sin(2\q)]^-1/4^'
_refine_ls_number_reflns          3264
_refine_ls_number_parameters      218
_refine_ls_number_restraints      0
_refine_ls_R_factor_all           0.0354
_refine_ls_R_factor_gt            0.0316
_refine_ls_wR_factor_ref          0.0803
_refine_ls_wR_factor_gt           0.0771
_refine_ls_goodness_of_fit_ref    1.116
_refine_ls_restrained_S_all       1.116
_refine_ls_shift/su_max           0.001
_refine_ls_shift/su_mean          0.000
 
loop_
 _atom_site_label
 _atom_site_type_symbol
 _atom_site_fract_x
 _atom_site_fract_y
 _atom_site_fract_z
 _atom_site_U_iso_or_equiv
 _atom_site_adp_type
 _atom_site_occupancy
 _atom_site_site_symmetry_order  
 _atom_site_calc_flag
 _atom_site_refinement_flags_posn
 _atom_site_refinement_flags_adp
 _atom_site_refinement_flags_occupancy
 _atom_site_disorder_assembly
 _atom_site_disorder_group
Zn1 Zn 1.000000 0.500000 0.000000 0.02025(10) Uani 0.96 2 d S . P . .
Cu1 Cu 1.000000 0.500000 0.000000 0.02025(10) Uani 0.04 2 d S . P . .
O1W O 0.69600(19) 0.53186(5) -0.06100(19) 0.0326(3) Uani 1 1 d . . . . .
H1WA H 0.656(4) 0.5464(8) 0.011(4) 0.045(6) Uiso 1 1 d . . . . .
H1WB H 0.594(4) 0.5256(8) -0.158(4) 0.039(6) Uiso 1 1 d . . . . .
O2W O 0.9456(2) 0.45553(4) 0.21070(18) 0.0296(2) Uani 1 1 d . . . . .
H2WA H 1.052(5) 0.4409(9) 0.293(4) 0.050(7) Uiso 1 1 d . . . . .
H2WB H 0.874(5) 0.4659(9) 0.263(4) 0.055(8) Uiso 1 1 d . . . . .
O3W O 1.16512(19) 0.55185(4) 0.22525(16) 0.0247(2) Uani 1 1 d . . . . .
H3WA H 1.084(4) 0.5721(8) 0.250(3) 0.040(6) Uiso 1 1 d . . . . .
H3WB H 1.264(4) 0.5680(9) 0.200(4) 0.051(7) Uiso 1 1 d . . . . .
S1 S 0.68840(5) 0.61536(2) 0.33127(5) 0.02173(10) Uani 1 1 d . . . . .
O2 O 0.52869(18) 0.58965(4) 0.15533(16) 0.0288(2) Uani 1 1 d . . . . .
O3 O 0.6118(2) 0.66439(4) 0.33302(19) 0.0348(3) Uani 1 1 d . . . . .
O4 O 0.6874(2) 0.59002(4) 0.51385(17) 0.0359(3) Uani 1 1 d . . . . .
O5 O 0.9095(2) 0.61458(5) 0.3196(2) 0.0442(3) Uani 1 1 d . . . . .
N1 N 0.3018(2) 0.68696(5) 0.49526(19) 0.0256(3) Uani 1 1 d . . . . .
H1N H 0.396(4) 0.6778(8) 0.435(3) 0.042(6) Uiso 1 1 d . . . . .
C1 C 0.3037(2) 0.66672(5) 0.6687(2) 0.0243(3) Uani 1 1 d . . . . .
N2 N 0.1604(2) 0.68792(5) 0.7356(2) 0.0289(3) Uani 1 1 d . . . . .
C2 C 0.0490(3) 0.72663(6) 0.6003(3) 0.0318(3) Uani 1 1 d . . . . .
H2A H 0.076(4) 0.7579(8) 0.668(3) 0.044(6) Uiso 1 1 d . . . . .
H2B H -0.108(4) 0.7203(8) 0.546(3) 0.039(5) Uiso 1 1 d . . . . .
C3 C 0.1542(3) 0.72427(6) 0.4429(2) 0.0316(3) Uani 1 1 d . . . . .
O1 O 0.1215(3) 0.75021(5) 0.2997(2) 0.0520(4) Uani 1 1 d . . . . .
N3 N 0.4336(3) 0.63058(5) 0.7521(2) 0.0344(3) Uani 1 1 d . . . . .
H3NA H 0.435(4) 0.6208(8) 0.854(3) 0.035(6) Uiso 1 1 d . . . . .
H3NB H 0.514(4) 0.6187(8) 0.692(4) 0.046(6) Uiso 1 1 d . . . . .
C4 C 0.1005(3) 0.67275(7) 0.9042(3) 0.0415(4) Uani 1 1 d . . . . .
H4A H 0.045642 0.699577 0.956020 0.109(12) Uiso 1 1 calc R . . . .
H4B H 0.229060 0.659942 1.007289 0.095(10) Uiso 1 1 calc R . . . .
H4C H -0.012760 0.648716 0.860724 0.127(14) Uiso 1 1 calc R . . . .
O4W O 0.3316(2) 0.50911(5) -0.39206(19) 0.0291(2) Uani 1 1 d . . . . .
H4WA H 0.335(4) 0.4819(10) -0.419(4) 0.047(7) Uiso 1 1 d . . . . .
H4WB H 0.301(4) 0.5212(9) -0.489(4) 0.048(7) Uiso 1 1 d . . . . .
 
loop_
 _atom_site_aniso_label
 _atom_site_aniso_U_11
 _atom_site_aniso_U_22
 _atom_site_aniso_U_33
 _atom_site_aniso_U_23
 _atom_site_aniso_U_13
 _atom_site_aniso_U_12
Zn1 0.01796(14) 0.02469(14) 0.01813(14) -0.00032(8) 0.00646(9) 0.00188(8)
Cu1 0.01796(14) 0.02469(14) 0.01813(14) -0.00032(8) 0.00646(9) 0.00188(8)
O1W 0.0215(5) 0.0450(7) 0.0273(6) -0.0111(5) 0.0037(5) 0.0096(5)
O2W 0.0290(6) 0.0357(6) 0.0265(6) 0.0066(5) 0.0128(5) 0.0042(5)
O3W 0.0238(5) 0.0269(5) 0.0252(5) -0.0030(4) 0.0107(4) -0.0009(4)
S1 0.02044(18) 0.02146(17) 0.02426(18) -0.00317(12) 0.00916(13) 0.00151(11)
O2 0.0278(5) 0.0341(6) 0.0245(5) -0.0062(4) 0.0094(4) -0.0033(4)
O3 0.0422(7) 0.0217(5) 0.0480(7) -0.0016(5) 0.0253(6) 0.0046(5)
O4 0.0431(7) 0.0382(6) 0.0245(6) 0.0059(5) 0.0098(5) 0.0104(5)
O5 0.0249(6) 0.0468(7) 0.0665(9) -0.0187(6) 0.0230(6) -0.0037(5)
N1 0.0277(6) 0.0254(6) 0.0245(6) 0.0001(5) 0.0101(5) 0.0022(5)
C1 0.0250(7) 0.0232(6) 0.0243(7) -0.0020(5) 0.0084(5) -0.0002(5)
N2 0.0300(6) 0.0290(6) 0.0300(7) 0.0001(5) 0.0137(5) 0.0062(5)
C2 0.0296(8) 0.0290(7) 0.0347(8) -0.0006(6) 0.0089(6) 0.0081(6)
C3 0.0339(8) 0.0276(7) 0.0303(8) 0.0011(6) 0.0077(6) 0.0043(6)
O1 0.0661(9) 0.0485(8) 0.0427(8) 0.0211(6) 0.0209(7) 0.0215(7)
N3 0.0433(8) 0.0320(7) 0.0331(8) 0.0090(6) 0.0200(7) 0.0146(6)
C4 0.0485(11) 0.0474(10) 0.0372(9) 0.0023(8) 0.0257(8) 0.0062(8)
O4W 0.0320(6) 0.0320(6) 0.0226(6) 0.0018(5) 0.0088(5) 0.0032(5)
 
_geom_special_details
;
 All esds (except the esd in the dihedral angle between two l.s. planes)
 are estimated using the full covariance matrix.  The cell esds are taken
 into account individually in the estimation of esds in distances, angles
 and torsion angles; correlations between esds in cell parameters are only
 used when they are defined by crystal symmetry.  An approximate (isotropic)
 treatment of cell esds is used for estimating esds involving l.s. planes.
;
 
loop_
 _geom_bond_atom_site_label_1
 _geom_bond_atom_site_label_2
 _geom_bond_distance
 _geom_bond_site_symmetry_2
 _geom_bond_publ_flag
Zn1 O1W 2.0531(12) 3_765 ?
Zn1 O1W 2.0532(12) . ?
Zn1 O2W 2.0790(12) . ?
Zn1 O2W 2.0790(12) 3_765 ?
Zn1 O3W 2.1480(11) 3_765 ?
Zn1 O3W 2.1481(11) . ?
O1W H1WA 0.77(3) . ?
O1W H1WB 0.79(2) . ?
O2W H2WA 0.84(3) . ?
O2W H2WB 0.75(3) . ?
O3W H3WA 0.83(2) . ?
O3W H3WB 0.85(3) . ?
S1 O5 1.4563(12) . ?
S1 O3 1.4626(12) . ?
S1 O4 1.4877(13) . ?
S1 O2 1.4951(11) . ?
N1 C1 1.3588(19) . ?
N1 C3 1.373(2) . ?
N1 H1N 0.90(2) . ?
C1 N3 1.314(2) . ?
C1 N2 1.3228(19) . ?
N2 C4 1.454(2) . ?
N2 C2 1.460(2) . ?
C2 C3 1.508(2) . ?
C2 H2A 0.99(2) . ?
C2 H2B 0.96(2) . ?
C3 O1 1.211(2) . ?
N3 H3NA 0.77(2) . ?
N3 H3NB 0.85(2) . ?
C4 H4A 0.9600 . ?
C4 H4B 0.9600 . ?
C4 H4C 0.9600 . ?
O4W H4WA 0.79(3) . ?
O4W H4WB 0.73(3) . ?
 
loop_
 _geom_angle_atom_site_label_1
 _geom_angle_atom_site_label_2
 _geom_angle_atom_site_label_3
 _geom_angle
 _geom_angle_site_symmetry_1
 _geom_angle_site_symmetry_3
 _geom_angle_publ_flag
O1W Zn1 O1W 180.0 3_765 . ?
O1W Zn1 O2W 88.85(5) 3_765 . ?
O1W Zn1 O2W 91.15(5) . . ?
O1W Zn1 O2W 91.15(5) 3_765 3_765 ?
O1W Zn1 O2W 88.85(5) . 3_765 ?
O2W Zn1 O2W 180.00(7) . 3_765 ?
O1W Zn1 O3W 92.51(5) 3_765 3_765 ?
O1W Zn1 O3W 87.49(5) . 3_765 ?
O2W Zn1 O3W 88.27(5) . 3_765 ?
O2W Zn1 O3W 91.73(5) 3_765 3_765 ?
O1W Zn1 O3W 87.49(5) 3_765 . ?
O1W Zn1 O3W 92.51(5) . . ?
O2W Zn1 O3W 91.73(5) . . ?
O2W Zn1 O3W 88.27(5) 3_765 . ?
O3W Zn1 O3W 180.0 3_765 . ?
Zn1 O1W H1WA 127.8(18) . . ?
Zn1 O1W H1WB 121.5(16) . . ?
H1WA O1W H1WB 109(2) . . ?
Zn1 O2W H2WA 119.9(17) . . ?
Zn1 O2W H2WB 115(2) . . ?
H2WA O2W H2WB 110(3) . . ?
Zn1 O3W H3WA 116.2(16) . . ?
Zn1 O3W H3WB 114.3(16) . . ?
H3WA O3W H3WB 105(2) . . ?
O5 S1 O3 110.77(8) . . ?
O5 S1 O4 110.71(8) . . ?
O3 S1 O4 109.54(7) . . ?
O5 S1 O2 109.76(7) . . ?
O3 S1 O2 109.13(7) . . ?
O4 S1 O2 106.83(7) . . ?
C1 N1 C3 110.29(13) . . ?
C1 N1 H1N 122.0(14) . . ?
C3 N1 H1N 127.4(14) . . ?
N3 C1 N2 126.61(15) . . ?
N3 C1 N1 122.20(14) . . ?
N2 C1 N1 111.19(13) . . ?
C1 N2 C4 126.46(14) . . ?
C1 N2 C2 109.67(13) . . ?
C4 N2 C2 123.55(14) . . ?
N2 C2 C3 102.43(12) . . ?
N2 C2 H2A 112.2(13) . . ?
C3 C2 H2A 110.9(13) . . ?
N2 C2 H2B 109.1(13) . . ?
C3 C2 H2B 112.4(13) . . ?
H2A C2 H2B 109.7(18) . . ?
O1 C3 N1 125.65(17) . . ?
O1 C3 C2 127.94(16) . . ?
N1 C3 C2 106.39(13) . . ?
C1 N3 H3NA 119.4(16) . . ?
C1 N3 H3NB 118.6(16) . . ?
H3NA N3 H3NB 122(2) . . ?
N2 C4 H4A 109.5 . . ?
N2 C4 H4B 109.5 . . ?
H4A C4 H4B 109.5 . . ?
N2 C4 H4C 109.5 . . ?
H4A C4 H4C 109.5 . . ?
H4B C4 H4C 109.5 . . ?
H4WA O4W H4WB 104(3) . . ?
 
loop_
 _geom_hbond_atom_site_label_D 
 _geom_hbond_atom_site_label_H 
 _geom_hbond_atom_site_label_A 
 _geom_hbond_distance_DH 
 _geom_hbond_distance_HA 
 _geom_hbond_distance_DA 
 _geom_hbond_angle_DHA 
 _geom_hbond_site_symmetry_A 
 _geom_hbond_publ_flag
O1W H1WA S1  0.77(3) 2.94(3) 3.6664(14) 157(2) . yes
O1W H1WA O2  0.77(3) 1.95(3) 2.7147(17) 171(2) . yes
O1W H1WB O4W  0.79(2) 1.96(2) 2.7473(18) 177(2) . yes
O2W H2WA S1  0.84(3) 3.05(3) 3.8354(14) 159(2) 3_766 yes
O2W H2WA O4  0.84(3) 1.95(3) 2.7878(18) 177(2) 3_766 yes
O2W H2WB O4W  0.75(3) 1.99(3) 2.7399(18) 177(3) 3_665 yes
O3W H3WA O5  0.83(2) 1.83(2) 2.6567(17) 176(2) . yes
O3W H3WB S1  0.85(3) 2.88(3) 3.6456(14) 151(2) 1_655 yes
O3W H3WB O2  0.85(3) 1.94(3) 2.7745(17) 166(2) 1_655 yes
N1 H1N S1  0.90(2) 2.86(2) 3.7012(14) 157.1(18) . yes
N1 H1N O3  0.90(2) 1.83(2) 2.7185(18) 173(2) . yes
C2 H2A O3  0.99(2) 2.45(2) 3.434(2) 175.4(17) 4_576 yes
C2 H2B O3  0.96(2) 2.47(2) 3.284(2) 143.0(17) 1_455 yes
N3 H3NA O2  0.77(2) 2.20(2) 2.955(2) 165(2) 1_556 yes
N3 H3NB O4  0.85(2) 2.13(2) 2.976(2) 174(2) . yes
C4 H4A O1  0.96 2.73 3.529(3) 141.6 1_556 yes
C4 H4B O2  0.96 2.70 3.568(2) 151.0 1_556 yes
O4W H4WB O3W  0.73(3) 2.10(3) 2.8229(18) 171(3) 1_454 yes
O4W H4WA S1  0.79(3) 2.82(3) 3.5266(17) 151(2) 3_665 yes
O4W H4WA O4  0.79(3) 2.12(3) 2.903(2) 175(2) 3_665 yes
 
_refine_diff_density_max    0.623
_refine_diff_density_min   -0.551
_refine_diff_density_rms    0.162

_shelx_res_file
;

TITL jv_zncu_25c_a.res in P2(1)/n
    JV_ZnCu_25C_a.res
    created by SHELXL-2018/3 at 12:59:48 on 22-Jul-2020
REM Old TITL JV_ZnCu_25C in P2(1)/n

REM SHELXT solution in P2(1)/n
REM R1 0.097,  Rweak 0.004,  Alpha 0.030,  Orientation as input
REM Formula found by SHELXT:  C12 N2 O18 S2 Zn

CELL  0.7288   6.4433  28.0511   7.1452   90.000  110.934   90.000
ZERR   2.000   0.0015   0.0066   0.0017    0.000    0.009    0.000
LATT  1
SYMM 1/2-X, 1/2+Y, 1/2-Z
SFAC C H N O S Cu Zn
DISP    C     0.00337    0.00172        11.92
DISP    H     0.00000    0.00000         0.67
DISP    N     0.00654    0.00351        20.58
DISP    O     0.01151    0.00644        34.18
DISP    S     0.12997    0.13093       564.08
DISP    Cu    0.32032    1.32887      5552.02
DISP    Zn    0.27684    1.50299      6274.96
UNIT 16 64 12 36 4  0.08 1.92

ACTA

REM Behind beamstop
OMIT     0   2   0

REM (Iobs-Icalc)/Sigma(W) > 10 Outliers
OMIT    -1   1   2

TEMP 25
SIZE 0.300 0.250 0.200

REM Very pale blue block

L.S. 10
BOND $H
FMAP 2
PLAN 20

EXYZ Zn1 Cu1
EADP Zn1 Cu1

EQIV $1 -x+2, -y+1, -z+1
EQIV $2 -x+1, -y+1, -z
EQIV $3 x+1, y, z
EQIV $4 x-1/2, -y+3/2, z+1/2
EQIV $5 x-1, y, z
EQIV $6 x, y, z+1
EQIV $7 x-1, y, z-1

REM Instructions for potential hydrogen bonds
HTAB O1W S1
HTAB O1W O2
HTAB O1W O4W
HTAB O2W S1_$1
HTAB O2W O4_$1
HTAB O2W O4W_$2
HTAB O3W O5
HTAB O3W S1_$3
HTAB O3W O2_$3
HTAB N1 S1
HTAB N1 O3
HTAB C2 O3_$4
HTAB C2 O3_$5
HTAB N3 O2_$6
HTAB N3 O4
HTAB C4 O1_$6
HTAB C4 O2_$6
HTAB O4W O3W_$7
HTAB O4W S1_$2
HTAB O4W O4_$2

WGHT    0.043900    0.275600
EXTI    0.039355
FVAR       0.59557   0.62848
ZN1   7    1.000000    0.500000    0.000000    10.48000    0.01796    0.02469 =
         0.01813   -0.00032    0.00646    0.00188
CU1   6    1.000000    0.500000    0.000000    10.02000    0.01796    0.02469 =
         0.01813   -0.00032    0.00646    0.00188
O1W   4    0.696000    0.531863   -0.061000    11.00000    0.02151    0.04505 =
         0.02727   -0.01115    0.00372    0.00962
H1WA  2    0.655535    0.546410    0.011145    11.00000    0.04501
H1WB  2    0.594166    0.525597   -0.158088    11.00000    0.03908
O2W   4    0.945640    0.455530    0.210704    11.00000    0.02898    0.03569 =
         0.02650    0.00663    0.01278    0.00422
H2WA  2    1.052131    0.440917    0.293381    11.00000    0.04952
H2WB  2    0.873828    0.465865    0.262624    11.00000    0.05489
O3W   4    1.165116    0.551852    0.225248    11.00000    0.02379    0.02685 =
         0.02519   -0.00295    0.01071   -0.00085
H3WA  2    1.084394    0.572076    0.249860    11.00000    0.04050
H3WB  2    1.263952    0.567953    0.200418    11.00000    0.05080
S1    5    0.688400    0.615362    0.331274    11.00000    0.02044    0.02146 =
         0.02426   -0.00317    0.00916    0.00151
O2    4    0.528690    0.589648    0.155331    11.00000    0.02778    0.03411 =
         0.02449   -0.00624    0.00942   -0.00334
O3    4    0.611793    0.664386    0.333020    11.00000    0.04222    0.02170 =
         0.04801   -0.00158    0.02530    0.00463
O4    4    0.687385    0.590024    0.513850    11.00000    0.04312    0.03822 =
         0.02452    0.00588    0.00984    0.01041
O5    4    0.909459    0.614577    0.319638    11.00000    0.02489    0.04682 =
         0.06650   -0.01870    0.02303   -0.00373
N1    3    0.301759    0.686964    0.495257    11.00000    0.02768    0.02537 =
         0.02446    0.00010    0.01014    0.00223
H1N   2    0.395526    0.677823    0.435061    11.00000    0.04193
C1    1    0.303700    0.666725    0.668653    11.00000    0.02504    0.02315 =
         0.02434   -0.00203    0.00842   -0.00016
N2    3    0.160423    0.687922    0.735575    11.00000    0.03004    0.02902 =
         0.02997    0.00012    0.01374    0.00617
C2    1    0.049015    0.726627    0.600346    11.00000    0.02964    0.02903 =
         0.03466   -0.00057    0.00886    0.00810
H2A   2    0.076081    0.757917    0.668097    11.00000    0.04431
H2B   2   -0.107793    0.720318    0.546430    11.00000    0.03935
C3    1    0.154239    0.724273    0.442914    11.00000    0.03390    0.02764 =
         0.03031    0.00114    0.00774    0.00425
O1    4    0.121494    0.750215    0.299688    11.00000    0.06612    0.04845 =
         0.04269    0.02106    0.02085    0.02145
N3    3    0.433626    0.630577    0.752108    11.00000    0.04329    0.03196 =
         0.03308    0.00899    0.01995    0.01462
H3NA  2    0.435188    0.620814    0.854003    11.00000    0.03524
H3NB  2    0.513695    0.618659    0.692235    11.00000    0.04606
C4    1    0.100500    0.672750    0.904233    11.00000    0.04848    0.04740 =
         0.03720    0.00226    0.02573    0.00622
AFIX 137
H4A   2    0.045642    0.699577    0.956020    11.00000    0.10941
H4B   2    0.229060    0.659942    1.007289    11.00000    0.09529
H4C   2   -0.012760    0.648716    0.860724    11.00000    0.12697
AFIX   0
O4W   4    0.331557    0.509113   -0.392064    11.00000    0.03197    0.03203 =
         0.02261    0.00177    0.00881    0.00319
H4WA  2    0.334569    0.481905   -0.419353    11.00000    0.04692
H4WB  2    0.301326    0.521213   -0.488874    11.00000    0.04769

HKLF 4


REM  jv_zncu_25c_a.res in P2(1)/n
REM wR2 = 0.080262, GooF = S = 1.11612, Restrained GooF = 1.11612 for all data
REM R1 = 0.031597 for 2957 Fo > 4sig(Fo) and 0.035449 for all 3264 data
REM 218 parameters refined using 0 restraints

END

WGHT      0.0439      0.2756

REM Highest difference peak  0.623,  deepest hole -0.551,  1-sigma level  0.162
Q1    1   0.8016  0.6634  0.1251  11.00000  0.05    0.62
Q2    1   0.4952  0.4890 -0.4909  11.00000  0.05    0.52
Q3    1   0.8558  0.6379  0.1946  11.00000  0.05    0.51
Q4    1   0.1380  0.6421  0.9418  11.00000  0.05    0.51
Q5    1  -0.2155  0.6805  0.9832  11.00000  0.05    0.46
Q6    1   0.3345  0.5945  0.1032  11.00000  0.05    0.44
Q7    1   0.9654  0.5868  0.3936  11.00000  0.05    0.44
Q8    1  -0.1075  0.6612  1.0578  11.00000  0.05    0.43
Q9    1  -0.0492  0.6834  0.8982  11.00000  0.05    0.42
Q10   1   0.2302  0.7944  0.4505  11.00000  0.05    0.41
Q11   1   0.9927  0.5728  0.4609  11.00000  0.05    0.40
Q12   1   0.1393  0.7805  0.3800  11.00000  0.05    0.37
Q13   1   0.1393  0.6649  0.8159  11.00000  0.05    0.36
Q14   1   0.3498  0.6492  0.6974  11.00000  0.05    0.35
Q15   1   0.9843  0.4096  0.4556  11.00000  0.05    0.34
Q16   1   0.1935  0.6850  1.0215  11.00000  0.05    0.32
Q17   1   0.2486  0.6731  0.7304  11.00000  0.05    0.31
Q18   1   0.6448  0.6429  0.3348  11.00000  0.05    0.28
Q19   1   0.6929  0.5911 -0.1182  11.00000  0.05    0.28
Q20   1   0.7426  0.5085  0.0356  11.00000  0.05    0.28
;
_shelx_res_checksum   67901

_shelx_hkl_file
;
   1   0   0    0.50    0.20
   1   0   0    0.10    0.30
   1   0   0    0.10    0.30
   1   0   0    1.40    0.40
   1   0   0    0.20    0.20
   1   0   0   -0.20    0.30
  -1   0   0    0.00    0.30
  -1   0   0    0.40    0.30
  -1   0   0    0.40    0.20
  -1   0   0    0.30    0.20
  -1   0   0    0.20    0.40
  -2   0   0   23.70    2.40
   2   0   0   17.80    2.20
   2   0   0   22.20    2.60
   2   0   0   16.70    2.40
  -2   0   0   22.80    2.20
  -2   0   0   19.90    1.90
  -2   0   0   27.20    2.70
  -2   0   0   19.60    2.60
   2   0   0   16.80    1.70
   2   0   0   21.50    2.20
   2   0   0   19.20    2.50
   3   0   0    0.80    1.10
  -3   0   0   -0.30    0.80
  -3   0   0    0.90    1.00
   3   0   0    0.70    1.00
   3   0   0    0.40    0.70
   3   0   0   -0.20    0.80
   3   0   0    0.50    1.20
  -3   0   0    0.20    0.70
  -3   0   0   -0.40    0.50
  -3   0   0    0.70    0.60
   3   0   0    1.20    0.50
   3   0   0    0.80    0.80
   4   0   0    5.00    2.10
  -4   0   0    5.90    2.10
  -4   0   0    3.80    1.40
  -4   0   0    3.80    1.40
   4   0   0    2.40    1.40
   4   0   0    3.00    1.80
  -4   0   0    4.40    1.20
   4   0   0    3.00    0.80
   4   0   0    3.90    1.70
   4   0   0    3.30    1.60
   4   0   0    4.20    1.60
  -5   0   0    0.60    1.20
   5   0   0   -1.00    1.70
   5   0   0   -1.40    1.40
   5   0   0   -0.20    1.10
   5   0   0   -0.10    1.50
   5   0   0   -1.60    1.60
   5   0   0    0.30    0.70
  -5   0   0   -1.10    1.50
  -5   0   0   -1.70    0.80
   6   0   0  864.61   56.89
   6   0   0  717.03   55.79
   6   0   0  822.62   56.09
  -6   0   0  821.42   55.69
  -6   0   0  659.73   55.79
  -7   0   0    2.30    2.40
  -7   0   0   -0.80    1.90
   7   0   0    0.50    2.60
   7   0   0    2.70    2.60
  -8   0   0   69.89    9.30
  -8   0   0   74.99    9.90
   8   0   0   68.09    9.80
   8   0   0   87.39   10.30
   1  -1   0  176.28   13.30
   1  -1   0  189.48   13.10
  -1  -1   0  191.68   12.90
  -1  -1   0  201.38   13.30
  -1  -1   0  169.48   13.30
   1  -1   0  194.68   13.30
   1  -1   0  198.38   12.90
  -1  -1   0  187.08   13.30
   1  -1   0  193.28   13.20
  -1  -1   0  193.78   13.00
  -1  -1   0  212.38   13.50
   1  -1   0  217.98   13.50
   1   1   0  198.28   13.40
   1   1   0  182.48   13.50
   1   1   0  175.98   13.30
  -1   1   0  172.68   13.30
   1   1   0  197.88   13.20
  -1   1   0  167.68   13.30
  -1   1   0  177.38   13.30
   1   1   0  188.48   12.90
   1   1   0  189.68   13.00
  -1   1   0  181.48   13.10
  -1   1   0  180.28   13.20
   2  -1   0 2195.78  213.08
   3  -1   0 3029.10  202.28
  -3  -1   0 2991.80  201.58
  -3   1   0 2972.50  201.48
   4  -1   0  118.19    9.80
   4  -1   0  110.99   10.10
  -4  -1   0  111.99    9.00
  -4  -1   0  104.49    8.70
   4  -1   0  114.89    8.20
   4  -1   0  105.99    9.30
  -4  -1   0  117.19    9.70
   4  -1   0  112.49   10.10
   4  -1   0   95.09    9.90
  -4  -1   0   98.39   10.00
   4   1   0  108.29    9.30
   4   1   0  127.49   10.60
   4   1   0   98.09   10.00
   4   1   0  126.49   10.80
  -4   1   0  116.49   10.40
   4   1   0  118.29   10.40
  -4   1   0  119.29    9.70
  -4   1   0  118.49    9.50
  -4   1   0  108.29    8.50
   4   1   0  112.19    8.40
   4   1   0  117.39    9.50
   5  -1   0  120.29   10.80
   5  -1   0   95.39    7.20
  -5  -1   0   97.39    8.20
   5  -1   0   95.99    9.70
   5  -1   0   98.19    9.10
   5  -1   0  106.39    9.90
   5  -1   0  107.59    7.40
  -5  -1   0   82.39    9.70
  -5  -1   0   99.59    9.40
  -5   1   0   96.49    9.90
   5   1   0  108.49    9.60
   5   1   0  128.79   10.90
   5   1   0   95.19    7.60
   5   1   0   95.49    9.80
  -5   1   0   95.29    9.20
   5   1   0   97.69    9.20
   5   1   0  105.59    9.60
   6  -1   0    2.70    2.30
  -6  -1   0    1.90    2.10
   6  -1   0    3.40    2.50
  -6  -1   0   -2.20    1.60
   6  -1   0    0.60    2.60
   6   1   0    2.10    2.40
  -6   1   0    0.30    1.80
   6   1   0    1.10    2.20
  -6   1   0    3.20    2.10
   6   1   0    1.30    2.20
   7  -1   0  174.98   17.30
  -7  -1   0  194.48   18.00
   7  -1   0  233.08   24.40
   7  -1   0  159.08   17.30
  -7  -1   0  205.08   17.60
   7   1   0  192.68   17.70
  -7   1   0  205.08   18.20
   7   1   0  241.28   18.80
  -7   1   0  188.68   17.40
  -8  -1   0   24.10    6.10
   8  -1   0   35.00    7.10
   8  -1   0   29.00    6.60
  -8  -1   0   15.00    5.00
   8   1   0   32.00    6.50
  -8   1   0   35.00    6.70
  -8   1   0   23.60    5.80
   8   1   0   24.80    5.90
   0  -2   0    0.10    0.10
   0  -2   0   -0.10    0.10
   0   2   0    0.00    0.10
   0   2   0    0.00    0.10
   0   2   0   -0.10    0.10
  -1  -2   0  145.29   10.60
  -1  -2   0  126.99   10.20
  -1  -2   0  169.08   10.80
   1  -2   0  145.39   10.80
  -1  -2   0  160.88   11.00
   1  -2   0  153.78   10.70
  -1  -2   0  145.89   10.80
   1  -2   0  153.78   10.30
   1  -2   0  149.09   10.40
  -1  -2   0  150.28   10.50
   1  -2   0  148.69   10.40
  -1   2   0  139.79   10.70
   1   2   0  152.48   10.40
  -1   2   0  153.68   10.40
   1   2   0  162.08   10.80
  -1   2   0  164.58   10.90
   1   2   0  125.99   10.70
  -1   2   0  151.88   10.70
   1   2   0  152.28   10.60
   1   2   0  156.08   10.30
   1   2   0  136.39   10.80
  -2  -2   0  354.06   24.60
   2  -2   0  358.56   23.90
  -2  -2   0  350.36   25.10
  -2  -2   0  339.07   24.10
  -2  -2   0  360.86   24.90
  -2  -2   0  344.67   24.00
   2  -2   0  341.57   24.80
   2  -2   0  297.87   24.60
   2  -2   0  358.16   25.00
   2  -2   0  346.87   24.30
  -2   2   0  377.86   25.10
  -2   2   0  346.07   24.30
   2   2   0  345.17   24.50
   2   2   0  347.77   24.00
   2   2   0  374.16   25.00
  -2   2   0  348.97   24.60
   2   2   0  385.66   25.20
  -2   2   0  352.36   25.10
  -2   2   0  342.67   24.00
  -2   2   0  344.77   24.70
   2   2   0  348.47   24.10
   2   2   0  330.27   24.80
   3  -2   0   16.20    2.40
  -3  -2   0   20.20    2.20
   3  -2   0   18.20    1.90
   3  -2   0   18.80    3.00
  -3  -2   0   22.10    2.90
   3  -2   0   24.20    3.20
   3  -2   0   24.10    2.90
  -3  -2   0   21.50    2.40
  -3  -2   0   20.40    3.10
   3  -2   0   23.80    3.40
  -3  -2   0   24.40    3.20
  -3   2   0   23.00    3.20
  -3   2   0   20.00    2.70
   3   2   0   22.00    3.20
   3   2   0   19.90    2.10
  -3   2   0   22.90    3.00
  -3   2   0   17.60    2.10
   3   2   0   23.60    3.10
   3   2   0   15.30    2.90
   3   2   0   21.20    3.10
   3   2   0   20.70    2.50
  -3   2   0   21.90    2.70
  -3   2   0   21.40    3.00
   4  -2   0  813.92   61.39
  -4  -2   0  865.11   61.39
   4  -2   0  893.81   58.99
   4  -2   0  885.61   60.89
   4  -2   0  916.81   61.29
  -4  -2   0  890.21   60.79
  -4  -2   0  878.81   59.89
   4  -2   0  869.51   60.29
   4  -2   0  858.51   59.19
   4  -2   0  905.81   61.19
   4  -2   0  858.91   61.39
  -4   2   0  910.31   61.99
   4   2   0  850.91   62.59
   4   2   0  918.51   61.49
   4   2   0  769.62   61.39
   4   2   0  880.81   59.39
  -4   2   0  883.21   60.59
   4   2   0  861.21   60.39
   4   2   0  911.71   60.49
   4   2   0  807.72   61.49
  -4   2   0  874.81   60.59
   5  -2   0    6.90    2.60
  -5  -2   0    7.70    2.40
  -5  -2   0    3.40    2.50
   5  -2   0    6.80    2.60
  -5  -2   0    6.20    2.00
   5  -2   0    7.40    2.40
   5  -2   0    6.10    0.90
   5  -2   0    6.10    2.60
  -5  -2   0    4.40    2.10
   5  -2   0    5.40    0.80
  -5   2   0    8.10    2.20
   5   2   0    3.00    2.00
  -5   2   0    6.20    2.50
   5   2   0    2.30    2.00
   5   2   0    7.70    2.50
   5   2   0    1.50    1.90
   5   2   0    5.20    2.30
   5   2   0    6.00    1.40
  -6  -2   0  327.27   25.60
   6  -2   0  310.57   25.40
   6  -2   0  310.87   25.20
  -6  -2   0  301.47   24.50
   6  -2   0  319.47   25.60
   6   2   0  301.87   21.90
  -6   2   0  345.27   26.00
   6   2   0  326.67   24.80
   6   2   0  310.97   25.20
   6   2   0  326.57   26.00
  -6   2   0  303.47   24.50
   7  -2   0    5.80    3.50
   7  -2   0   10.40    4.90
  -7  -2   0   26.10    6.30
  -7  -2   0   16.70    4.40
   7  -2   0   15.90    4.50
  -7   2   0   19.90    5.00
   7   2   0   21.20    5.00
  -7   2   0    9.40    4.30
   7   2   0   10.80    4.00
  -8  -2   0    9.70    4.30
  -8  -2   0    8.10    3.80
   8  -2   0   14.00    4.40
   8  -2   0    5.80    4.10
   8   2   0   11.10    4.30
   8   2   0   16.30    4.80
  -8   2   0   11.10    4.60
  -8   2   0   13.90    4.60
   0  -3   0   -0.10    0.20
   0  -3   0   -0.20    0.20
   0  -3   0    0.00    0.10
   0   3   0    0.10    0.20
   0   3   0    1.20    0.40
   0   3   0    0.80    0.20
  -1   3   0 1626.94  105.99
  -1   3   0 1479.85  136.19
  -2  -3   0   83.59    6.70
   2  -3   0   80.79    6.10
  -2  -3   0   79.29    6.10
   2  -3   0   81.39    6.60
   2  -3   0   85.89    6.80
   2  -3   0   81.99    6.70
  -2  -3   0   79.89    6.90
  -2  -3   0   82.79    6.50
  -2  -3   0   77.79    5.70
   2  -3   0   82.39    5.90
  -2  -3   0   66.59    6.60
   2  -3   0   76.99    5.80
   2  -3   0   81.29    6.90
  -2   3   0   71.99    6.70
   2   3   0   79.19    6.00
   2   3   0   75.39    6.90
   2   3   0   84.19    6.80
  -2   3   0   63.39    6.50
  -2   3   0   94.99    6.80
   2   3   0   82.89    6.40
   2   3   0   78.09    6.80
  -2   3   0   80.29    6.60
   2   3   0   78.39    5.90
  -2   3   0   78.89    6.20
   3  -3   0  716.03   45.50
   3  -3   0  680.83   46.70
  -3  -3   0  641.74   46.60
  -3  -3   0  645.14   47.10
  -3  -3   0  660.13   45.90
   3  -3   0  787.02   47.50
   3  -3   0  627.14   46.80
   3  -3   0  668.23   45.40
   3  -3   0  641.54   46.10
  -3  -3   0  687.13   46.90
   3  -3   0  688.83   47.00
  -3  -3   0  663.73   45.60
   3   3   0  570.24   46.80
   3   3   0  724.23   46.10
   3   3   0  654.93   46.40
  -3   3   0  640.04   47.00
   3   3   0  663.03   47.10
  -3   3   0  642.94   46.20
  -3   3   0  651.63   46.80
  -3   3   0  714.53   47.40
  -3   3   0  648.74   46.50
   3   3   0  721.93   47.20
   3   3   0  725.03   45.80
   3   3   0  599.24   47.20
   4  -3   0  790.32   51.39
   4  -3   0  745.13   53.09
   4  -3   0  791.52   53.79
  -4  -3   0  735.93   51.89
   4  -3   0  760.82   51.29
   4  -3   0  734.23   52.49
  -4  -3   0  739.23   53.09
  -4  -3   0  793.92   52.39
  -4  -3   0  736.23   53.89
   4  -3   0  715.33   53.69
   4  -3   0  656.43   53.29
   4   3   0  780.62   54.19
   4   3   0  770.02   52.59
   4   3   0  789.12   53.79
   4   3   0  740.23   52.79
   4   3   0  825.32   53.79
   4   3   0  782.02   51.89
  -4   3   0  735.93   53.39
  -4   3   0  765.82   53.09
   4   3   0  811.52   53.69
  -4   3   0  817.62   53.69
  -4   3   0  706.23   53.59
  -4   3   0  718.33   52.79
   5  -3   0  607.24   42.50
   5  -3   0  616.44   42.40
  -5  -3   0  571.64   42.60
   5  -3   0  552.34   41.20
  -5  -3   0  560.14   41.80
  -5  -3   0  609.24   40.80
   5  -3   0  637.74   43.30
  -5  -3   0  512.65   41.80
   5   3   0  557.54   40.00
   5   3   0  560.94   42.20
  -5   3   0  608.84   41.80
   5   3   0  578.14   41.10
  -5   3   0  530.25   42.30
   5   3   0  619.84   41.70
   5   3   0  621.24   43.20
   5   3   0  559.24   41.30
   6  -3   0  273.77   21.90
   6  -3   0  268.47   22.10
  -6  -3   0  231.28   21.40
  -6  -3   0  263.17   19.20
   6  -3   0  269.57   21.70
  -6  -3   0  269.17   21.10
  -6   3   0  292.27   22.30
  -6   3   0  212.78   24.70
   6   3   0  278.37   21.30
   6   3   0  231.38   21.10
   6   3   0  257.97   21.90
  -7  -3   0    9.60    4.10
   7  -3   0   24.80    5.50
   7  -3   0   21.10    6.20
  -7  -3   0   18.90    4.40
   7  -3   0   21.50    5.00
  -7   3   0   19.20    4.70
  -7   3   0    9.30    4.20
   7   3   0   18.10    4.80
   7   3   0   18.20    4.60
  -8  -3   0    4.80    3.50
   8  -3   0    3.20    3.70
  -8  -3   0    2.90    3.30
   8  -3   0    3.80    3.20
   8   3   0    7.10    4.10
   8   3   0    2.40    3.10
  -8   3   0    1.10    3.40
  -8   3   0   -0.40    2.80
   0  -4   0   56.39    4.40
   0  -4   0   62.79    4.30
   0  -4   0   65.49    4.60
   0  -4   0   52.59    4.60
   0  -4   0   62.09    4.60
   0  -4   0   66.99    4.60
   0   4   0   63.49    4.70
   0   4   0   53.69    4.50
   0   4   0   58.29    4.30
   0   4   0   57.19    4.60
   1   4   0  932.81  114.69
  -2  -4   0  538.75   38.50
  -2  -4   0  544.15   38.40
  -2  -4   0  550.04   39.00
   2  -4   0  520.25   37.50
   2  -4   0  560.04   38.30
   2  -4   0  531.85   38.10
   2  -4   0  559.54   38.50
   2  -4   0  567.74   38.30
  -2  -4   0  567.24   38.10
  -2  -4   0  559.24   37.70
   2  -4   0  551.34   37.30
   2  -4   0  553.84   37.50
  -2  -4   0  529.55   37.10
   2   4   0  582.44   38.70
  -2   4   0  524.85   38.10
  -2   4   0  517.55   38.30
  -2   4   0  570.14   38.50
   2   4   0  526.65   38.20
   2   4   0  543.05   38.00
   2   4   0  561.94   37.30
  -2   4   0  555.14   37.60
   2   4   0  562.64   37.60
   3  -4   0  156.68   12.60
   3  -4   0  155.68   11.20
  -3  -4   0  181.48   13.10
   3  -4   0  153.08   12.30
  -3  -4   0  176.28   12.50
  -3  -4   0  164.08   12.70
   3  -4   0  158.38   11.10
   3  -4   0  136.49   12.50
   3  -4   0  157.08   12.60
   3  -4   0  163.08   11.70
  -3  -4   0  161.18   11.10
  -3  -4   0  158.08   11.70
   3   4   0  156.98   11.50
   3   4   0  167.18   12.20
   3   4   0  157.38   12.60
  -3   4   0  150.58   12.60
  -3   4   0  126.49   12.30
   3   4   0  151.48   11.50
   3   4   0  160.98   13.00
  -3   4   0  144.79   12.20
  -3   4   0  160.78   11.90
   3   4   0  140.39   12.40
   4  -4   0  230.08   17.10
   4  -4   0  206.28   14.40
  -4  -4   0  194.08   16.70
  -4  -4   0  218.38   15.50
   4  -4   0  200.18   16.60
   4  -4   0  210.28   15.60
  -4  -4   0  197.28   16.20
   4  -4   0  217.18   16.80
  -4  -4   0  196.18   14.70
   4  -4   0  224.38   14.50
   4  -4   0  215.38   16.40
  -4   4   0  216.58   16.20
   4   4   0  190.38   15.70
   4   4   0  197.58   16.60
   4   4   0  202.28   15.00
  -4   4   0  180.78   16.50
   4   4   0  211.08   16.90
  -4   4   0  212.58   15.80
   4   4   0  161.98   16.40
   4   4   0  219.38   16.80
   4   4   0  216.78   16.80
   5  -4   0   -0.50    1.60
  -5  -4   0    4.10    3.00
  -5  -4   0    1.30    1.40
   5  -4   0    1.20    1.70
  -5  -4   0   -0.20    1.10
  -5  -4   0    0.10    1.70
   5  -4   0   -2.00    1.30
  -5   4   0    0.20    1.40
   5   4   0    3.80    1.80
   5   4   0    3.60    2.40
   5   4   0    0.70    1.10
   5   4   0    4.00    1.70
  -5   4   0    2.60    1.90
   5   4   0    2.50    1.80
  -6  -4   0  189.18   14.10
  -6  -4   0  176.58   15.30
   6  -4   0  174.28   16.00
  -6  -4   0  175.88   16.00
   6  -4   0  202.18   16.70
   6  -4   0  171.28   15.60
   6   4   0  184.98   14.30
  -6   4   0  180.68   15.30
   6   4   0  160.48   15.60
  -6   4   0  166.18   15.90
   6   4   0  149.09   15.60
  -7  -4   0   62.49    7.70
   7  -4   0   40.90    7.50
   7  -4   0   49.40    9.20
   7  -4   0   45.70    7.40
  -7  -4   0   47.20    7.40
   7   4   0   52.99    7.70
   7   4   0   63.19    8.20
  -7   4   0   46.70    7.30
  -7   4   0   50.79    7.60
  -8  -4   0  139.49   14.00
  -8  -4   0  144.09   14.60
   8  -4   0  141.59   14.70
   8  -4   0  172.38   15.20
   8   4   0  125.29   14.40
  -8   4   0  116.69   14.10
  -8   4   0  150.08   14.90
   8   4   0  147.79   14.80
   0  -5   0    1.90    0.60
   0   5   0    1.60    0.50
   0   5   0    0.20    0.30
   1  -5   0 2547.84  223.38
   1   5   0 2954.60  257.47
   2  -5   0 1740.63  111.09
  -2  -5   0 1658.53  111.69
   2  -5   0 1571.04  111.89
   2  -5   0 1761.02  110.79
   2   5   0 1620.24  111.69
  -2   5   0 1754.42  110.99
   2   5   0 1636.14  110.59
   2   5   0 1418.86  111.89
   2   5   0 1623.74  111.09
   3  -5   0  716.33   47.60
   3  -5   0  696.23   49.00
   3  -5   0  721.93   47.80
   3  -5   0  686.83   49.10
   3  -5   0  773.02   49.60
  -3  -5   0  637.04   49.10
   3  -5   0  682.63   48.00
  -3  -5   0  704.33   49.00
  -3  -5   0  704.83   48.20
  -3  -5   0  735.03   47.40
  -3  -5   0  673.63   48.70
  -3  -5   0  731.03   49.30
   3  -5   0  762.22   49.00
   3  -5   0  706.73   49.20
   3   5   0  737.53   49.30
   3   5   0  695.43   48.60
  -3   5   0  683.93   49.20
  -3   5   0  726.83   48.30
  -3   5   0  632.44   49.00
   3   5   0  703.03   47.70
   3   5   0  674.23   48.00
  -3   5   0  616.04   48.60
   4  -5   0   21.90    4.20
   4  -5   0   24.70    2.30
   4  -5   0   25.10    4.00
   4  -5   0   24.20    2.30
  -4  -5   0   23.20    3.90
  -4  -5   0   23.90    3.10
   4  -5   0   23.30    3.10
   4  -5   0   18.50    3.60
   4  -5   0   26.30    3.90
  -4  -5   0   23.70    4.30
  -4  -5   0   15.30    3.30
   4  -5   0   25.10    3.80
   4   5   0   17.00    3.40
  -4   5   0   14.10    3.30
   4   5   0   25.20    2.90
  -4   5   0   27.00    4.00
  -4   5   0   23.60    3.30
   4   5   0   24.20    3.80
   4   5   0   23.10    3.40
   4   5   0   25.40    4.00
   4   5   0   16.60    3.60
   4   5   0   32.10    3.10
   5  -5   0  748.53   52.69
  -5  -5   0  691.43   51.69
  -5  -5   0  771.12   51.09
   5  -5   0  759.52   52.59
   5  -5   0  719.03   52.29
   5  -5   0  711.73   51.09
  -5  -5   0  715.63   52.59
  -5   5   0  769.42   52.99
  -5   5   0  716.03   51.59
   5   5   0  732.23   50.39
   5   5   0  799.62   50.19
   5   5   0  713.33   52.39
   5   5   0  713.83   50.29
  -5   5   0  667.43   51.89
   5   5   0  683.03   52.69
   6  -5   0   79.99   12.30
   6  -5   0   75.49    8.50
  -6  -5   0   71.79    8.00
   6  -5   0   71.19    8.70
  -6  -5   0   63.19    8.40
  -6  -5   0   74.99    7.40
   6  -5   0   77.69    9.10
   6   5   0   75.69    8.80
  -6   5   0   68.09    8.40
  -6   5   0   81.19    8.20
   6   5   0   64.99    8.70
   7  -5   0   94.99   12.20
   7  -5   0   85.59   10.30
   7  -5   0  102.29   11.00
  -7  -5   0   92.99   10.80
  -7  -5   0   82.29    9.90
   7   5   0   85.49   10.60
  -7   5   0   90.89   10.40
  -7   5   0   96.59   10.40
   7   5   0   94.39   10.60
  -8  -5   0    3.20    3.20
   8  -5   0    2.70    3.10
   8  -5   0    7.90    4.10
  -8  -5   0    2.40    3.00
   8   5   0    4.10    5.60
   8   5   0    9.70    4.40
  -8   5   0    5.70    3.70
  -8   5   0    4.10    3.80
   0  -6   0  650.33   50.89
   0  -6   0  773.52   51.09
   0  -6   0  741.53   50.69
   0  -6   0  782.22   50.59
   0   6   0  726.03   51.19
   0   6   0  782.72   50.69
   0   6   0  778.12   50.59
   0   6   0  755.92   50.99
   1  -6   0 2350.26  200.78
  -1   6   0 2079.29  196.18
   2  -6   0   50.49    3.90
   2  -6   0   36.90    4.30
  -2  -6   0   45.50    4.50
  -2  -6   0   42.40    4.10
  -2  -6   0   50.79    5.00
  -2  -6   0   41.50    4.30
   2  -6   0   52.69    4.70
   2  -6   0   52.19    3.80
   2  -6   0   44.70    4.60
  -2  -6   0   37.60    4.40
   2  -6   0   49.00    4.60
   2  -6   0   39.90    4.60
  -2  -6   0   46.90    3.60
  -2   6   0   53.69    5.00
  -2   6   0   54.09    4.80
   2   6   0   44.50    4.50
  -2   6   0   55.29    4.00
  -2   6   0   52.59    4.00
   2   6   0   36.60    4.60
   2   6   0   47.90    4.20
  -2   6   0   45.90    4.60
   2   6   0   46.90    3.60
   2   6   0   48.80    4.70
   2   6   0   37.90    4.10
   3  -6   0   92.49    7.40
  -3  -6   0   93.69    7.80
  -3  -6   0  103.29    8.60
   3  -6   0  100.99    7.50
   3  -6   0  101.29    7.20
   3  -6   0   73.39    8.00
   3  -6   0   82.89    8.50
  -3  -6   0   88.59    8.10
   3  -6   0   99.39    8.50
  -3  -6   0   80.99    8.50
  -3  -6   0  103.19    8.70
   3  -6   0  100.59    8.50
   3   6   0   96.19    8.10
   3   6   0   87.29    8.70
   3   6   0  100.69    8.60
  -3   6   0   98.69    7.70
  -3   6   0   88.09    8.50
  -3   6   0   98.29    8.40
   3   6   0   90.59    7.50
   3   6   0  104.99    7.00
   3   6   0   89.19    8.60
  -3   6   0   99.29    8.80
  -4  -6   0  154.68   13.60
   4  -6   0  166.68   11.50
  -4  -6   0  142.99   13.00
   4  -6   0  154.88   13.40
  -4  -6   0  143.49   13.00
   4  -6   0  121.39   12.70
   4  -6   0  157.38   13.70
  -4  -6   0  151.78   12.50
   4  -6   0  170.28   11.60
   4  -6   0  160.08   13.50
   4  -6   0  167.48   13.60
  -4   6   0  148.39   13.40
   4   6   0  174.78   11.50
   4   6   0  137.29   13.60
   4   6   0  152.38   13.20
   4   6   0  185.98   11.40
   4   6   0  153.98   12.80
  -4   6   0  172.68   12.80
  -4   6   0  163.08   13.60
  -4   6   0  149.39   13.10
   4   6   0  156.98   13.50
   4   6   0  160.98   12.20
   5  -6   0   45.20    6.60
  -5  -6   0   73.09    7.70
   5  -6   0   55.09    6.20
  -5  -6   0   60.39    6.30
  -5  -6   0   71.49    7.10
   5  -6   0   60.29    7.20
  -5   6   0   64.59    7.50
  -5   6   0   69.99    7.40
   5   6   0   57.49    7.40
  -5   6   0   48.70    6.20
   5   6   0   65.09    5.90
   5   6   0   60.69    7.40
  -6  -6   0  114.59   10.50
  -6  -6   0  109.29   11.00
   6  -6   0  120.49   12.40
  -6  -6   0  102.39   11.70
   6  -6   0  113.39   11.50
   6  -6   0  109.99   14.30
   6  -6   0  117.69   12.00
   6   6   0  139.09   12.60
  -6   6   0  123.99   11.30
   6   6   0  115.19   11.80
  -6   6   0  125.59   12.50
  -7  -6   0  133.69   12.70
   7  -6   0  128.09   13.00
   7  -6   0  119.19   12.90
   7  -6   0  136.29   14.50
  -7  -6   0   92.29   11.80
   7   6   0  122.69   13.00
  -7   6   0  139.29   14.10
  -7   6   0  136.59   12.90
   7   6   0  137.79   13.50
   8  -6   0   53.19    8.60
   8  -6   0   72.59   10.00
  -8  -6   0   63.99    9.30
  -8  -6   0   73.99    9.10
  -8   6   0   53.79    9.20
  -8   6   0   56.49    9.20
   8   6   0   53.79   14.00
   8   6   0   78.79    9.60
   0  -7   0    0.00    0.20
   0  -7   0    0.00    0.50
   0  -7   0    0.70    0.60
   0  -7   0    0.10    0.40
   0  -7   0    0.10    0.40
   0  -7   0    0.10    0.30
   0   7   0    0.30    0.50
   0   7   0    0.10    0.40
   0   7   0   -0.10    0.40
   0   7   0    0.30    0.30
   0   7   0    2.50    0.60
   0   7   0    0.20    0.30
  -1  -7   0   80.49    6.40
   1  -7   0   74.59    6.20
   1  -7   0   72.99    5.00
  -1  -7   0   75.39    5.90
  -1  -7   0   66.69    5.50
  -1  -7   0   82.69    5.90
   1  -7   0   75.79    5.80
   1  -7   0   58.59    6.00
  -1  -7   0   67.89    5.80
   1  -7   0   78.69    5.10
  -1  -7   0   72.99    6.10
  -1  -7   0   69.79    5.90
   1  -7   0   69.29    6.00
   1   7   0   86.69    6.10
  -1   7   0   77.99    5.80
  -1   7   0   72.79    5.80
   1   7   0   59.19    5.60
  -1   7   0   68.89    5.90
  -1   7   0   57.99    6.00
   1   7   0   67.99    6.00
   1   7   0   69.69    5.70
  -1   7   0   86.49    6.40
  -2  -7   0   63.59    6.00
  -2  -7   0   58.69    5.70
   2  -7   0   71.79    5.90
   2  -7   0   58.49    4.70
  -2  -7   0   66.89    5.50
  -2  -7   0   56.99    5.60
  -2  -7   0   67.19    5.70
   2  -7   0   72.19    6.10
   2  -7   0   66.89    5.80
   2  -7   0   70.29    5.20
  -2  -7   0   62.89    4.90
  -2   7   0   66.09    4.90
   2   7   0   65.89    6.10
   2   7   0   56.79    5.70
   2   7   0   60.59    5.30
  -2   7   0   59.39    5.10
  -2   7   0   53.39    5.80
   2   7   0   47.00    5.30
   2   7   0   63.69    5.50
  -2   7   0   64.59    5.70
  -3  -7   0 2088.69  137.09
   3  -7   0 1973.30  137.59
  -3  -7   0 1943.41  137.59
  -3  -7   0 2322.57  138.49
   3  -7   0 2114.69  138.19
   3  -7   0 2045.30  136.29
   3  -7   0 2035.10  136.49
   3  -7   0 2107.59  136.69
  -3  -7   0 2018.00  137.99
   3   7   0 2101.59  137.99
   3   7   0 1761.12  137.79
   3   7   0 1760.12  137.49
  -3   7   0 2003.70  136.69
   3   7   0 2057.59  136.79
  -4  -7   0  688.73   48.00
   4  -7   0  700.73   47.70
   4  -7   0  688.13   47.10
   4  -7   0  688.33   46.90
   4  -7   0  585.74   48.40
  -4  -7   0  677.53   49.00
  -4  -7   0  660.13   48.70
   4  -7   0  643.44   48.80
   4  -7   0  762.62   49.80
   4  -7   0  694.13   49.10
   4  -7   0  695.43   49.20
  -4  -7   0  629.64   49.10
  -4   7   0  693.43   49.40
  -4   7   0  734.83   49.20
   4   7   0  702.13   48.40
   4   7   0  655.93   48.90
  -4   7   0  665.43   48.70
  -4   7   0  712.43   48.20
   4   7   0  730.33   47.80
   4   7   0  704.63   49.30
   4   7   0  744.63   49.10
  -5  -7   0  115.19   10.60
  -5  -7   0  152.58   12.70
   5  -7   0  114.29   10.40
   5  -7   0  110.89   11.40
  -5  -7   0  125.19   11.30
   5  -7   0  127.69   11.60
  -5   7   0  143.59   11.90
   5   7   0   98.89   11.20
  -5   7   0  119.99   10.80
  -5   7   0  145.59   12.50
   5   7   0  112.69   10.10
   5   7   0  133.79   12.40
   6  -7   0  141.79   12.90
  -6  -7   0  147.49   13.00
  -6  -7   0  176.88   14.80
  -6  -7   0  127.89   12.90
   6  -7   0  146.09   14.20
   6   7   0  144.69   14.10
   6   7   0  139.29   14.00
  -6   7   0  141.89   13.00
  -6   7   0  151.48   14.00
  -7  -7   0   99.59   11.70
  -7  -7   0   97.19   10.70
   7  -7   0   96.19   12.20
   7  -7   0  102.39   11.10
   7  -7   0   93.19   11.10
  -7   7   0   96.49   11.20
   7   7   0   97.99   11.30
   7   7   0  114.59   11.90
  -7   7   0  109.29   11.30
  -8  -7   0    0.30    3.00
   8  -7   0    2.20    3.60
  -8  -7   0    3.10    3.30
   8  -7   0    4.20    3.40
  -8   7   0    3.80    3.10
   8   7   0    1.70    3.10
   8   7   0   -0.90    3.60
  -8   7   0    0.10    4.00
   0  -8   0 1462.25  102.69
   0   8   0 1422.96  102.79
   0   8   0 1664.13  102.79
  -1  -8   0  726.93   54.39
   1  -8   0  787.02   52.99
   1  -8   0  832.52   52.99
  -1  -8   0  714.53   52.69
  -1  -8   0  825.12   52.89
  -1  -8   0  770.22   53.39
   1  -8   0  834.92   52.09
   1  -8   0  832.82   52.09
  -1  -8   0  723.23   53.39
   1  -8   0  734.23   53.39
   1  -8   0  756.22   53.29
  -1  -8   0  764.52   53.09
  -1   8   0  857.71   52.99
   1   8   0  644.24   52.79
  -1   8   0  871.71   53.69
   1   8   0  749.42   52.89
  -1   8   0  776.62   52.99
   1   8   0  736.83   53.39
   1   8   0  749.03   52.99
  -1   8   0  838.72   53.39
   1   8   0  803.02   53.39
  -1   8   0  707.93   53.29
   2  -8   0  898.61   60.99
   2  -8   0  872.91   61.19
  -2  -8   0  964.90   61.59
  -2  -8   0  910.51   60.69
  -2  -8   0  974.40   60.99
  -2  -8   0  863.91   60.89
  -2  -8   0  899.51   59.79
   2  -8   0  963.00   60.29
  -2  -8   0  924.71   60.29
   2  -8   0  884.01   59.69
  -2  -8   0  884.61   61.39
  -2   8   0  779.82   61.09
   2   8   0  880.41   60.59
  -2   8   0  790.42   60.79
   2   8   0  938.91   61.29
   2   8   0  765.62   61.19
   2   8   0  876.91   60.69
  -2   8   0  962.70   61.09
  -2   8   0  863.41   59.89
   2   8   0  873.11   60.89
  -2   8   0  863.31   60.29
  -2   8   0  816.52   61.09
  -3  -8   0    4.20    1.70
  -3  -8   0    2.80    1.60
   3  -8   0    5.30    1.20
  -3  -8   0    2.70    1.40
   3  -8   0    2.90    1.30
   3  -8   0    4.30    1.50
   3  -8   0    2.70    1.70
   3  -8   0    4.60    1.10
  -3  -8   0    1.90    1.60
   3  -8   0    1.70    1.30
  -3  -8   0    4.50    1.50
   3  -8   0    3.00    1.60
  -3   8   0    6.20    2.00
   3   8   0    2.30    1.40
   3   8   0    4.90    1.60
   3   8   0    5.10    1.50
  -3   8   0    2.90    1.40
   3   8   0    1.30    1.20
  -3   8   0    3.50    1.50
   3   8   0    3.90    1.70
  -3   8   0    3.20    1.10
   4  -8   0  199.68   17.10
   4  -8   0  215.68   15.50
  -4  -8   0  209.98   16.80
   4  -8   0  230.18   17.10
   4  -8   0  218.88   17.10
   4  -8   0  199.18   16.60
   4  -8   0  231.98   15.00
  -4  -8   0  199.08   16.00
   4  -8   0  205.38   16.60
  -4  -8   0  157.28   16.50
   4  -8   0  224.48   15.20
  -4  -8   0  182.48   16.90
  -4   8   0  218.58   17.30
   4   8   0  196.18   16.00
   4   8   0  218.58   15.70
  -4   8   0  183.08   16.60
  -4   8   0  208.38   16.70
   4   8   0  206.88   17.20
   4   8   0  221.88   17.10
  -4   8   0  222.98   15.90
   4   8   0  190.48   16.80
   5  -8   0    2.90    2.10
   5  -8   0   10.10    3.00
   5  -8   0    4.70    0.90
   5  -8   0    5.30    2.00
  -5  -8   0    3.20    1.80
   5  -8   0    5.60    1.00
  -5  -8   0    1.10    1.70
  -5  -8   0    1.70    1.90
   5   8   0    6.10    2.50
   5   8   0    5.30    2.00
  -5   8   0    2.60    1.70
   5   8   0    6.00    2.90
  -5   8   0    5.00    2.30
  -5   8   0    5.60    2.10
  -6  -8   0  138.59   12.90
   6  -8   0  132.39   13.80
  -6  -8   0  108.39   12.80
   6  -8   0  156.68   13.70
   6  -8   0  144.39   13.90
   6  -8   0  155.48   19.70
  -6   8   0  144.89   13.00
   6   8   0  164.78   14.20
   6   8   0  135.79   13.60
  -6   8   0  157.18   13.80
  -7  -8   0   56.39    8.10
   7  -8   0   45.90    7.80
   7  -8   0   67.49   10.00
   7  -8   0   74.39    8.90
  -7  -8   0   67.89    7.80
  -7   8   0   50.49    8.00
  -7   8   0   50.39    7.60
   7   8   0   40.30    8.00
   8  -8   0    1.90    3.40
   8  -8   0   13.50    4.50
  -8  -8   0    4.80    3.50
  -8  -8   0    0.70    3.10
  -8   8   0    7.00    3.80
   8   8   0    4.80    3.70
   8   8   0   10.70    5.00
   0  -9   0   -0.30    0.50
   0  -9   0    0.30    0.40
   0  -9   0   -0.10    0.40
   0  -9   0    0.30    0.40
   0  -9   0    0.30    0.60
   0  -9   0    1.50    0.80
   0   9   0    0.10    0.50
   0   9   0   -0.30    0.40
   0   9   0   -0.30    0.50
   0   9   0    0.30    0.60
   0   9   0    0.40    0.40
   0   9   0   -0.50    0.40
  -1  -9   0  167.78   13.00
   1  -9   0  186.88   13.20
   1  -9   0  187.28   12.20
  -1  -9   0  199.18   13.90
  -1  -9   0  167.48   13.40
   1  -9   0  157.78   13.50
   1  -9   0  174.98   12.30
  -1  -9   0  191.38   13.40
   1  -9   0  177.08   13.10
   1  -9   0  180.88   13.60
  -1  -9   0  168.88   13.50
   1  -9   0  213.08   14.00
  -1  -9   0  183.58   13.10
   1   9   0  184.68   13.60
  -1   9   0  153.58   13.50
   1   9   0  179.48   13.20
   1   9   0  150.48   13.00
   1   9   0  205.38   13.20
  -1   9   0  157.58   13.30
   1   9   0  184.48   13.40
  -1   9   0  202.68   13.20
   1   9   0  175.68   13.80
  -1   9   0  175.58   13.30
  -2  -9   0   23.40    2.30
   2  -9   0   27.10    2.20
   2  -9   0   24.20    3.40
  -2  -9   0   24.40    2.90
   2  -9   0   27.70    3.50
  -2  -9   0   30.40    3.20
  -2  -9   0   15.90    3.30
  -2  -9   0   26.80    3.30
   2  -9   0   29.40    2.90
   2  -9   0   29.20    3.40
  -2  -9   0   27.00    3.10
   2  -9   0   29.60    3.40
  -2  -9   0   23.00    3.20
  -2   9   0   27.70    3.30
  -2   9   0   27.10    2.40
  -2   9   0   22.60    3.20
   2   9   0   23.40    2.90
  -2   9   0   16.40    3.00
   2   9   0   24.40    3.50
  -2   9   0   24.20    2.80
   2   9   0   28.10    3.20
  -2   9   0   29.00    3.20
   2   9   0   24.60    2.90
  -3  -9   0 1254.07   95.59
  -3  -9   0 1317.77   94.69
  -3  -9   0 1351.16   95.39
  -3  -9   0 1383.36   95.19
   3  -9   0 1377.96   95.29
  -3  -9   0 1458.25   95.09
   3  -9   0 1268.47   95.09
   3  -9   0 1453.15   94.09
   3  -9   0 1413.56   94.59
   3  -9   0 1548.05   95.89
   3  -9   0 1380.56   93.79
   3  -9   0 1393.56   95.49
  -3   9   0 1435.06   95.59
   3   9   0 1338.37   94.79
  -3   9   0 1371.26   95.49
   3   9   0 1317.67   95.79
   3   9   0 1476.75   95.79
   3   9   0 1330.37   95.19
  -3   9   0 1325.67   93.99
   3   9   0 1505.15   94.59
  -3   9   0 1434.56   95.89
  -4  -9   0   74.49    6.90
  -4  -9   0   67.99    7.20
   4  -9   0   62.79    5.60
   4  -9   0   59.59    6.90
   4  -9   0   63.59    5.30
   4  -9   0   58.29    7.10
   4  -9   0   63.59    7.10
   4  -9   0   65.19    5.80
  -4  -9   0   67.49    6.40
  -4  -9   0   53.29    7.00
   4  -9   0   56.29    6.50
  -4  -9   0   53.19    6.60
   4  -9   0   65.29    6.90
  -4   9   0   53.39    6.50
  -4   9   0   58.69    5.90
   4   9   0   64.49    6.10
  -4   9   0   58.59    6.90
   4   9   0   64.99    6.50
   4   9   0   70.69    7.50
  -4   9   0   59.89    6.80
   4   9   0   60.39    6.70
   4   9   0   68.89    7.20
   5  -9   0    2.30    1.90
   5  -9   0    5.70    1.20
  -5  -9   0    7.10    3.00
   5  -9   0    3.30    1.10
  -5  -9   0    3.00    1.80
  -5  -9   0    4.90    2.10
   5  -9   0    6.50    2.20
   5  -9   0    3.90    2.50
   5   9   0    7.70    2.90
   5   9   0    1.80    2.40
  -5   9   0    1.90    2.10
   5   9   0    5.50    2.10
  -5   9   0    4.90    2.20
  -5   9   0    6.00    2.10
  -6  -9   0   11.90    3.30
  -6  -9   0    9.50    3.90
  -6  -9   0   12.80    3.50
   6  -9   0   13.00    3.70
   6  -9   0   10.20    3.90
  -6   9   0   12.20    3.20
  -6   9   0    9.10    3.10
  -6   9   0    9.10    3.30
   6   9   0   12.70    3.80
   6   9   0    8.70    3.90
   7  -9   0   64.99   10.10
   7  -9   0   63.59    8.50
   7  -9   0   63.49    8.80
  -7  -9   0   78.89    9.40
  -7  -9   0   61.49    8.30
   7   9   0   78.49    9.50
  -7   9   0   68.19    8.90
   7   9   0   77.59    9.40
  -8  -9   0    7.80    4.50
   8  -9   0    7.20    3.70
  -8  -9   0    7.60    3.70
   8  -9   0   13.60    4.70
   8   9   0    4.60    3.40
   8   9   0   12.40    5.00
  -8   9   0   14.60    4.90
   0 -10   0  947.51   73.89
   0 -10   0 1110.49   73.39
   0 -10   0 1151.08   73.19
   0 -10   0 1063.59   73.99
   0  10   0  994.50   74.09
   0  10   0 1146.99   73.99
   0  10   0 1136.29   73.49
   0  10   0 1104.09   73.29
  -1 -10   0  712.33   52.09
   1 -10   0  741.43   52.19
   1 -10   0  735.23   52.39
  -1 -10   0  864.51   51.89
  -1 -10   0  795.22   52.59
   1 -10   0  815.72   50.79
  -1 -10   0  732.63   51.99
   1 -10   0  683.93   52.29
  -1 -10   0  655.33   52.09
   1 -10   0  764.32   51.79
   1 -10   0  838.42   51.99
  -1 -10   0  824.92   51.79
  -1  10   0  751.12   50.79
   1  10   0  772.42   51.89
   1  10   0  680.23   52.29
   1  10   0  754.12   51.99
   1  10   0  792.02   52.39
   1  10   0  700.53   51.59
  -1  10   0  755.32   51.99
  -1  10   0  763.42   51.69
   1  10   0  704.63   51.69
   2 -10   0   59.79    5.10
   2 -10   0   72.59    6.30
  -2 -10   0   53.29    5.70
   2 -10   0   67.29    6.10
   2 -10   0   59.79    5.70
   2 -10   0   58.99    5.60
   2 -10   0   60.09    4.30
   2 -10   0   58.19    4.20
  -2 -10   0   63.29    5.50
  -2 -10   0   55.29    5.30
  -2 -10   0   54.99    5.40
  -2 -10   0   53.99    5.90
  -2 -10   0   55.79    5.60
  -2 -10   0   55.09    4.60
  -2  10   0   49.70    5.30
  -2  10   0   58.79    5.90
  -2  10   0   53.79    5.10
   2  10   0   55.59    5.30
  -2  10   0   58.09    5.70
  -2  10   0   43.90    5.60
   2  10   0   57.49    5.90
   2  10   0   57.49    5.30
   2  10   0   55.59    5.60
   2  10   0   55.29    5.20
   3 -10   0  473.75   37.40
  -3 -10   0  522.15   37.40
  -3 -10   0  484.45   36.70
  -3 -10   0  507.65   37.00
   3 -10   0  535.05   35.80
  -3 -10   0  554.94   38.30
   3 -10   0  528.45   36.80
   3 -10   0  525.05   36.20
   3 -10   0  591.04   37.60
   3 -10   0  463.95   37.10
   3 -10   0  501.55   37.70
   3 -10   0  534.65   37.60
  -3  10   0  584.54   37.90
   3  10   0  501.65   37.20
   3  10   0  565.74   37.00
   3  10   0  530.15   37.70
  -3  10   0  467.45   37.30
  -3  10   0  537.85   37.40
   3  10   0  522.25   38.10
   3  10   0  500.25   36.50
  -3  10   0  512.95   36.00
   4 -10   0  524.95   38.70
   4 -10   0  572.84   38.70
  -4 -10   0  543.65   38.60
  -4 -10   0  449.76   38.80
  -4 -10   0  522.75   37.80
   4 -10   0  559.54   38.60
   4 -10   0  558.94   37.10
  -4 -10   0  549.25   39.00
  -4 -10   0  631.24   38.80
   4 -10   0  555.64   38.90
   4 -10   0  556.84   37.30
   4 -10   0  545.15   36.70
   4  10   0  456.05   38.60
   4  10   0  456.35   38.10
   4  10   0  524.85   38.00
  -4  10   0  567.74   37.50
   4  10   0  526.35   37.50
  -4  10   0  471.85   38.50
  -4  10   0  517.15   38.70
  -4  10   0  521.95   38.80
   4  10   0  524.55   38.70
  -5 -10   0   89.79    9.40
   5 -10   0   94.29    7.90
   5 -10   0   92.79    6.70
  -5 -10   0   92.99    8.70
  -5 -10   0   76.19    8.30
   5 -10   0   81.29    8.90
   5 -10   0   76.19    8.80
   5  10   0   79.09    9.10
  -5  10   0   62.49    8.40
   5  10   0   88.69    9.20
   5  10   0   77.79    7.80
  -5  10   0   77.69    8.70
  -5  10   0   90.79    8.30
  -6 -10   0  406.76   30.30
  -6 -10   0  377.06   29.10
   6 -10   0  399.96   30.50
  -6 -10   0  382.86   28.90
   6 -10   0  370.06   29.60
  -6  10   0  370.66   29.80
   6  10   0  369.46   29.80
   6  10   0  347.87   29.90
  -6  10   0  374.96   28.90
  -6  10   0  378.06   29.50
   7 -10   0   14.30    4.60
   7 -10   0    7.90    4.80
  -7 -10   0   10.30    4.00
  -7 -10   0   10.90    3.60
   7 -10   0   13.00    4.20
  -7  10   0   16.20    4.70
   7  10   0    9.40    4.40
   7  10   0   16.10    4.80
  -7  10   0   15.20    4.80
   0 -11   0    0.60    0.70
   0 -11   0    0.20    0.80
   0 -11   0    0.20    0.40
   0 -11   0    0.20    0.50
   0 -11   0    0.10    0.70
   0 -11   0    0.50    0.80
   0 -11   0    1.10    1.00
   0  11   0    0.30    0.60
   0  11   0    0.80    0.50
   0  11   0    0.00    0.60
   0  11   0    0.10    0.40
   0  11   0    0.40    0.60
   1 -11   0  114.29    7.40
  -1 -11   0  119.29    8.50
   1 -11   0  108.89    8.50
  -1 -11   0  117.59    8.40
   1 -11   0  121.89    9.10
   1 -11   0   93.59    8.60
  -1 -11   0  100.19    8.90
   1 -11   0  112.09    9.10
  -1 -11   0   94.09    8.80
  -1 -11   0  109.89    8.60
   1 -11   0  112.49    8.50
  -1 -11   0   99.59    8.90
  -1  11   0  112.19    7.50
  -1  11   0  112.19    8.70
   1  11   0  117.39    8.40
  -1  11   0   90.49    8.80
  -1  11   0  102.49    8.70
  -1  11   0   86.59    8.60
   1  11   0   86.39    8.00
   1  11   0   97.39    8.50
   1  11   0  124.49    9.10
  -1  11   0  106.29    8.30
   1  11   0   87.39    8.70
  -2 -11   0  249.08   19.20
   2 -11   0  268.77   19.00
  -2 -11   0  291.27   20.10
   2 -11   0  261.17   17.80
   2 -11   0  264.97   19.40
  -2 -11   0  249.48   19.60
  -2 -11   0  281.87   19.70
   2 -11   0  259.37   19.70
  -2 -11   0  245.38   18.50
   2 -11   0  272.87   20.00
  -2 -11   0  246.68   19.30
   2 -11   0  305.67   20.30
   2 -11   0  264.27   18.00
  -2  11   0  245.58   19.30
   2  11   0  265.57   19.80
  -2  11   0  251.37   19.80
   2  11   0  289.67   20.20
   2  11   0  247.48   19.30
  -2  11   0  256.37   19.10
  -2  11   0  234.08   19.40
   2  11   0  267.87   19.30
   2  11   0  233.08   21.20
  -2  11   0  283.87   20.00
  -3 -11   0  909.51   59.69
   3 -11   0  891.31   59.59
   3 -11   0  848.52   57.39
  -3 -11   0  818.02   58.49
  -3 -11   0  774.82   58.59
   3 -11   0  857.01   58.89
  -3 -11   0  855.81   56.89
  -3 -11   0  825.62   58.39
  -3 -11   0  844.52   56.69
   3 -11   0  897.71   59.29
   3 -11   0  842.92   58.99
   3 -11   0  868.31   57.69
   3 -11   0  865.01   58.89
  -3 -11   0  908.71   59.19
   3  11   0  823.22   59.09
   3  11   0  824.02   58.19
   3  11   0  845.52   58.89
   3  11   0  804.12   58.39
  -3  11   0  806.02   59.09
  -3  11   0  817.62   57.29
  -3  11   0  843.42   59.19
   3  11   0  693.43   58.89
  -3  11   0  865.51   58.99
   4 -11   0  646.74   43.00
   4 -11   0  607.04   44.60
  -4 -11   0  657.23   45.20
   4 -11   0  520.05   44.60
  -4 -11   0  657.13   44.10
  -4 -11   0  633.44   44.60
   4 -11   0  615.14   44.90
   4 -11   0  650.33   45.20
   4 -11   0  615.24   43.60
   4 -11   0  632.54   43.00
  -4 -11   0  707.13   44.80
  -4 -11   0  536.85   44.80
  -4  11   0  606.34   44.70
  -4  11   0  523.25   44.80
  -4  11   0  662.13   43.50
   4  11   0  603.84   44.60
  -4  11   0  626.74   44.90
   4  11   0  663.63   45.30
   4  11   0  622.14   45.20
   4  11   0  622.54   43.60
   4  11   0  612.44   44.00
   5 -11   0   32.20    3.60
   5 -11   0   19.90    5.60
   5 -11   0   21.40    4.50
   5 -11   0   20.10    4.80
   5 -11   0   28.80    3.10
  -5 -11   0   38.20    5.70
  -5 -11   0   20.80    4.00
  -5 -11   0   43.80    5.20
   5  11   0   25.00    4.90
   5  11   0   18.90    4.70
  -5  11   0   29.60    4.70
  -5  11   0   27.10    4.80
   5  11   0   32.50    4.60
  -5  11   0   36.70    4.50
  -6 -11   0  237.58   20.10
   6 -11   0  223.08   19.30
  -6 -11   0  224.38   19.00
  -6 -11   0  213.68   19.00
   6  11   0  212.08   19.60
  -6  11   0  221.48   19.70
  -6  11   0  249.58   19.40
  -6  11   0  249.78   19.50
   7 -11   0   71.89    9.00
   7 -11   0   75.79   10.70
  -7 -11   0   60.99    8.00
   7 -11   0   61.49    8.70
  -7 -11   0   74.59    9.40
   7  11   0   57.49    8.70
   7  11   0   54.09    9.40
  -7  11   0   71.89    9.30
   0 -12   0  547.15   40.80
   0 -12   0  584.54   39.70
   0 -12   0  620.14   40.00
   0 -12   0  666.73   40.70
   0 -12   0  593.74   40.90
   0  12   0  549.74   40.60
   0  12   0  610.14   40.10
   0  12   0  555.84   40.60
   0  12   0  540.85   40.90
   0  12   0  540.85   39.80
  -1 -12   0  411.46   27.40
  -1 -12   0  376.86   26.80
   1 -12   0  325.37   27.30
  -1 -12   0  359.16   27.60
  -1 -12   0  389.46   27.70
   1 -12   0  413.96   25.80
  -1 -12   0  409.06   27.10
   1 -12   0  427.66   27.20
   1 -12   0  361.06   27.30
   1 -12   0  387.96   26.90
  -1 -12   0  408.36   27.70
  -1  12   0  352.76   27.10
   1  12   0  401.86   27.60
  -1  12   0  397.16   26.00
   1  12   0  386.76   26.70
  -1  12   0  370.96   26.80
  -1  12   0  429.06   27.90
   1  12   0  367.06   26.80
   1  12   0  345.77   27.50
  -1  12   0  384.66   27.40
   1  12   0  363.56   27.20
  -1  12   0  322.57   27.30
   1  12   0  355.06   26.90
   2 -12   0  597.04   43.20
   2 -12   0  619.04   43.80
   2 -12   0  547.25   41.30
   2 -12   0  640.84   41.40
   2 -12   0  629.94   42.70
  -2 -12   0  600.54   43.10
  -2 -12   0  577.94   42.30
   2 -12   0  720.93   44.10
  -2 -12   0  621.54   43.50
  -2 -12   0  653.43   44.10
  -2 -12   0  718.43   43.50
   2 -12   0  629.64   43.50
  -2 -12   0  562.24   43.10
  -2 -12   0  603.64   42.90
   2  12   0  605.84   43.00
  -2  12   0  592.94   42.80
   2  12   0  577.64   43.70
   2  12   0  614.44   43.50
  -2  12   0  529.45   43.40
  -2  12   0  679.43   43.20
   2  12   0  653.23   43.00
   2  12   0  621.44   43.00
  -2  12   0  569.04   43.20
  -3 -12   0   20.80    2.50
   3 -12   0   12.00    3.30
   3 -12   0   24.30    2.90
  -3 -12   0   24.20    3.30
  -3 -12   0   21.70    3.30
  -3 -12   0   17.70    4.00
  -3 -12   0   23.00    3.50
  -3 -12   0   30.30    4.10
   3 -12   0   19.90    2.20
   3 -12   0   29.70    3.90
   3 -12   0   22.80    3.70
   3 -12   0   25.00    3.60
   3 -12   0   21.70    3.80
  -3 -12   0   19.10    2.10
   3  12   0   34.20    4.00
  -3  12   0   23.40    3.10
  -3  12   0   24.20    3.90
   3  12   0   24.10    4.20
   3  12   0   15.80    3.40
  -3  12   0   27.00    3.60
   3  12   0   23.80    3.30
  -3  12   0   23.50    2.50
   3  12   0   19.20    3.00
   4 -12   0  143.69   13.10
   4 -12   0  157.78   12.10
  -4 -12   0  130.59   11.90
   4 -12   0  144.59   12.50
   4 -12   0  153.08   13.10
   4 -12   0  149.69   11.00
  -4 -12   0  118.99   12.80
  -4 -12   0  129.39   12.60
   4 -12   0  149.79   11.20
  -4 -12   0  125.19   12.40
  -4 -12   0  136.19   12.20
  -4  12   0  148.19   11.50
   4  12   0  155.08   12.00
   4  12   0  177.78   13.30
  -4  12   0  145.89   12.80
  -4  12   0  156.78   13.10
  -4  12   0  121.39   12.40
   4  12   0  147.69   13.10
   4  12   0  141.79   13.20
   5 -12   0    9.20    2.40
   5 -12   0   17.80    4.20
  -5 -12   0   11.40    3.20
  -5 -12   0    9.50    3.20
  -5 -12   0    8.10    2.80
   5 -12   0   12.80    3.70
   5 -12   0    5.50    2.10
   5 -12   0    9.70    1.90
  -5  12   0    7.50    2.90
  -5  12   0    9.40    2.80
  -5  12   0   10.30    2.70
   5  12   0    3.90    2.90
   5  12   0    6.50    2.80
  -6 -12   0   71.59    8.90
  -6 -12   0   81.29    9.80
  -6 -12   0   98.59    9.50
   6 -12   0   63.99    8.60
  -6  12   0   78.59    9.10
  -6  12   0   96.79   10.10
   6  12   0   81.19    9.60
   6  12   0   91.69   10.20
   7 -12   0   50.69    9.20
   7 -12   0   45.10    7.00
  -7 -12   0   41.20    6.50
  -7 -12   0   30.50    6.70
   7  12   0   47.40    7.40
  -7  12   0   62.19    8.70
   0 -13   0    0.10    0.80
   0 -13   0   -1.00    0.60
   0 -13   0   -0.30    0.90
   0 -13   0    0.30    1.00
   0 -13   0    0.20    0.50
   0 -13   0   -0.10    1.20
   0 -13   0    0.60    0.70
   0  13   0   -0.20    0.50
   0  13   0    0.40    0.90
   0  13   0   -0.40    0.50
   0  13   0   -0.30    0.80
  -1 -13   0  126.59   10.00
   1 -13   0  117.49   10.40
  -1 -13   0  107.39   10.10
   1 -13   0  123.79    9.00
  -1 -13   0  149.88   11.30
   1 -13   0  130.09   10.80
   1 -13   0  132.29   10.30
  -1 -13   0  133.09   10.40
  -1 -13   0  118.59   10.60
  -1 -13   0  123.09   10.70
   1 -13   0  121.79   10.00
  -1  13   0  131.79    9.10
   1  13   0  123.79   10.40
   1  13   0  147.39   10.30
  -1  13   0  143.19   10.00
  -1  13   0  128.69   10.50
  -1  13   0  125.59   10.40
   1  13   0  129.59   10.10
  -1  13   0  114.69   10.50
  -1  13   0  137.49   10.90
   1  13   0  132.49   11.00
  -2 -13   0  175.28   13.30
  -2 -13   0  186.88   13.80
   2 -13   0  177.48   14.20
   2 -13   0  175.08   13.80
  -2 -13   0  139.49   13.70
   2 -13   0  187.68   13.60
   2 -13   0  192.18   14.70
  -2 -13   0  175.88   14.20
  -2 -13   0  152.68   14.20
  -2 -13   0  169.98   13.90
   2 -13   0  194.18   14.60
  -2  13   0  208.88   14.90
   2  13   0  197.48   14.60
  -2  13   0  143.29   14.00
  -2  13   0  188.68   13.90
   2  13   0  193.48   14.00
   2  13   0  157.88   14.20
  -2  13   0  198.68   13.90
  -2  13   0  206.08   14.40
   2  13   0  170.28   13.90
   2  13   0  172.38   13.70
   2  13   0  166.48   13.60
  -3 -13   0   83.19    7.90
  -3 -13   0   91.49    8.20
  -3 -13   0   99.29    6.80
   3 -13   0   82.29    8.40
   3 -13   0   93.19    7.50
   3 -13   0   95.59    9.00
   3 -13   0   81.29    6.60
  -3 -13   0   85.99    8.40
  -3 -13   0   88.79    7.30
   3 -13   0   82.39    8.40
  -3 -13   0   85.29    8.30
   3 -13   0   90.59    6.50
   3 -13   0   75.29    8.10
   3  13   0   92.59    8.70
   3  13   0   82.59    8.10
   3  13   0   86.79    7.80
  -3  13   0   90.99    8.70
   3  13   0   87.19    7.90
  -3  13   0   75.89    8.00
   3  13   0   95.89    9.00
  -3  13   0   83.89    7.70
   4 -13   0  110.69   10.00
   4 -13   0  102.39   10.50
   4 -13   0  102.09   10.30
  -4 -13   0   98.49   11.80
   4 -13   0  116.69    8.90
   4 -13   0  106.69   10.80
  -4 -13   0  118.89   10.20
  -4 -13   0  135.99   10.70
  -4 -13   0   96.09   10.40
   4 -13   0  117.39    9.20
   4  13   0  118.09   11.00
   4  13   0   78.99   10.10
  -4  13   0  106.19   10.70
  -4  13   0  146.59   11.40
  -4  13   0  119.89   10.90
  -4  13   0  121.49    9.30
   4  13   0  115.19   10.00
   5 -13   0  813.72   54.79
  -5 -13   0  710.43   56.39
   5 -13   0  758.42   57.49
   5 -13   0  862.81   57.49
  -5 -13   0  787.22   57.69
  -5 -13   0  821.72   56.79
   5 -13   0  760.22   55.29
   5 -13   0  813.32   55.49
   5  13   0  797.72   56.19
  -5  13   0  803.22   55.99
  -5  13   0  767.02   57.39
   5  13   0  776.32   57.59
  -5  13   0  891.31   57.69
   6 -13   0    3.00    2.60
   6 -13   0    4.80    2.70
  -6 -13   0    4.70    2.40
  -6 -13   0    4.80    2.80
   6  13   0    6.20    3.30
  -6  13   0    6.60    2.90
  -6  13   0    5.20    3.00
   6  13   0    1.20    3.00
  -7 -13   0    4.10    2.60
   7 -13   0    9.40    3.80
  -7 -13   0    8.80    3.90
   7 -13   0    5.00    4.60
  -7  13   0    8.00    3.70
   7  13   0    7.30    3.80
   7  13   0    8.30    3.90
   0 -14   0 1080.09   74.29
   0 -14   0 1060.79   75.49
   0 -14   0  977.50   75.39
   0 -14   0 1061.39   75.59
   0 -14   0 1038.50   76.29
   0 -14   0 1159.78   74.59
   0 -14   0 1118.39   75.29
   0  14   0 1148.79   74.69
   0  14   0 1085.29   75.39
   0  14   0 1210.58   75.89
   0  14   0 1044.90   75.29
   0  14   0 1146.79   74.49
  -1 -14   0   66.19    7.70
   1 -14   0   93.89    6.30
  -1 -14   0   88.89    7.30
  -1 -14   0   71.59    7.40
  -1 -14   0   77.59    7.80
   1 -14   0   94.89    7.60
  -1 -14   0   79.19    8.10
   1 -14   0   70.59    7.80
   1 -14   0   90.09    8.10
   1 -14   0   86.39    7.40
   1 -14   0   91.89    9.30
  -1  14   0   90.79    6.50
   1  14   0   91.49    7.40
  -1  14   0   97.19    7.30
  -1  14   0   84.59    7.80
   1  14   0   75.79    6.90
  -1  14   0   97.69    8.30
  -1  14   0   93.79    8.30
   1  14   0   93.99    7.50
  -1  14   0   90.39    7.90
   1  14   0   94.09    7.90
   1  14   0   95.69    8.10
   1  14   0  105.19    8.60
   2 -14   0 1241.48   92.79
  -2 -14   0 1290.67   92.49
   2 -14   0 1329.67   93.09
   2 -14   0 1377.26   91.99
   2 -14   0 1296.47   92.59
  -2 -14   0 1413.26   92.89
  -2 -14   0 1352.66   91.59
   2 -14   0 1362.36   92.39
  -2 -14   0 1537.05   93.49
  -2  14   0 1312.47   92.09
   2  14   0 1193.18   92.79
  -2  14   0 1153.78   92.59
   2  14   0 1404.56   92.39
  -2  14   0 1303.87   92.39
   2  14   0 1414.06   92.89
   2  14   0 1365.96   92.09
  -2  14   0 1450.45   92.29
   2  14   0 1375.06   92.09
   2  14   0 1390.46   92.29
   3 -14   0   92.99    8.90
  -3 -14   0  101.79    8.40
  -3 -14   0   74.49    8.60
   3 -14   0   89.89    6.40
   3 -14   0   80.09    8.40
   3 -14   0   90.49    7.70
  -3 -14   0   92.89    8.40
  -3 -14   0   91.39    8.70
  -3 -14   0   90.39    8.70
  -3 -14   0   94.59    7.80
   3 -14   0   93.79    8.90
   3 -14   0   87.89    6.50
   3 -14   0   71.89    8.10
   3 -14   0   92.99    8.80
  -3 -14   0   89.79    6.90
   3  14   0   82.29    7.90
  -3  14   0   81.39    8.30
  -3  14   0   73.59    8.30
   3  14   0   94.89    8.80
   3  14   0   74.69    7.70
  -3  14   0   91.29    8.80
   3  14   0   86.19    8.20
  -3  14   0   95.29    8.10
   3  14   0   94.99    9.00
   4 -14   0  465.75   33.30
   4 -14   0  431.76   30.50
  -4 -14   0  426.66   32.70
  -4 -14   0  402.26   32.10
  -4 -14   0  472.25   33.40
   4 -14   0  428.46   32.10
   4 -14   0  407.76   32.80
   4 -14   0  448.96   31.20
   4 -14   0  490.25   33.00
  -4 -14   0  452.45   32.30
  -4  14   0  445.66   32.80
  -4  14   0  452.75   33.30
  -4  14   0  467.35   31.00
  -4  14   0  479.35   33.30
   4  14   0  421.86   31.80
   4  14   0  409.76   33.00
   4  14   0  417.26   33.00
   4  14   0  376.86   32.10
  -5 -14   0    4.70    2.10
  -5 -14   0    3.10    2.30
   5 -14   0    2.90    1.90
  -5 -14   0    5.30    2.40
   5 -14   0    3.70    1.50
   5 -14   0    1.40    2.10
   5 -14   0    4.10    1.80
   5 -14   0    2.90    2.20
  -5  14   0    2.10    1.90
   5  14   0    7.10    3.10
  -5  14   0    0.80    1.70
  -5  14   0    1.40    2.00
   5  14   0    1.70    2.10
   5  14   0    3.60    2.40
  -6 -14   0   38.90    6.70
  -6 -14   0   42.90    8.60
   6 -14   0   35.60    7.20
   6 -14   0   42.50    6.40
  -6 -14   0   44.70    6.00
  -6  14   0   45.40    7.20
  -6  14   0   36.30    6.10
   6  14   0   45.80    6.70
  -6  14   0   34.90    6.50
   6  14   0   37.60    6.90
   7 -14   0    2.50    4.00
  -7 -14   0   -2.50    2.50
  -7 -14   0    2.20    2.80
   7 -14   0   -1.80    2.50
   7  14   0    0.50    2.40
   7  14   0    3.20    3.00
  -7  14   0   -2.50    1.80
  -7  14   0   -4.10    2.70
   0 -15   0    0.40    1.10
   0 -15   0    0.40    0.80
   0 -15   0    0.30    0.50
   0 -15   0    0.10    0.70
   0 -15   0    0.00    0.90
   0 -15   0    1.10    1.30
   0 -15   0    0.50    1.40
   0  15   0   -0.10    0.60
   0  15   0   -0.40    0.90
   0  15   0   -1.80    0.90
   0  15   0    0.30    0.70
   0  15   0    0.30    1.00
  -1 -15   0  415.86   28.60
  -1 -15   0  377.26   27.90
   1 -15   0  378.16   27.20
  -1 -15   0  345.57   27.90
  -1 -15   0  398.66   27.10
   1 -15   0  370.56   28.00
  -1 -15   0  356.56   27.40
  -1 -15   0  329.17   27.20
   1 -15   0  367.96   25.90
   1 -15   0  365.66   28.00
   1 -15   0  395.56   27.50
  -1  15   0  402.16   27.80
   1  15   0  423.16   27.30
  -1  15   0  362.16   26.80
  -1  15   0  352.66   27.40
   1  15   0  441.96   27.90
   1  15   0  364.16   27.80
  -1  15   0  392.26   26.20
   1  15   0  385.36   28.20
   1  15   0  390.46   27.30
   2 -15   0  244.48   18.10
   2 -15   0  280.87   19.30
  -2 -15   0  200.38   18.20
   2 -15   0  245.98   18.80
  -2 -15   0  250.47   17.90
  -2 -15   0  233.78   18.10
  -2 -15   0  220.18   18.80
   2 -15   0  268.37   19.40
  -2 -15   0  285.87   19.90
  -2 -15   0  224.88   18.70
   2 -15   0  250.37   18.50
   2  15   0  266.07   19.40
  -2  15   0  211.28   18.30
   2  15   0  242.68   18.20
   2  15   0  234.28   18.40
   2  15   0  242.18   18.40
   2  15   0  245.48   18.10
  -2  15   0  245.08   18.40
   2  15   0  241.88   18.90
  -2  15   0  241.58   18.80
  -2  15   0  242.78   18.20
  -2  15   0  201.38   18.60
   3 -15   0   20.80    3.00
  -3 -15   0   24.90    3.50
   3 -15   0   18.70    4.10
  -3 -15   0   17.90    3.40
   3 -15   0   17.70    4.00
  -3 -15   0   25.40    4.70
   3 -15   0   26.20    4.10
   3 -15   0   17.90    3.90
  -3 -15   0   19.60    3.90
  -3 -15   0   22.60    2.60
  -3 -15   0   13.70    2.90
  -3 -15   0   20.30    3.60
  -3  15   0   18.90    3.50
  -3  15   0   25.60    3.80
   3  15   0   15.30    3.60
   3  15   0   19.00    3.50
  -3  15   0   28.00    4.30
  -3  15   0   20.40    4.20
   3  15   0   23.40    4.10
   3  15   0   22.10    3.50
   3  15   0   22.90    3.80
   4 -15   0  367.26   27.20
   4 -15   0  421.36   27.10
   4 -15   0  369.96   25.20
  -4 -15   0  368.36   26.30
  -4 -15   0  320.27   26.20
  -4 -15   0  303.47   26.60
   4 -15   0  369.96   24.30
   4 -15   0  347.17   26.30
   4 -15   0  317.17   26.50
  -4 -15   0  338.57   26.60
   4 -15   0  367.06   24.50
   4  15   0  361.46   32.30
   4  15   0  347.37   25.90
  -4  15   0  362.56   26.90
   4  15   0  347.37   26.90
   4  15   0  291.57   25.90
  -4  15   0  300.97   26.40
   5 -15   0  389.36   33.70
  -5 -15   0  447.86   34.60
   5 -15   0  478.85   33.50
   5 -15   0  465.95   35.20
  -5 -15   0  450.15   33.90
   5 -15   0  456.15   32.30
  -5 -15   0  492.65   34.10
   5 -15   0  470.85   32.20
   5  15   0  466.75   35.10
   5  15   0  422.06   34.40
  -5  15   0  482.85   34.70
  -5  15   0  461.15   34.70
   5  15   0  404.26   33.30
  -6 -15   0    7.30    3.40
  -6 -15   0    2.20    2.20
  -6 -15   0    2.30    2.40
   6 -15   0    2.40    2.20
  -6  15   0    5.60    2.70
  -6  15   0    3.60    2.90
   6  15   0    4.30    3.60
   6  15   0    2.80    2.70
  -6  15   0   -3.00    1.80
  -7 -15   0   60.19    9.20
   7 -15   0   57.29    9.80
   7 -15   0   68.69    8.90
   7  15   0   70.29    9.50
   7  15   0   76.09   10.10
  -7  15   0   61.99    8.40
  -7  15   0   74.09   10.10
   0 -16   0 1135.99   73.19
   0 -16   0  986.30   73.39
   0 -16   0 1071.19   72.09
   0 -16   0  957.60   72.19
   0 -16   0 1190.98   73.89
   0  16   0 1061.99   72.39
   0  16   0 1026.80   73.69
   0  16   0 1073.59   73.29
   0  16   0 1049.49   72.29
   0  16   0 1052.69   73.29
   1 -16   0   58.99    7.00
   1 -16   0   72.39    6.30
   1 -16   0   68.99    5.10
   1 -16   0   58.89    6.80
  -1 -16   0   76.59    6.80
  -1 -16   0   62.69    6.80
   1 -16   0   78.49    7.30
  -1 -16   0   69.29    6.60
  -1 -16   0   68.79    6.10
  -1 -16   0   72.09    7.40
  -1 -16   0   66.09    6.90
   1  16   0   64.09    6.80
   1  16   0   77.19    6.30
  -1  16   0   70.49    7.10
   1  16   0   71.49    6.00
   1  16   0   65.49    6.70
   1  16   0   60.59    6.10
   1  16   0   64.89    6.60
  -1  16   0   60.89    5.80
  -1  16   0   69.29    6.70
  -1  16   0   61.89    6.50
   2 -16   0   58.19    6.60
  -2 -16   0   62.99    7.00
  -2 -16   0   74.29    7.10
  -2 -16   0   61.19    6.00
  -2 -16   0   64.89    7.00
   2 -16   0   57.99    5.90
  -2 -16   0   58.49    5.70
   2 -16   0   80.69    7.20
   2 -16   0   69.99    6.70
  -2  16   0   68.09    7.00
   2  16   0   62.89    6.30
   2  16   0   56.79    6.00
  -2  16   0   54.59    5.90
   2  16   0   64.49    6.90
  -2  16   0   58.79    6.40
  -2  16   0   50.59    6.40
   2  16   0   59.19    6.20
  -2  16   0   67.39    6.60
   2  16   0   50.99    6.20
   3 -16   0   31.70    4.60
  -3 -16   0   27.80    5.20
   3 -16   0   23.10    4.70
  -3 -16   0   24.80    4.20
  -3 -16   0   23.30    3.00
  -3 -16   0   23.60    4.70
   3 -16   0   28.80    4.40
  -3 -16   0   27.60    3.80
   3 -16   0   25.50    3.40
  -3 -16   0   24.80    3.90
   3  16   0   31.70    4.40
   3  16   0   19.40    4.10
   3  16   0   29.90    4.10
  -3  16   0   20.00    3.90
  -3  16   0   34.90    4.40
  -3  16   0   14.10    3.40
   3  16   0   26.70    3.90
  -3  16   0   29.60    4.10
  -3  16   0   30.30    5.30
   3  16   0   21.00    4.00
   3  16   0   36.30    4.80
   4 -16   0   35.50    5.30
   4 -16   0   33.80    3.30
   4 -16   0   26.40    5.40
   4 -16   0   35.20    4.30
  -4 -16   0   45.10    5.60
   4 -16   0   28.70    5.50
   4 -16   0   36.30    3.20
  -4 -16   0   24.00    4.60
  -4 -16   0   37.50    5.00
   4 -16   0   32.00    4.80
  -4 -16   0   31.80    5.80
   4  16   0   41.20    6.00
   4  16   0   30.80    4.90
   4  16   0   38.30    5.60
  -4  16   0   37.10    5.20
   4  16   0   30.40    5.10
   5 -16   0   17.30    3.30
  -5 -16   0   28.30    5.40
   5 -16   0   16.20    4.70
  -5 -16   0   12.40    3.50
  -5 -16   0   26.80    4.90
   5 -16   0   24.00    4.50
   5  16   0   18.90    4.70
   5  16   0   19.40    4.90
  -5  16   0   23.80    5.10
   5  16   0   20.10    4.90
  -5  16   0   23.40    4.80
  -6 -16   0  143.69   14.20
   6 -16   0  143.39   14.40
   6 -16   0  143.49   13.60
  -6 -16   0  131.89   13.40
  -6 -16   0  125.29   12.70
  -6  16   0  128.59   13.10
   6  16   0  119.19   13.80
   6  16   0  141.09   14.00
  -6  16   0  151.48   14.10
  -7 -16   0    3.10    3.00
   7 -16   0    4.00    4.00
   7 -16   0    4.20    2.90
   7  16   0    2.30    4.00
  -7  16   0    2.30    2.70
   7  16   0    1.10    3.10
  -7  16   0   -0.20    3.70
   0 -17   0    1.60    1.70
   0 -17   0    0.80    0.70
   0 -17   0   -0.40    0.80
   0 -17   0   -0.70    0.80
   0 -17   0   -0.10    1.20
   0 -17   0   -0.40    1.40
   0 -17   0    2.10    1.20
   0  17   0   -0.20    1.00
   0  17   0    0.00    0.90
   0  17   0   -0.10    1.10
   0  17   0   -0.50    1.00
   0  17   0    0.80    0.90
  -1 -17   0 1128.49   82.89
  -1 -17   0 1128.39   82.39
   1 -17   0 1139.79   81.49
  -1 -17   0 1265.57   81.39
   1 -17   0 1123.69   80.19
   1 -17   0 1203.58   82.79
  -1 -17   0 1228.48   82.19
  -1 -17   0 1211.68   81.99
   1 -17   0 1020.10   82.19
   1  17   0 1348.17   81.89
   1  17   0 1257.17   82.79
  -1  17   0 1251.27   82.29
  -1  17   0 1193.28   80.39
   1  17   0 1128.49   81.09
   1  17   0 1180.18   82.29
  -1  17   0 1218.18   82.19
   1  17   0 1130.89   81.49
   1  17   0 1074.29   81.89
  -1  17   0 1329.37   82.99
  -1  17   0 1234.58   81.29
   2 -17   0  449.95   30.70
   2 -17   0  396.06   31.40
   2 -17   0  451.75   31.70
  -2 -17   0  397.46   31.30
  -2 -17   0  382.26   30.40
  -2 -17   0  391.86   30.30
  -2 -17   0  404.36   31.80
   2 -17   0  425.56   30.90
  -2 -17   0  468.75   31.80
   2  17   0  438.96   31.40
   2  17   0  428.46   30.90
   2  17   0  452.95   30.70
   2  17   0  453.75   31.10
   2  17   0  455.25   31.80
   2  17   0  384.56   30.30
  -2  17   0  391.36   31.50
  -2  17   0  416.76   31.10
  -2  17   0  421.26   31.00
  -2  17   0  464.05   30.90
   3 -17   0  664.83   45.80
  -3 -17   0  630.04   48.50
  -3 -17   0  646.64   46.40
  -3 -17   0  642.44   46.80
   3 -17   0  707.33   47.50
   3 -17   0  690.83   47.10
   3 -17   0  644.14   47.00
   3 -17   0  688.83   47.40
  -3 -17   0  671.63   46.50
  -3 -17   0  598.44   47.10
  -3 -17   0  676.43   45.20
  -3  17   0  659.53   46.40
   3  17   0  629.74   46.20
  -3  17   0  572.14   46.30
   3  17   0  689.03   47.20
  -3  17   0  643.94   47.00
   3  17   0  618.94   46.10
   3  17   0  586.74   46.00
   3  17   0  611.84   46.70
  -3  17   0  746.43   46.90
   4 -17   0    2.50    1.70
   4 -17   0    2.50    1.80
   4 -17   0    1.50    2.70
   4 -17   0    0.70    1.40
  -4 -17   0   -0.90    1.30
   4 -17   0   -0.40    2.40
  -4 -17   0    0.40    1.30
   4  17   0    4.50    2.50
   4  17   0    1.40    2.20
   4  17   0    2.10    1.40
  -4  17   0    4.60    2.00
  -4  17   0    0.30    1.50
   4  17   0   -0.80    1.50
   4  17   0    1.00    2.10
  -5 -17   0    9.00    3.30
  -5 -17   0    6.10    2.60
   5 -17   0    8.30    3.40
   5 -17   0   13.40    2.90
  -5 -17   0    6.80    2.90
   5 -17   0   12.30    2.30
   5 -17   0    9.70    3.20
  -5  17   0    5.50    2.90
  -5  17   0    7.20    3.10
   5  17   0    7.20    3.10
   5  17   0    6.20    3.00
  -6 -17   0   22.60    5.10
  -6 -17   0   34.40    6.70
  -6 -17   0   38.70    5.70
   6 -17   0   29.50    6.60
   6 -17   0   23.60    5.30
   6  17   0   23.50    5.50
  -6  17   0   28.80    6.10
  -6  17   0   37.80    5.80
  -7 -17   0   77.39   10.90
   7 -17   0   94.69   12.20
   7 -17   0   95.29   10.60
  -7 -17   0  113.09   10.40
  -7  17   0   66.99    9.30
   7  17   0   90.89   10.90
  -7  17   0   88.29   11.30
   7  17   0   88.79   11.90
   0 -18   0 1868.01  124.49
   0 -18   0 1568.24  126.59
   0 -18   0 2083.09  125.09
   0 -18   0 1536.75  125.39
   0 -18   0 1975.20  126.89
   0  18   0 1750.72  126.19
   0  18   0 1844.82  125.79
   0  18   0 1985.60  124.99
   0  18   0 1830.62  124.79
   0  18   0 1938.81  125.89
  -1 -18   0  190.48   14.10
   1 -18   0  171.98   14.40
   1 -18   0  170.58   15.30
   1 -18   0  180.48   14.40
  -1 -18   0  174.68   14.50
  -1 -18   0  159.68   14.80
   1 -18   0  182.78   13.90
  -1 -18   0  163.08   13.80
   1 -18   0  191.18   12.30
  -1 -18   0  187.58   13.40
   1 -18   0  170.18   13.40
  -1 -18   0  185.58   14.70
  -1  18   0  153.18   13.80
   1  18   0  178.98   13.70
   1  18   0  168.58   14.30
  -1  18   0  173.78   12.40
   1  18   0  167.28   13.40
   1  18   0  197.48   14.60
   1  18   0  144.09   12.80
   1  18   0  133.39   13.60
  -1  18   0  176.48   14.50
  -1  18   0  179.18   13.20
  -1  18   0  148.89   13.70
  -2 -18   0  106.29    9.60
   2 -18   0  101.89   10.20
  -2 -18   0  108.69    9.60
  -2 -18   0  147.59   11.90
   2 -18   0  108.69    9.50
   2 -18   0  130.29   10.90
  -2 -18   0  110.19   10.60
   2 -18   0  109.09    9.90
   2 -18   0   77.09   10.50
  -2 -18   0  111.69   10.60
  -2 -18   0  124.69   10.50
   2 -18   0  134.79   11.00
  -2  18   0  113.49   10.20
   2  18   0  117.09   10.00
   2  18   0   96.79    9.30
   2  18   0  112.49   10.60
  -2  18   0  148.29   11.40
   2  18   0  109.69   10.00
   2  18   0  106.09    9.70
  -2  18   0  111.89    9.60
   2  18   0  107.79   10.20
  -2  18   0   97.59    9.80
   3 -18   0   13.20    2.70
  -3 -18   0    7.40    2.00
   3 -18   0    4.50    2.20
  -3 -18   0    8.90    3.20
  -3 -18   0    4.90    2.00
   3 -18   0   14.10    3.60
  -3 -18   0    5.70    1.90
  -3 -18   0    8.00    2.70
   3  18   0    9.20    2.80
  -3  18   0    6.70    2.40
   3  18   0    7.50    2.80
  -3  18   0    5.70    2.40
  -3  18   0    7.10    2.40
   3  18   0    5.60    2.50
   3  18   0    5.60    2.10
   3  18   0    4.50    2.30
   3  18   0    8.40    2.60
  -3  18   0    6.10    2.60
  -4 -18   0   25.30    4.70
   4 -18   0   34.00    5.30
   4 -18   0   25.20    5.50
  -4 -18   0   34.10    4.70
   4 -18   0   23.80    4.00
   4 -18   0   46.80    5.40
   4  18   0   26.20    4.60
  -4  18   0   19.00    4.30
   4  18   0   30.20    4.90
   4  18   0   30.00    5.60
  -4  18   0   30.30    4.90
   4  18   0   26.50    5.40
   5 -18   0    2.50    1.90
  -5 -18   0    0.80    2.20
   5 -18   0   -0.90    1.10
  -5 -18   0    2.80    1.70
   5 -18   0   -0.50    1.70
   5 -18   0   -2.20    2.10
  -5  18   0    0.60    1.90
   5  18   0    0.40    2.50
  -5  18   0    2.40    2.30
   5  18   0   -1.50    1.70
   6 -18   0  139.49   14.10
  -6 -18   0  134.29   13.00
   6 -18   0   97.09   11.90
  -6 -18   0  125.19   13.40
  -6 -18   0  139.69   12.60
   6  18   0  123.99   13.10
   6  18   0  126.19   13.70
  -6  18   0  122.59   13.20
  -6  18   0  137.19   12.90
   7 -18   0    1.20    3.80
  -7 -18   0   -1.90    2.10
   7 -18   0   -0.50    3.20
  -7  18   0   -2.40    2.20
   7  18   0   -0.90    3.00
  -7  18   0    2.40    3.10
   7  18   0    2.60    2.80
   7  18   0   -2.90    3.80
   0 -19   0    0.50    1.50
   0 -19   0    1.40    1.30
   0 -19   0    0.10    0.70
   0 -19   0    0.30    0.90
   0 -19   0   -0.30    1.00
   0 -19   0    0.40    2.10
   0  19   0   -1.20    1.30
   0  19   0    0.60    1.50
   0  19   0    2.40    1.50
   0  19   0    1.00    1.10
   1 -19   0  602.94   38.70
   1 -19   0  576.14   41.20
  -1 -19   0  545.45   41.80
  -1 -19   0  485.75   40.30
   1 -19   0  620.34   40.10
  -1 -19   0  627.64   39.90
   1 -19   0  610.54   40.80
   1 -19   0  526.35   42.10
  -1 -19   0  563.64   41.10
  -1 -19   0  529.25   40.40
  -1 -19   0  499.55   40.80
  -1  19   0  598.14   41.40
   1  19   0  511.65   40.90
   1  19   0  560.14   40.60
   1  19   0  552.14   41.30
  -1  19   0  585.14   40.90
  -1  19   0  580.14   38.90
   1  19   0  519.05   39.40
  -1  19   0  593.64   40.80
   1  19   0  624.94   41.10
  -2 -19   0   28.20    3.90
  -2 -19   0   16.10    3.20
  -2 -19   0   31.70    5.10
   2 -19   0   27.40    4.30
  -2 -19   0   17.00    4.30
   2 -19   0   20.30    4.20
   2 -19   0   25.80    3.60
   2 -19   0   22.20    3.90
  -2 -19   0   24.90    3.50
  -2 -19   0   27.40    5.20
   2 -19   0   28.90    5.80
  -2  19   0   22.60    4.00
   2  19   0    8.50    4.30
   2  19   0   32.00    4.10
  -2  19   0   22.40    3.40
   2  19   0   21.50    3.40
   2  19   0   24.40    4.30
  -2  19   0   14.90    3.80
   2  19   0   26.30    3.90
   2  19   0   20.80    4.30
  -2  19   0   20.70    4.10
  -3 -19   0  328.87   25.70
  -3 -19   0  324.07   26.50
   3 -19   0  366.06   25.70
  -3 -19   0  345.17   26.70
  -3 -19   0  334.27   26.10
  -3 -19   0  339.17   25.10
   3 -19   0  334.97   26.60
   3  19   0  311.87   26.20
   3  19   0  355.66   26.90
  -3  19   0  408.36   27.60
   3  19   0  315.37   26.00
   3  19   0  323.07   26.70
  -3  19   0  398.66   27.50
  -3  19   0  379.16   26.50
  -3  19   0  339.27   26.00
   3  19   0  328.17   25.70
  -4 -19   0   38.50    5.30
   4 -19   0   39.80    6.80
   4 -19   0   31.60    6.50
   4 -19   0   40.40    5.40
   4 -19   0   39.40    4.90
  -4 -19   0   21.30    4.90
   4 -19   0   36.50    5.70
  -4  19   0   24.70    5.50
   4  19   0   27.20    5.40
  -4  19   0   42.80    5.90
   4  19   0   35.20    5.40
   5 -19   0  121.09   10.60
  -5 -19   0  136.39   11.50
   5 -19   0  115.19   12.30
   5 -19   0  124.09   11.70
  -5 -19   0  114.19   11.30
   5  19   0  102.69   11.80
  -5  19   0  139.09   12.50
   5  19   0   87.19   11.30
  -5  19   0  108.49   11.50
   5  19   0  118.69   12.10
   6 -19   0   -0.40    2.20
   6 -19   0   -1.30    2.60
  -6 -19   0    2.90    2.60
  -6 -19   0    0.80    1.80
  -6  19   0    0.30    1.90
   6  19   0   -0.80    3.00
   6  19   0   -0.80    2.10
  -6  19   0    0.60    2.30
   6  19   0   -0.10    2.60
   7 -19   0   19.50    5.40
   7 -19   0   20.10    6.20
  -7 -19   0   23.90    5.10
  -7  19   0   22.20    6.00
   7  19   0   12.20    5.00
   7  19   0   13.50    5.60
   7  19   0   22.60    5.40
  -7  19   0   12.50    4.30
   0 -20   0   71.49    5.90
   0 -20   0   60.39    8.10
   0 -20   0   80.69    7.80
   0 -20   0   65.39    6.80
   0 -20   0   54.99    6.80
   0 -20   0   64.49    6.10
   0 -20   0   56.69    7.20
   0  20   0   80.09    7.40
   0  20   0   73.39    7.40
   0  20   0   57.39    6.80
   0  20   0   73.19    6.30
  -1 -20   0  146.39   11.60
   1 -20   0  171.58   12.10
  -1 -20   0  122.39   12.40
  -1 -20   0  162.88   12.70
   1 -20   0  148.49   10.50
   1 -20   0  133.29   12.60
   1 -20   0  158.68   12.30
  -1 -20   0  141.69   12.80
   1 -20   0  122.89   13.50
   1 -20   0  153.18   12.90
  -1 -20   0  117.89   13.10
  -1 -20   0  177.08   12.80
   1  20   0  136.89   12.40
   1  20   0  109.49   11.90
  -1  20   0  136.59   12.30
  -1  20   0  146.29   10.70
   1  20   0  151.98   11.90
  -1  20   0  145.59   11.50
   1  20   0  139.59   11.30
   1  20   0  144.29   11.80
   1  20   0  127.79   13.90
  -2 -20   0  282.07   25.10
  -2 -20   0  286.67   24.40
   2 -20   0  331.87   24.10
  -2 -20   0  338.87   23.60
   2 -20   0  364.46   25.40
  -2 -20   0  320.67   24.90
  -2 -20   0  294.17   23.80
   2 -20   0  313.37   24.60
   2 -20   0  348.07   24.00
   2  20   0  279.77   23.20
  -2  20   0  328.37   24.10
  -2  20   0  359.46   25.00
  -2  20   0  357.26   23.80
  -2  20   0  282.17   25.20
   2  20   0  338.07   24.40
   2  20   0  305.67   24.60
   2  20   0  254.27   23.90
   2  20   0  292.07   23.80
   2  20   0  321.97   24.50
  -3 -20   0   52.59    7.00
   3 -20   0   58.89    6.00
  -3 -20   0   53.49    6.10
  -3 -20   0   49.10    5.30
   3 -20   0   54.79    6.60
  -3 -20   0   40.00    6.60
  -3 -20   0   33.40    5.10
   3 -20   0   50.79    6.50
  -3  20   0   50.59    5.90
  -3  20   0   54.79    6.30
   3  20   0   42.70    6.30
   3  20   0   40.90    6.10
  -3  20   0   49.80    5.90
  -3  20   0   40.30    6.00
   3  20   0   58.09    6.90
   3  20   0   35.60    5.50
   4 -20   0  157.78   15.20
  -4 -20   0  157.58   14.20
   4 -20   0  150.98   15.90
  -4 -20   0  175.38   14.30
   4 -20   0  175.38   13.80
   4 -20   0  181.88   14.60
  -4 -20   0  161.68   12.10
  -4 -20   0  152.08   11.80
   4  20   0  147.89   14.70
  -4  20   0  187.58   15.30
  -4  20   0  154.78   14.40
   4  20   0  154.48   14.70
   4  20   0  166.98   15.00
   5 -20   0    2.10    2.50
   5 -20   0    2.80    2.10
  -5 -20   0    1.60    2.00
  -5 -20   0   -0.10    1.70
   5 -20   0    3.10    2.10
   5  20   0   -1.30    2.00
  -5  20   0    1.10    2.20
   5  20   0    2.00    2.60
  -5  20   0   -0.70    1.60
   5  20   0    2.40    2.80
   6 -20   0   61.69    8.60
  -6 -20   0   62.29    8.40
  -6 -20   0   79.69    9.80
   6 -20   0   98.49   10.80
   6  20   0   70.89    9.70
  -6  20   0   74.49    9.70
   6  20   0   79.69   10.00
  -6  20   0   82.09    9.30
   6  20   0   83.49   10.00
   7 -20   0    2.40    4.40
  -7 -20   0    4.70    2.90
   7 -20   0    1.10    2.70
  -7  20   0    5.20    4.00
   7  20   0    3.20    3.40
   7  20   0    2.80    4.50
   7  20   0   -1.80    2.80
  -7  20   0   -1.50    3.10
   0 -21   0   -0.60    1.00
   0 -21   0    3.10    2.10
   0 -21   0    1.30    2.30
   0 -21   0    1.60    0.90
   0 -21   0   -1.00    0.90
   0 -21   0    0.40    1.10
   0 -21   0    3.10    2.30
   0  21   0    1.50    1.30
   0  21   0    0.50    1.40
   0  21   0    1.00    1.30
   0  21   0    2.00    1.20
   0  21   0    0.60    1.30
  -1 -21   0  642.74   44.60
   1 -21   0  621.14   42.20
  -1 -21   0  704.63   42.80
   1 -21   0  558.34   42.60
  -1 -21   0  545.35   42.70
   1 -21   0  609.34   40.30
  -1 -21   0  634.14   42.70
  -1 -21   0  602.84   41.50
  -1 -21   0  582.74   42.90
   1 -21   0  606.84   42.80
   1 -21   0  545.95   41.40
   1  21   0  585.84   41.20
  -1  21   0  560.04   42.20
   1  21   0  600.54   42.60
  -1  21   0  532.45   42.20
   1  21   0  566.94   43.20
  -1  21   0  551.74   41.20
   1  21   0  615.04   41.70
   1  21   0  579.54   41.80
   1  21   0  553.44   42.20
  -1  21   0  607.94   40.50
  -1  21   0  525.95   42.70
  -2 -21   0   12.30    2.80
  -2 -21   0   13.30    2.90
   2 -21   0   13.90    3.30
  -2 -21   0    8.60    2.40
   2 -21   0    8.50    3.10
   2 -21   0    7.20    2.40
  -2 -21   0   13.60    3.80
  -2  21   0   13.00    3.30
   2  21   0    9.20    3.00
   2  21   0    6.80    2.60
   2  21   0    9.50    2.60
   2  21   0   11.40    3.00
  -2  21   0   12.50    3.60
  -2  21   0    5.90    2.70
   2  21   0   12.90    3.40
  -3 -21   0   15.60    4.40
   3 -21   0    9.00    3.10
  -3 -21   0   10.10    2.60
  -3 -21   0    5.90    2.60
   3 -21   0    7.70    3.30
  -3 -21   0    9.60    2.40
   3 -21   0    4.10    2.00
  -3  21   0    6.40    2.60
   3  21   0    9.70    3.00
  -3  21   0    6.70    3.00
  -3  21   0    0.70    2.00
   3  21   0    6.60    2.90
  -3  21   0    8.60    2.60
   3  21   0    9.20    3.00
   4 -21   0   10.90    3.50
  -4 -21   0    9.60    3.00
   4 -21   0    8.70    4.10
   4 -21   0    6.20    2.60
   4 -21   0    3.20    2.10
  -4 -21   0    6.60    2.70
  -4 -21   0    9.80    2.00
   4  21   0   12.40    3.70
  -4  21   0    7.00    3.10
   4  21   0    4.30    2.70
   4  21   0    5.30    3.00
  -4  21   0    6.60    2.80
  -5 -21   0  262.67   22.10
   5 -21   0  276.27   23.40
  -5 -21   0  261.77   21.90
   5 -21   0  267.37   22.20
  -5  21   0  298.27   23.30
   5  21   0  277.37   22.90
  -5  21   0  302.27   22.90
   5  21   0  227.78   22.20
   5  21   0  278.87   23.70
   6 -21   0   -2.30    2.80
  -6 -21   0   -0.30    3.10
  -6 -21   0    2.00    2.20
   6 -21   0   -0.50    2.20
  -6  21   0    1.90    2.40
   6  21   0    1.20    3.10
   6  21   0    0.50    2.60
  -6  21   0    2.50    2.60
   6  21   0    1.70    3.50
   0 -22   0  470.85   30.40
   0 -22   0  335.67   29.50
   0 -22   0  420.56   29.40
   0 -22   0  388.36   30.00
   0 -22   0  312.27   30.40
   0 -22   0  412.96   28.10
   0 -22   0  465.15   28.50
   0  22   0  372.66   28.40
   0  22   0  376.26   29.50
   0  22   0  374.56   28.20
  -1 -22   0  249.08   17.30
   1 -22   0  245.78   18.60
  -1 -22   0  204.88   19.30
  -1 -22   0  196.38   18.10
   1 -22   0  195.28   18.10
  -1 -22   0  250.97   19.00
   1 -22   0  157.78   22.20
   1 -22   0  253.27   15.90
   1 -22   0  227.88   17.20
   1 -22   0  235.38   17.80
  -1 -22   0  170.38   17.30
   1 -22   0  171.28   19.70
  -1  22   0  222.88   18.40
   1  22   0  207.68   16.50
  -1  22   0  250.47   18.20
   1  22   0  200.58   17.80
  -1  22   0  235.08   16.20
  -1  22   0  238.08   18.20
   1  22   0  212.18   17.20
   1  22   0  202.58   18.20
   1  22   0  241.98   17.40
  -1  22   0  233.88   16.80
   2 -22   0  659.03   47.80
  -2 -22   0  741.33   48.10
  -2 -22   0  610.64   49.60
   2 -22   0  655.23   47.60
   2 -22   0  610.54   48.50
  -2 -22   0  681.93   48.00
  -2 -22   0  639.04   47.30
  -2 -22   0  623.64   48.40
  -2  22   0  719.93   47.50
   2  22   0  675.73   47.70
  -2  22   0  770.82   49.30
   2  22   0  678.53   48.70
   2  22   0  681.83   47.90
  -2  22   0  630.44   47.90
  -2  22   0  660.03   48.10
   2  22   0  642.94   48.20
  -3 -22   0    9.90    2.70
   3 -22   0    8.70    3.50
  -3 -22   0   12.70    3.30
  -3 -22   0   17.60    4.70
   3 -22   0   10.10    3.10
  -3 -22   0    4.50    2.40
   3 -22   0   12.00    3.00
   3  22   0    9.70    3.20
   3  22   0   10.50    3.20
  -3  22   0    9.10    3.20
   3  22   0    9.90    3.30
  -3  22   0    8.60    2.80
  -3  22   0   13.00    4.00
  -3  22   0   14.30    3.40
  -4 -22   0  233.88   17.50
   4 -22   0  202.58   20.30
   4 -22   0  188.88   18.80
   4 -22   0  253.37   20.60
  -4 -22   0  236.18   19.40
   4 -22   0  230.78   18.60
  -4 -22   0  238.98   19.20
  -4  22   0  226.78   19.80
  -4  22   0  270.97   20.20
   4  22   0  260.67   20.50
   4  22   0  239.78   20.20
   4  22   0  242.98   20.40
   5 -22   0   32.50    5.50
   5 -22   0   46.60    7.00
  -5 -22   0   43.70    6.00
  -5 -22   0   34.10    6.20
   5 -22   0   33.40    6.00
   5  22   0   27.50    6.00
  -5  22   0   25.20    5.70
   5  22   0   39.20    7.50
   5  22   0   30.10    6.50
  -5  22   0   35.50    5.80
   6 -22   0   71.59    9.90
  -6 -22   0   65.59    8.20
   6 -22   0   78.99    9.00
  -6 -22   0   58.49    9.10
  -6  22   0   75.09    9.60
  -6  22   0   76.69    9.00
   6  22   0   58.19    9.80
   6  22   0   72.99    9.30
   6  22   0   49.50    8.70
   0 -23   0    0.70    2.90
   0 -23   0   -1.70    1.10
   0 -23   0    0.60    1.00
   0 -23   0    2.50    2.70
   0 -23   0   -0.50    1.10
   0 -23   0    0.10    1.20
   0  23   0    0.30    1.40
   0  23   0   -0.80    1.30
   0  23   0    0.10    1.00
   0  23   0   -1.00    1.40
   1 -23   0  195.98   13.60
  -1 -23   0  185.78   14.70
   1 -23   0  178.58   15.90
   1 -23   0  177.68   15.20
  -1 -23   0  232.48   16.00
   1 -23   0  188.88   14.80
  -1 -23   0  196.58   17.70
  -1 -23   0  167.48   15.40
  -1  23   0  164.08   15.30
   1  23   0  196.98   15.10
   1  23   0  176.68   15.50
   1  23   0  182.78   16.00
  -1  23   0  184.28   14.40
  -1  23   0  173.38   14.30
   1  23   0  199.88   15.30
  -1  23   0  182.08   17.60
  -2 -23   0   35.20    5.20
  -2 -23   0   45.60    6.50
  -2 -23   0   48.50    8.50
   2 -23   0   40.40    5.20
  -2 -23   0   40.10    5.10
  -2 -23   0   41.50    5.40
   2 -23   0   44.10    6.00
   2 -23   0   30.20    5.30
  -2  23   0   34.70    4.70
  -2  23   0   37.60    5.70
   2  23   0   44.60    5.90
   2  23   0   50.69    5.90
  -2  23   0   38.10    5.80
   2  23   0   43.50    6.00
   2  23   0   34.90    5.50
  -3 -23   0   33.80    4.90
  -3 -23   0   34.90    6.50
   3 -23   0   35.90    6.30
  -3 -23   0   25.40    4.70
   3 -23   0   19.20    4.60
   3 -23   0   25.80    4.60
  -3 -23   0   25.60    4.70
  -3  23   0   29.60    5.70
  -3  23   0   28.00    4.80
  -3  23   0   37.80    5.20
  -3  23   0   35.90    5.50
   3  23   0   25.00    5.40
   3  23   0   33.80    6.10
   3  23   0   39.70    5.60
   4 -23   0  127.69   11.40
   4 -23   0  115.79   10.50
   4 -23   0  105.59   11.60
  -4 -23   0  100.09   10.60
  -4 -23   0  102.09   10.50
  -4  23   0  122.59   11.70
   4  23   0  119.89   11.80
   4  23   0  124.49   12.00
  -4  23   0   96.69   10.90
   4  23   0   93.49   11.20
  -5 -23   0  135.29   12.60
   5 -23   0  115.49   12.10
  -5 -23   0  107.89   11.70
   5 -23   0  120.09   11.80
   5 -23   0  145.09   14.00
   5  23   0  119.89   13.20
  -5  23   0  130.19   12.80
   5  23   0  131.09   13.20
  -5  23   0  128.89   13.00
   5  23   0  127.09   13.30
   6 -23   0   11.10    4.60
  -6 -23   0    4.10    2.70
   6 -23   0    7.20    3.40
  -6 -23   0   11.00    4.60
   6  23   0   10.90    5.10
  -6  23   0    6.90    4.10
  -6  23   0    8.40    3.30
   6  23   0    3.10    2.90
   6  23   0   10.10    4.90
   0 -24   0  657.03   51.49
   0 -24   0  688.33   46.10
   0 -24   0  594.84   47.50
   0 -24   0  748.83   47.60
   0  24   0  685.93   48.10
   0  24   0  664.63   46.50
   0  24   0  690.13   47.70
   0  24   0  567.64   45.60
  -1 -24   0  568.94   49.30
  -1 -24   0  794.72   49.90
   1 -24   0  769.92   50.59
  -1 -24   0  649.34   50.19
  -1 -24   0  661.13   48.70
   1 -24   0  663.53   48.70
   1 -24   0  649.83   49.20
  -1 -24   0  710.33   51.79
   1 -24   0  685.33   47.40
  -1  24   0  672.53   49.60
  -1  24   0  722.03   47.70
   1  24   0  668.43   49.10
  -1  24   0  698.03   50.59
   1  24   0  708.43   49.00
  -1  24   0  724.23   48.40
   1  24   0  740.13   50.59
   1  24   0  681.43   49.90
  -2 -24   0  298.87   22.30
   2 -24   0  283.67   23.40
   2 -24   0  286.67   22.40
  -2 -24   0  292.87   22.80
   2 -24   0  295.27   22.80
  -2 -24   0  227.48   24.60
  -2 -24   0  292.57   22.70
   2  24   0  327.77   23.20
  -2  24   0  348.87   22.60
   2  24   0  302.47   23.40
   2  24   0  274.97   23.30
  -2  24   0  276.17   22.70
  -2  24   0  229.18   23.10
  -3 -24   0   10.10    3.20
  -3 -24   0    7.90    2.70
   3 -24   0    2.20    1.90
   3 -24   0    9.00    3.60
  -3 -24   0    4.60    2.40
   3 -24   0    2.80    2.20
   3  24   0    4.40    2.70
   3  24   0    3.70    2.70
  -3  24   0    4.20    2.20
   3  24   0    7.00    2.80
   3  24   0    6.90    2.90
  -3  24   0    7.60    2.70
  -3  24   0    4.60    2.50
  -4 -24   0   66.69    8.10
   4 -24   0   78.19    9.30
  -4 -24   0   84.69    8.40
   4 -24   0   71.09    8.10
   4 -24   0   80.19    8.60
  -4  24   0   69.59    8.80
   4  24   0   56.59    8.40
   4  24   0   68.79    8.70
   4  24   0   69.89    8.70
  -4  24   0   71.69    9.10
  -5 -24   0   38.00    6.50
   5 -24   0   23.90    6.00
   5 -24   0   53.89    6.90
   5 -24   0   19.40    5.20
  -5 -24   0   33.00    5.90
   5  24   0   33.20    6.50
  -5  24   0   39.30    6.90
   5  24   0   28.00    6.40
  -5  24   0   31.30    6.60
   5  24   0   39.20    7.10
   6 -24   0   15.60    4.40
  -6 -24   0   15.60    4.80
  -6 -24   0   13.50    5.30
   6 -24   0    9.20    4.40
  -6  24   0    9.70    3.70
  -6  24   0   17.30    5.60
   6  24   0    8.30    4.20
   6  24   0   11.00    4.60
   6  24   0    8.40    5.00
   0 -25   0   -1.60    1.40
   0 -25   0    1.90    1.20
   0 -25   0    0.10    1.10
   0  25   0    0.50    1.40
   0  25   0    0.70    1.60
   0  25   0    1.50    1.70
   1 -25   0   39.90    3.90
   1 -25   0   36.80    5.50
  -1 -25   0   31.80    7.40
   1 -25   0   41.10    5.20
  -1 -25   0   30.70    4.90
  -1 -25   0   40.80    4.80
  -1 -25   0   33.70    5.20
   1 -25   0   27.40    5.80
  -1  25   0   39.90    4.60
  -1  25   0   38.90    5.40
   1  25   0   35.20    5.50
   1  25   0   37.30    5.80
  -1  25   0   36.70    4.10
   1  25   0   42.30    5.70
  -1  25   0   39.30    5.70
   1  25   0   42.00    5.00
  -2 -25   0    5.20    2.20
  -2 -25   0    0.00    1.30
   2 -25   0    1.20    1.60
  -2 -25   0   -0.60    1.60
  -2 -25   0    4.60    4.00
   2 -25   0    1.60    2.40
   2 -25   0    0.80    1.80
  -2  25   0   -0.70    1.60
   2  25   0    1.40    2.00
  -2  25   0    3.70    1.90
   2  25   0    2.70    2.10
  -2  25   0    1.70    2.10
   2  25   0    2.70    2.60
   2  25   0    1.50    2.10
  -3 -25   0  635.64   43.40
  -3 -25   0  593.24   43.50
   3 -25   0  653.23   44.70
   3 -25   0  612.44   43.20
   3  25   0  620.34   44.60
   3  25   0  570.64   43.90
  -3  25   0  479.25   44.00
  -3  25   0  611.94   43.50
   3  25   0  578.14   44.40
  -4 -25   0  109.19   11.50
   4 -25   0  114.99   11.30
   4 -25   0  132.09   12.20
   4 -25   0  127.19   12.70
  -4 -25   0  118.49   11.40
   4  25   0   84.59   13.50
  -4  25   0  150.58   13.10
   4  25   0  104.69   11.80
  -4  25   0  150.08   13.10
   4  25   0  102.39   12.30
  -5 -25   0    4.70    3.20
   5 -25   0    8.40    4.20
  -5 -25   0    1.20    1.90
   5 -25   0    0.00    2.70
   5 -25   0    5.00    3.10
   5  25   0    5.90    3.50
   5  25   0    0.70    3.00
   5  25   0    0.50    3.30
  -5  25   0    3.70    3.10
  -5  25   0    3.50    2.50
  -6 -25   0   27.60    6.20
   6 -25   0   11.50    4.40
   6 -25   0   22.10    5.90
  -6 -25   0   22.20    5.10
   6  25   0   20.50    6.40
  -6  25   0   18.90    5.70
  -6  25   0    8.30    3.90
   6  25   0   11.80    4.60
   6  25   0   20.20    5.90
   0 -26   0  455.25   38.70
   0 -26   0  543.05   38.00
   0 -26   0  550.04   40.00
   0  26   0  522.15   37.80
   0  26   0  557.14   38.70
   0  26   0  555.04   39.70
   0  26   0  599.64   40.60
   0  26   0  519.95   37.70
  -1 -26   0    0.40    1.40
  -1 -26   0    4.60    4.20
  -1 -26   0    1.10    1.50
   1 -26   0   -1.80    1.30
   1 -26   0    2.20    1.80
  -1 -26   0    2.40    1.70
   1 -26   0   -1.50    1.90
   1 -26   0   -0.10    1.00
   1  26   0    2.10    2.50
   1  26   0    0.30    1.50
  -1  26   0    3.50    1.60
   1  26   0    1.90    1.80
  -1  26   0   -0.20    1.30
  -1  26   0    0.50    1.70
   1  26   0    1.30    1.70
   1  26   0    0.30    1.60
  -1  26   0    1.30    1.60
   2 -26   0    9.10    3.30
  -2 -26   0    4.00    2.20
   2 -26   0    5.30    2.30
  -2 -26   0   10.20    5.50
  -2 -26   0    6.00    2.60
   2 -26   0    6.70    3.00
  -2 -26   0    5.40    2.60
   2  26   0   11.20    3.40
   2  26   0   11.00    3.40
   2  26   0   14.10    3.50
  -2  26   0    5.30    2.50
  -2  26   0   11.70    3.60
  -2  26   0    4.60    2.00
   3 -26   0    2.70    2.10
  -3 -26   0    3.30    2.20
  -3 -26   0    4.20    2.80
  -3 -26   0    0.70    1.70
   3  26   0   -0.30    2.40
  -3  26   0    1.70    2.10
   3  26   0    2.50    2.50
   3  26   0    1.80    2.70
  -3  26   0    3.80    2.30
  -3  26   0    1.30    2.10
   4 -26   0  103.99   10.40
   4 -26   0  100.29   10.50
   4 -26   0   93.59   11.20
  -4 -26   0  104.69   10.60
  -4 -26   0  122.39   10.90
  -4  26   0  108.29   13.00
   4  26   0   85.19   10.90
   4  26   0   92.39   10.90
  -5 -26   0   -2.70    2.20
   5 -26   0    3.80    3.20
   5 -26   0    1.90    2.70
  -5 -26   0   -1.60    2.60
   5 -26   0    4.50    3.00
  -5  26   0   -2.20    2.00
   5  26   0    1.90    3.80
   5  26   0    0.30    2.40
   6 -26   0   87.59   10.50
   6 -26   0   94.39   12.00
  -6 -26   0   87.89   10.10
  -6 -26   0  102.19   11.80
   6  26   0   84.09   12.00
  -6  26   0   84.29   10.70
  -6  26   0   82.39   11.90
   6  26   0  100.39   11.30
   0 -27   0    1.70    1.50
   0 -27   0   -0.80    1.40
   0 -27   0   -0.20    1.50
   0  27   0    0.10    1.60
   0  27   0   -1.00    1.20
   0  27   0   -0.90    1.70
   1 -27   0  414.66   34.00
   1 -27   0  479.55   33.60
  -1 -27   0  452.55   32.70
  -1 -27   0  450.35   34.00
  -1 -27   0  434.86   33.40
   1 -27   0  480.55   31.50
   1  27   0  505.95   34.80
   1  27   0  447.56   32.60
   1  27   0  450.85   33.80
  -1  27   0  406.26   33.40
   1  27   0  382.86   32.80
  -1  27   0  446.96   34.10
   2 -27   0   29.90    5.60
  -2 -27   0   21.50    4.60
  -2 -27   0   30.40    4.50
  -2 -27   0   23.80    4.50
   2 -27   0   20.00    4.10
  -2  27   0   15.80    4.10
  -2  27   0   23.60    5.10
   2  27   0   21.10    4.60
   2  27   0   28.00    5.10
  -2  27   0   25.80    4.10
   2  27   0   14.40    4.20
   3 -27   0  269.67   21.50
  -3 -27   0  292.27   22.20
  -3 -27   0  270.07   22.00
  -3 -27   0  261.17   21.30
   3 -27   0  241.08   22.20
  -3  27   0  265.37   21.90
  -3  27   0  291.97   22.80
   3  27   0  270.67   22.50
   3  27   0  253.87   22.20
  -4 -27   0   -0.60    2.30
   4 -27   0    2.50    2.40
   4 -27   0    4.90    2.80
  -4 -27   0    5.70    2.60
  -4  27   0    6.70    3.00
   4  27   0    2.60    2.60
   4  27   0    1.90    2.90
   5 -27   0    1.70    3.00
  -5 -27   0   -1.00    2.40
  -5 -27   0    2.40    2.50
   5 -27   0    2.90    2.90
   5 -27   0    1.30    3.00
   5  27   0    0.80    3.60
   5  27   0    5.10    3.20
   0 -28   0    3.60    2.10
   0 -28   0    4.80    2.90
   0 -28   0    5.60    2.40
   0  28   0    4.60    2.60
   0  28   0    8.70    2.20
   0  28   0    7.10    3.00
  -1 -28   0    0.70    1.50
   1 -28   0    0.60    1.80
  -1 -28   0   -0.40    1.70
  -1 -28   0    0.00    1.60
   1 -28   0   -0.10    1.20
   1 -28   0   -1.10    1.50
   1  28   0    0.70    1.70
   1  28   0   -1.90    1.70
  -1  28   0    1.30    1.60
  -1  28   0    1.00    1.90
  -1  28   0   -0.20    1.80
  -2 -28   0   66.29    7.40
   2 -28   0   73.49    7.80
   2 -28   0   63.19    8.20
  -2 -28   0   64.29    8.00
  -2 -28   0   59.89    7.40
  -2  28   0   75.09    7.50
   2  28   0   56.19    7.70
   2  28   0   58.09    8.10
   2  28   0   71.99    8.20
  -2  28   0   64.09    7.80
  -2  28   0   69.99    8.40
  -3 -28   0   17.10    3.90
  -3 -28   0   18.30    4.40
   3 -28   0   16.40    4.20
   3 -28   0   16.00    4.80
  -3  28   0   11.70    4.00
  -3  28   0   12.70    3.90
   3  28   0   12.90    4.00
   3  28   0   13.00    4.00
   4 -28   0   77.99    9.00
  -4 -28   0   85.49    9.20
   4 -28   0   92.49   10.30
   4 -28   0   64.19    8.40
  -4 -28   0   74.49    8.70
   4  28   0   63.39   11.50
   4  28   0   70.29    9.50
  -4  28   0   80.89    9.50
  -4  28   0   60.39   14.80
   4  28   0   67.99    9.80
  -5 -28   0    0.70    2.90
   5 -28   0    6.80    3.70
  -5 -28   0    4.60    2.90
   5 -28   0    4.10    3.60
  -5  28   0    2.80    2.80
   5  28   0    0.70    3.00
   5  28   0    5.90    4.40
   0 -29   0   -0.20    1.50
   0 -29   0   -1.50    1.60
   0 -29   0   -1.00    1.70
   0  29   0   -1.90    1.80
   0  29   0    0.50    2.00
   1 -29   0   76.49    6.20
   1 -29   0   64.49    8.40
  -1 -29   0   50.19    7.20
  -1 -29   0   60.09    8.20
   1 -29   0   73.39    8.00
  -1 -29   0   68.19    7.50
  -1  29   0   61.29    7.80
   1  29   0   76.69    9.00
   1  29   0   81.29    7.50
  -1  29   0   80.59    9.10
   1  29   0   71.89    8.60
  -2 -29   0    7.60    3.20
  -2 -29   0    6.10    2.80
  -2 -29   0    7.40    2.70
   2 -29   0   12.10    3.90
   2 -29   0    7.80    3.00
   2  29   0    9.20    3.50
  -2  29   0    7.90    3.00
  -2  29   0    5.30    2.60
   2  29   0    6.70    3.10
   2  29   0    8.70    3.50
  -2  29   0   12.90    3.90
   3 -29   0   94.39   10.30
  -3 -29   0   69.79    8.80
   3 -29   0   77.89    8.80
  -3 -29   0   83.49    9.10
  -3  29   0   85.89    9.90
   3  29   0   95.29   10.20
  -3  29   0   86.29    9.30
   3  29   0   77.59    9.60
   4 -29   0   11.80    3.90
  -4 -29   0   12.60    4.20
  -4 -29   0   15.40    4.00
   4 -29   0   12.70    4.10
   4 -29   0   15.60    5.00
   4  29   0   11.00    4.20
   4  29   0   18.30    5.20
  -4  29   0   18.90    4.80
   5 -29   0   62.99    9.30
   5 -29   0   52.09    8.20
  -5 -29   0   74.99    8.70
  -5 -29   0   69.89    9.20
   5  29   0   69.09    9.70
   5  29   0   65.39    9.40
  -5  29   0   75.69    9.40
   0 -30   0   13.40    3.10
   0 -30   0   10.80    3.10
   0 -30   0    7.20    3.10
   0  30   0   11.70    3.70
   0  30   0   10.70    3.30
   1 -30   0    1.20    1.90
  -1 -30   0   -0.20    2.00
  -1 -30   0    4.60    3.10
  -1 -30   0    6.50    2.50
   1 -30   0    2.40    2.00
  -1  30   0    3.10    2.30
   1  30   0    6.40    3.30
  -1  30   0    2.80    2.60
   1  30   0    4.70    2.90
   2 -30   0  237.28   20.80
  -2 -30   0  240.28   19.70
  -2 -30   0  220.08   19.80
   2 -30   0  248.38   19.90
  -2 -30   0  222.98   20.50
  -2  30   0  221.78   20.00
  -2  30   0  302.57   21.70
   2  30   0  250.97   21.20
   2  30   0  245.78   20.70
  -3 -30   0    1.20    2.10
   3 -30   0    3.70    2.40
  -3 -30   0    2.30    2.40
   3 -30   0    6.30    3.20
   3  30   0    5.70    3.20
   3  30   0    2.20    2.80
  -3  30   0    9.50    3.80
  -3  30   0    5.10    2.60
   4 -30   0   68.09    9.10
   4 -30   0   81.19   10.40
   4 -30   0   88.79   10.10
  -4 -30   0   94.49   10.20
  -4 -30   0   80.59    9.40
  -4  30   0   94.99   10.50
   4  30   0   80.79   10.10
   4  30   0   78.89   10.50
   5 -30   0    3.80    3.40
   5 -30   0    9.60    4.20
  -5 -30   0   10.90    3.80
  -5 -30   0    4.20    3.40
  -5  30   0   11.10    4.10
   5  30   0    6.50    4.30
   5  30   0    7.90    5.20
   0 -31   0    0.80    2.10
   0 -31   0    1.70    2.10
   0 -31   0    0.50    1.80
   0  31   0    1.80    2.20
   0  31   0   -0.50    1.90
   1 -31   0   43.30    6.60
  -1 -31   0   40.40    5.80
   1 -31   0   49.70    6.10
  -1 -31   0   33.40    5.80
  -1 -31   0   36.10    6.20
   1  31   0   32.10    6.30
  -1  31   0   44.50    7.20
  -1  31   0   33.10    6.00
   1  31   0   47.90    6.90
  -2 -31   0   45.10    6.60
   2 -31   0   47.00    7.30
  -2 -31   0   46.40    7.60
   2 -31   0   58.09    7.10
  -2 -31   0   65.29    7.20
  -2  31   0   47.30    6.90
   2  31   0   54.39    7.40
  -2  31   0   40.90    7.00
   2  31   0   46.60    7.00
  -3 -31   0    9.90    3.50
   3 -31   0    5.40    2.80
   3 -31   0    5.50    3.10
  -3 -31   0    1.20    2.50
  -3  31   0    3.70    3.00
   3  31   0    8.60    3.80
  -3  31   0    8.00    3.40
   3  31   0   14.30    4.50
   4 -31   0   78.79    9.60
  -4 -31   0   65.49    9.30
   4 -31   0   92.29   10.30
   4 -31   0   74.49   10.30
  -4 -31   0   87.99    9.60
   4  31   0   78.09   10.50
  -4  31   0   84.99   10.30
   4  31   0   88.29   10.50
   0 -32   0   97.49   10.80
   0 -32   0   98.49    9.50
   0 -32   0  108.89   10.40
   0  32   0   97.29   10.30
   0  32   0   77.39   10.20
   1 -32   0  157.28   14.80
  -1 -32   0  159.48   14.00
  -1 -32   0  170.98   15.40
   1 -32   0  131.59   13.60
  -1 -32   0  138.79   13.70
   1  32   0  167.68   15.20
  -1  32   0  155.68   15.30
  -1  32   0  151.98   14.40
   1  32   0  151.68   14.70
   2 -32   0   37.20    7.60
   2 -32   0   36.40    6.40
  -2 -32   0   36.90    6.00
  -2 -32   0   57.99    7.30
  -2 -32   0   38.00    7.30
  -2  32   0   34.10    6.40
   2  32   0   64.49    7.80
   2  32   0   51.69    7.60
  -2  32   0   46.40    7.10
   3 -32   0   -0.20    2.40
  -3 -32   0    1.00    2.30
   3 -32   0    0.70    2.40
  -3 -32   0    4.50    2.80
  -3  32   0   -3.70    2.10
   3  32   0    3.80    2.70
  -3  32   0   -1.90    2.40
   3  32   0   -2.70    2.60
   4 -32   0   56.49    8.30
   4 -32   0   48.00    8.00
  -4 -32   0   55.19    7.70
   4 -32   0   49.00    7.40
  -4 -32   0   62.19    7.90
   4  32   0   52.99    8.30
  -4  32   0   57.59    8.40
   4  32   0   40.00    8.10
   0 -33   0    0.10    1.70
   0 -33   0    1.10    2.60
   0  33   0   -1.30    2.20
   0  33   0    2.10    2.60
  -1 -33   0    5.70    3.60
  -1 -33   0    5.80    3.00
   1 -33   0    6.90    3.00
   1 -33   0    5.80    3.50
  -1 -33   0   13.10    3.70
   1  33   0    6.90    3.50
   1  33   0    6.90    3.30
  -1  33   0    9.10    4.00
  -1  33   0   10.50    4.10
  -2 -33   0   48.60    6.60
   2 -33   0   40.60    7.00
  -2 -33   0   48.10    6.90
   2 -33   0   37.00    6.50
  -2 -33   0   40.90    8.00
   2  33   0   52.49    7.40
  -2  33   0   34.00    6.80
   2  33   0   33.80    6.60
  -2  33   0   43.10    7.00
  -3 -33   0   56.99    7.80
   3 -33   0   61.39    7.90
   3 -33   0   54.79   10.30
  -3 -33   0   74.99    8.70
   3  33   0   62.99    8.90
  -3  33   0   54.19    8.30
  -3  33   0   54.79    7.60
   3  33   0   60.69    8.80
  -4 -33   0   61.69    8.60
  -4 -33   0   83.29    9.50
   4 -33   0   71.69    9.30
   4 -33   0   56.79    8.40
   4 -33   0   86.59   10.60
   4  33   0   56.29    9.00
   4  33   0   50.19    9.30
  -4  33   0   80.09    9.80
   0 -34   0   78.79    8.70
   0 -34   0   64.59    9.30
   0  34   0   90.19    9.80
   0  34   0   71.39    9.50
  -1 -34   0    7.60    3.50
   1 -34   0   10.50    4.10
   1 -34   0    2.80    2.60
  -1 -34   0    3.30    2.30
  -1 -34   0    4.30    3.50
   1  34   0    6.20    3.30
   1  34   0    1.30    2.90
  -1  34   0   11.60    3.80
  -1  34   0    5.00    3.40
  -2 -34   0    2.40    2.60
  -2 -34   0    5.10    3.60
   2 -34   0    0.30    2.60
   2 -34   0    1.90    2.70
   2  34   0    0.50    3.30
  -2  34   0    5.10    3.00
  -2  34   0   -1.70    2.30
   2  34   0    5.90    3.70
  -3 -34   0   -0.50    2.30
   3 -34   0    2.90    3.00
  -3 -34   0    2.00    3.20
  -3  34   0    1.60    2.90
   3  34   0    2.30    3.40
  -3  34   0    0.60    2.70
   3  34   0   -0.90    2.80
   0 -35   0   -1.50    2.60
   0 -35   0   -3.10    1.90
   0  35   0    1.00    2.70
   0  35   0   -0.70    2.70
  -1 -35   0   31.30    6.20
   1 -35   0   28.80    5.60
   1 -35   0   32.50    7.00
  -1 -35   0   27.00    6.20
  -1 -35   0   34.00    6.10
   1  35   0   32.00    6.40
  -1  35   0   31.50    6.50
  -1  35   0   34.20    6.40
   1  35   0   30.20    6.60
  -2 -35   0   12.10    3.80
   2 -35   0   22.40    4.90
   2 -35   0   20.90    5.40
  -2 -35   0   12.60    4.80
  -2  35   0   15.30    4.50
   2  35   0   12.60    4.50
   2  35   0   17.30    4.90
  -2  35   0   15.10    4.70
  -3 -35   0  103.39   12.20
  -3 -35   0  114.89   12.80
   3 -35   0  130.99   13.70
   3 -35   0  127.59   13.10
  -3  35   0  117.99   12.60
   3  35   0  135.59   14.20
  -3  35   0  131.19   13.60
   3  35   0  131.89   13.80
   0 -36   0  287.97   26.70
   0 -36   0  345.07   28.00
   0  36   0  322.77   26.70
   0  36   0  321.77   26.00
   1 -36   0   68.39    9.00
   1 -36   0   87.59   11.00
  -1 -36   0   78.09   11.00
  -1 -36   0   77.09    9.10
   1  36   0   98.39   10.90
  -1  36   0   73.49   10.10
  -1  36   0   81.19    9.80
   1  36   0   86.09   10.90
   2 -36   0   -0.20    2.90
  -2 -36   0    8.00    4.20
  -2 -36   0    6.20    2.90
   2 -36   0    0.50    2.80
   2  36   0    3.10    3.60
  -2  36   0    0.00    2.90
   2  36   0    1.70    3.30
  -2  36   0    3.30    2.90
   0 -37   0    0.90    2.40
   0 -37   0   -1.60    3.00
   0  37   0    1.30    3.20
   0  37   0    0.80    2.70
  -1 -37   0   11.60    3.80
   1 -37   0   12.50    4.00
  -1 -37   0   14.80    5.20
   1 -37   0   10.30    4.50
   1  37   0    9.50    4.60
   1  37   0   20.10    5.00
  -1  37   0   15.90    4.70
  -1  37   0   17.20    4.70
   2 -37   0   53.49    7.60
  -2 -37   0   46.80    7.80
  -2 -37   0   44.90    9.60
   2 -37   0   36.50    7.60
  -2  37   0   49.00    8.90
   2  37   0   43.80    8.60
  -2  37   0   57.29    8.00
   2  37   0   51.59    8.30
   0 -38   0    1.50    2.70
   0 -38   0    4.90    4.10
   0  38   0    8.20    4.20
   0  38   0   -0.40    3.40
   1 -38   0   17.20    5.80
  -1 -38   0   20.30    6.90
   1 -38   0   24.60    5.30
  -1 -38   0   23.90    5.50
  -1  38   0   21.90    5.60
   1  38   0   28.80    6.40
  -1  38   0   29.60    6.60
   1  38   0   19.00    5.80
   8   0  -1    0.30    3.10
  -8   0   1    0.80    2.60
  -8   0   1   -3.40    2.60
   8   0  -1   -0.20    2.70
   7   0  -1    9.20    4.20
   7   0  -1    6.00    3.10
   7   0  -1    5.10    3.00
  -7   0   1    8.10    3.20
  -7   0   1    7.40    3.20
   6   0  -1    0.40    2.00
   6   0  -1    0.60    1.40
  -6   0   1    2.60    1.80
   6   0  -1    0.50    1.70
   6   0  -1    0.10    1.70
  -6   0   1    0.70    1.70
   6   0  -1   -0.20    2.80
  -6   0   1    0.60    1.60
  -5   0   1  348.77   27.80
   5   0  -1  422.36   29.20
   5   0  -1  364.86   28.00
   5   0  -1  340.47   26.90
   5   0  -1  386.26   26.70
  -5   0   1  335.67   27.70
   5   0  -1  388.86   28.20
   5   0  -1  349.67   27.30
  -5   0   1  430.16   29.40
  -5   0   1  388.36   27.60
  -4   0   1    0.40    1.00
   4   0  -1   -0.60    1.10
   4   0  -1   -0.60    0.90
  -4   0   1    0.30    1.00
   4   0  -1    0.40    1.30
   4   0  -1    0.40    0.80
   4   0  -1    0.20    1.20
  -4   0   1   -1.00    0.90
   4   0  -1    1.90    1.20
   4   0  -1    0.90    0.80
   4   0  -1   -1.20    1.00
  -4   0   1   -2.10    1.10
   3   0  -1 1464.95  103.29
   3   0  -1 1536.15  102.79
  -3   0   1 1501.15  102.59
   3   0  -1 1505.05  102.59
   3   0  -1 1477.65  102.19
   3   0  -1 1533.85  101.99
  -3   0   1 1536.35  102.59
  -3   0   1 1506.05  102.69
   2   0  -1    0.40    0.50
  -2   0   1    0.30    0.60
   2   0  -1    0.30    0.60
   2   0  -1    0.30    0.50
   2   0  -1    0.50    0.50
   2   0  -1    0.10    0.60
  -2   0   1    0.10    0.40
  -2   0   1    0.40    0.50
   2   0  -1   -0.10    0.50
   2   0  -1    0.80    0.70
  -2   0   1    0.00    0.40
  -1   0   1  438.16   29.60
   1   0  -1  423.16   29.60
   1   0  -1  442.36   30.10
  -1   0   1  457.35   30.10
   1   0  -1  436.36   30.10
   1   0  -1  451.05   30.40
   1   0  -1  421.36   30.00
  -1   0   1  464.85   30.20
   1   0  -1  425.86   29.90
  -1   0   1  429.66   29.90
   1   0  -1  417.46   30.00
  -1   0   1  431.16   30.30
   0   0   1    0.30    0.30
   0   0   1    0.70    0.60
   0   0   1    0.30    0.30
   0   0   1    1.10    0.30
   0   0   1   -0.10    0.30
   0   0  -1    0.30    0.20
   0   0  -1    0.30    0.40
   0   0  -1    0.00    0.30
   0   0  -1    0.20    0.30
   0   0   1    0.90    0.40
   0   0  -1   -0.30    0.20
   0   0  -1    0.20    0.30
  -1   0  -1 6469.25  519.85
   1   0   1 6857.01  519.45
  -2   0  -1   -0.10    0.60
   2   0   1    0.40    1.40
  -2   0  -1    0.50    0.70
   2   0   1   -0.30    0.80
   2   0   1   -0.70    0.70
   2   0   1    0.40    0.90
  -2   0  -1   -0.10    0.40
  -2   0  -1    0.00    0.20
   2   0   1    1.50    0.80
  -2   0  -1    0.50    0.60
   3   0   1  371.86   25.00
   3   0   1  324.87   25.50
  -3   0  -1  334.37   25.60
  -3   0  -1  344.37   25.50
   3   0   1  409.06   26.10
   3   0   1  320.17   25.40
  -3   0  -1  320.67   24.70
   3   0   1  358.86   25.60
  -3   0  -1  334.67   24.90
   3   0   1  342.47   25.70
  -4   0  -1    0.60    1.00
   4   0   1    0.70    1.60
   4   0   1   -2.10    1.30
  -4   0  -1    0.70    1.50
   4   0   1    0.80    1.40
   4   0   1   -0.90    1.60
   4   0   1   -0.10    1.40
   4   0   1   -0.80    1.30
  -4   0  -1   -0.90    1.20
  -4   0  -1    1.30    1.80
   5   0   1  815.12   63.19
   5   0   1  929.31   63.99
  -5   0  -1  883.21   62.59
   5   0   1  855.01   62.39
  -5   0  -1 1035.70   64.09
   5   0   1  816.32   63.39
   6   0   1   -1.00    3.00
   6   0   1   -1.10    2.20
  -6   0  -1    0.10    1.90
   6   0   1   -1.20    1.70
  -6   0  -1    2.00    1.80
   7   0   1  189.08   18.40
  -7   0  -1  210.98   18.20
  -7   0  -1  212.28   17.90
   7   0   1  188.38   18.10
  -8  -1   1  211.98   18.40
  -8  -1   1  190.98   17.80
   8  -1  -1  184.28   17.50
   8  -1  -1  191.28   18.10
  -8   1   1  189.28   18.00
   8   1  -1  157.68   17.20
  -8   1   1  199.78   17.70
   7  -1  -1    7.40    3.40
   7  -1  -1    4.90    3.00
   7  -1  -1    2.40    3.30
  -7  -1   1    6.90    3.10
  -7  -1   1    2.70    2.80
  -7   1   1    5.60    2.90
   7   1  -1    9.00    3.60
   7   1  -1    4.50    3.20
  -7   1   1    6.30    3.30
   6  -1  -1  190.28   17.40
   6  -1  -1  197.68   15.10
  -6  -1   1  189.38   16.70
  -6  -1   1  229.68   16.70
   6  -1  -1  199.08   17.20
  -6  -1   1  209.18   17.80
   6  -1  -1  219.98   17.80
   6  -1  -1  207.48   16.60
   6   1  -1  182.38   16.70
   6   1  -1  196.78   15.40
   6   1  -1  206.88   16.20
   6   1  -1  198.18   17.30
  -6   1   1  228.48   17.40
   6   1  -1  188.98   17.80
  -6   1   1  186.88   17.60
  -6   1   1  203.48   16.20
  -5  -1   1   41.70    5.20
   5  -1  -1   30.50    5.30
  -5  -1   1   36.80    5.60
   5  -1  -1   40.90    5.20
   5  -1  -1   42.10    4.20
   5  -1  -1   38.00    4.60
   5  -1  -1   33.40    4.60
  -5  -1   1   37.60    5.60
  -5  -1   1   36.50    4.90
   5  -1  -1   36.80    5.20
   5  -1  -1   41.90    5.70
   5   1  -1   46.00    5.50
   5   1  -1   48.90    6.10
   5   1  -1   37.90    4.70
   5   1  -1   39.90    4.30
   5   1  -1   31.80    4.90
  -5   1   1   41.60    5.60
  -5   1   1   40.00    4.80
   5   1  -1   40.80    4.40
  -5   1   1   41.10    5.20
  -4  -1   1   45.80    4.80
   4  -1  -1   51.69    4.60
  -4  -1   1   38.90    4.80
   4  -1  -1   45.50    5.50
  -4  -1   1   40.40    5.40
   4  -1  -1   43.90    5.00
   4  -1  -1   39.40    5.40
   4  -1  -1   44.20    4.50
   4  -1  -1   49.00    4.40
   4  -1  -1   43.90    5.30
   4  -1  -1   30.20    4.70
  -4  -1   1   40.80    4.90
  -4   1   1   45.50    5.40
  -4   1   1   49.99    5.00
  -4   1   1   50.29    5.10
   4   1  -1   45.50    5.50
   4   1  -1   48.00    5.40
   4   1  -1   44.10    4.80
   4   1  -1   36.50    4.50
   4   1  -1   41.90    5.10
   4   1  -1   39.50    4.20
   4   1  -1   50.19    5.20
   4   1  -1   44.00    4.20
   3  -1  -1    8.80    2.10
   3  -1  -1    9.70    2.30
   3  -1  -1   11.40    1.80
   3  -1  -1    8.70    2.00
   3  -1  -1   10.50    2.30
   3  -1  -1   12.50    1.80
  -3  -1   1   11.70    2.20
  -3  -1   1    7.20    1.70
  -3  -1   1    6.30    2.10
   3  -1  -1    9.60    1.80
  -3  -1   1    5.30    1.50
   3   1  -1    6.80    1.50
   3   1  -1    8.70    1.90
   3   1  -1    5.10    1.70
  -3   1   1    9.40    2.10
   3   1  -1   11.70    2.30
   3   1  -1    7.10    1.60
   3   1  -1    4.70    1.60
   3   1  -1   11.40    1.40
  -3   1   1    7.20    1.80
  -3   1   1    8.30    1.80
   3   1  -1    6.50    1.50
   2  -1  -1 2244.38  198.98
  -2   1   1 2314.07  182.48
  -1  -1   1   45.60    3.60
   1  -1  -1   42.30    3.60
   1  -1  -1   45.10    3.50
   1  -1  -1   41.90    3.40
  -1  -1   1   43.60    3.60
   1  -1  -1   42.50    4.00
  -1  -1   1   40.50    3.70
   1  -1  -1   45.20    3.70
   1  -1  -1   41.20    3.60
   1  -1  -1   40.80    3.40
  -1  -1   1   43.10    3.80
  -1  -1   1   45.10    3.70
   1  -1  -1   43.60    3.60
   1   1  -1   40.80    3.10
   1   1  -1   41.20    3.70
   1   1  -1   43.30    3.10
  -1   1   1   39.80    3.60
  -1   1   1   38.30    3.90
  -1   1   1   43.00    3.80
   1   1  -1   39.00    3.50
  -1   1   1   41.60    3.30
   1   1  -1   50.09    3.70
   1   1  -1   42.70    3.60
   1   1  -1   41.50    3.70
   0  -1   1   36.80    3.50
   0  -1   1   42.50    3.30
   0  -1  -1   42.80    3.50
   0  -1   1   52.19    4.10
   0  -1   1   38.60    3.30
   0  -1  -1   43.20    3.50
   0  -1   1   41.90    3.20
   0  -1  -1   40.70    3.50
   0  -1  -1   45.70    4.00
   0  -1   1   38.80    3.30
   0  -1  -1   38.10    3.40
   0   1   1   41.60    3.50
   0   1  -1   45.10    3.80
   0   1  -1   43.30    3.40
   0   1   1   41.30    3.90
   0   1   1   50.49    3.60
   0   1  -1   40.70    3.40
   0   1   1   40.50    3.00
   0   1   1   44.10    3.50
   0   1  -1   36.20    3.20
   0   1  -1   48.10    3.70
   0   1  -1   39.60    3.20
   0   1   1   39.70    3.40
   1  -1   1  180.18   11.90
  -1  -1  -1  171.28   12.40
   1  -1   1  158.98   12.90
  -1  -1  -1  183.18   12.20
  -1  -1  -1  173.78   12.90
  -1  -1  -1  155.38   12.50
  -1  -1  -1  183.58   12.80
  -1  -1  -1  180.38   12.00
   1  -1   1  186.28   12.70
   1  -1   1  177.98   12.90
   1  -1   1  169.08   12.70
   1  -1   1  180.48   12.50
  -1   1  -1  174.18   11.90
   1   1   1  172.28   12.50
  -1   1  -1  161.58   12.20
  -1   1  -1  163.48   12.80
   1   1   1  172.38   12.80
   1   1   1  172.68   12.50
  -1   1  -1  168.48   12.60
  -1   1  -1  168.48   12.80
   1   1   1  174.58   13.00
   1   1   1  155.48   12.70
  -1   1  -1  173.98   12.60
  -2  -1  -1  751.72   50.79
   2  -1   1  724.33   52.39
   2  -1   1  768.72   52.39
  -2  -1  -1  739.83   51.99
   2  -1   1  742.23   52.29
   2  -1   1  816.02   52.59
  -2  -1  -1  807.62   52.39
   2  -1   1  759.82   51.79
  -2  -1  -1  793.92   51.89
   2   1   1  699.63   52.19
   2   1   1  769.82   52.49
   2   1   1  652.13   52.19
   2   1   1  722.03   52.19
  -2   1  -1  845.72   52.89
   2   1   1  733.43   51.89
   2   1   1  745.33   50.89
  -2   1  -1  763.62   52.19
  -2   1  -1  742.73   51.69
   2   1   1  718.53   52.29
  -2   1  -1  787.22   52.29
  -3  -1  -1   14.10    2.80
  -3  -1  -1   17.50    1.50
  -3  -1  -1   21.40    3.30
   3  -1   1   13.20    3.00
   3  -1   1   13.20    3.10
   3  -1   1   19.20    3.40
   3  -1   1   19.20    2.60
  -3  -1  -1   17.40    2.60
  -3  -1  -1   20.70    2.70
   3  -1   1   15.30    3.00
   3   1   1   20.60    2.90
   3   1   1   14.20    3.10
   3   1   1   14.40    3.00
  -3   1  -1   20.60    3.10
   3   1   1   17.40    3.40
  -3   1  -1   15.50    3.00
   3   1   1   20.60    3.30
   3   1   1   14.60    3.00
  -3   1  -1   12.40    2.50
  -3   1  -1   17.60    2.50
  -3   1  -1   14.20    2.80
   4  -1   1 1633.54  118.49
  -4  -1  -1 1650.63  118.09
   4  -1   1 1691.53  118.79
  -4  -1  -1 1673.03  117.49
  -4  -1  -1 1681.03  117.69
  -4  -1  -1 1918.31  119.29
   4  -1   1 1694.13  117.49
   4  -1   1 1615.84  118.49
   4  -1   1 1790.52  118.89
  -4   1  -1 1756.02  117.59
  -4   1  -1 1670.03  118.19
  -4   1  -1 1650.53  117.69
   4   1   1 1869.71  118.69
   4   1   1 1889.41  118.89
   4   1   1 1583.94  118.19
   4   1   1 1821.62  118.89
   4   1   1 1718.73  117.69
  -4   1  -1 1702.33  118.59
   5  -1   1   62.49    7.90
   5  -1   1   64.89    7.40
  -5  -1  -1   86.89    8.80
   5  -1   1   70.69    8.40
  -5  -1  -1   70.59    7.50
  -5   1  -1   70.19    8.10
   5   1   1   69.09    8.20
  -5   1  -1   69.69    7.30
   5   1   1   66.99    8.30
   5   1   1   72.09    8.10
   6  -1   1    5.20    2.90
   6  -1   1    6.70    4.00
  -6  -1  -1   14.80    4.20
  -6  -1  -1    4.50    2.50
   6  -1   1    8.10    3.20
   6   1   1    8.10    3.40
  -6   1  -1    5.00    2.80
   6   1   1    7.40    4.10
   6   1   1    3.50    2.80
   7  -1   1    2.90    2.90
  -7  -1  -1    2.90    2.90
   7  -1   1    4.70    3.10
  -7  -1  -1    8.10    3.00
  -7   1  -1    1.70    2.70
  -7   1  -1    5.50    3.10
   7   1   1    7.30    3.50
   7   1   1    3.30    3.00
  -8  -2   1    4.60    3.40
  -8  -2   1    1.50    2.90
   8  -2  -1    4.50    3.50
   8  -2  -1    1.40    3.10
   8   2  -1    4.90    3.70
   8   2  -1    1.90    3.00
  -8   2   1    5.50    3.30
  -8   2   1    6.70    3.70
  -7  -2   1  217.78   19.20
   7  -2  -1  199.48   18.60
  -7  -2   1  184.58   18.30
   7  -2  -1  207.78   19.00
   7  -2  -1  286.37   20.90
   7   2  -1  219.18   19.50
  -7   2   1  219.38   19.50
  -7   2   1  224.28   19.00
   7   2  -1  227.08   19.20
  -6  -2   1   45.00    5.80
   6  -2  -1   45.10    6.00
   6  -2  -1   44.90    5.00
   6  -2  -1   43.30    6.40
   6  -2  -1   47.80    7.60
   6  -2  -1   43.30    4.60
  -6  -2   1   50.69    6.70
  -6  -2   1   51.39    6.40
   6  -2  -1   39.50    6.00
   6   2  -1   41.50    5.00
  -6   2   1   50.99    6.30
   6   2  -1   43.90    5.40
  -6   2   1   49.30    6.90
   6   2  -1   39.70    6.10
   6   2  -1   46.00    6.60
   6   2  -1   42.20    6.00
   5  -2  -1  110.69   10.80
   5  -2  -1  102.19   10.00
   5  -2  -1  109.09    8.80
   5  -2  -1  114.39   10.80
  -5  -2   1  121.09   10.90
   5  -2  -1  102.79    9.80
   5  -2  -1  106.89    9.40
  -5  -2   1  106.19    9.60
  -5  -2   1  104.19    9.90
   5  -2  -1  106.49    9.60
  -5  -2   1  109.09    9.90
  -5   2   1   91.69   10.20
   5   2  -1  118.79   10.30
   5   2  -1   95.39   10.40
  -5   2   1  121.29    9.60
   5   2  -1  105.09    8.80
  -5   2   1  121.49   10.10
   5   2  -1  106.39    9.40
   5   2  -1   93.99    9.30
   5   2  -1  105.39    8.90
   4  -2  -1  281.47   21.80
   4  -2  -1  270.27   20.40
  -4  -2   1  338.57   22.40
  -4  -2   1  285.47   21.00
  -4  -2   1  269.27   21.10
   4  -2  -1  277.27   20.90
   4  -2  -1  270.67   21.00
   4  -2  -1  286.27   20.50
   4  -2  -1  266.97   20.10
   4  -2  -1  319.57   21.80
  -4  -2   1  284.57   20.70
   4  -2  -1  314.87   21.80
   4  -2  -1  277.37   21.30
   4   2  -1  233.08   21.30
  -4   2   1  287.07   20.90
   4   2  -1  282.67   21.60
   4   2  -1  275.97   19.80
   4   2  -1  278.17   21.50
  -4   2   1  293.47   20.80
   4   2  -1  267.57   20.10
   4   2  -1  265.57   20.50
  -4   2   1  241.28   21.30
   4   2  -1  282.47   21.40
   4   2  -1  273.67   21.00
   3  -2  -1  131.99   10.30
   3  -2  -1  129.89   10.00
   3  -2  -1  126.89    9.80
   3  -2  -1  118.29   10.40
   3  -2  -1  132.19   10.00
   3  -2  -1  132.59   10.20
   3  -2  -1  128.89   10.60
  -3  -2   1  117.79   10.60
  -3  -2   1  107.49   10.50
  -3  -2   1  128.09   10.40
  -3  -2   1  133.19   10.20
   3  -2  -1  132.59   10.70
   3   2  -1  136.69    9.90
  -3   2   1  118.59   10.50
   3   2  -1  123.59    9.70
  -3   2   1  132.49   10.20
   3   2  -1  132.19    9.30
   3   2  -1  136.69   11.00
   3   2  -1  122.79   10.10
  -3   2   1  136.89   10.20
   3   2  -1  114.89    9.90
   3   2  -1  141.69   10.70
  -2  -2   1  186.98   13.70
  -2  -2   1  197.48   15.60
   2  -2  -1  202.88   14.10
   2  -2  -1  192.18   14.40
   2  -2  -1  203.98   14.10
  -2  -2   1  176.38   14.30
   2  -2  -1  198.08   14.60
   2  -2  -1  189.38   13.90
   2  -2  -1  182.68   14.30
  -2  -2   1  199.38   14.20
  -2  -2   1  194.58   13.80
   2  -2  -1  182.78   13.90
  -2   2   1  182.58   14.40
   2   2  -1  192.98   13.90
   2   2  -1  206.38   14.00
  -2   2   1  183.68   14.20
   2   2  -1  199.88   13.80
   2   2  -1  212.38   14.60
  -2   2   1  202.48   14.40
  -2   2   1  191.08   14.20
   2   2  -1  189.58   14.00
  -2   2   1  181.48   14.00
   2   2  -1  186.18   14.40
  -1   2   1 1518.05  125.69
  -1   2   1 1936.11  128.59
   0  -2  -1  500.75   38.30
   0  -2   1  511.65   38.60
   0  -2   1  537.85   38.00
   0  -2  -1  576.94   38.10
   0  -2  -1  609.34   39.00
   0  -2   1  538.15   37.90
   0  -2  -1  551.14   38.30
   0  -2   1  580.94   38.10
   0  -2   1  582.14   38.50
   0  -2  -1  543.55   38.20
   0  -2  -1  594.14   37.70
   0  -2   1  567.74   38.10
   0   2  -1  587.74   38.10
   0   2   1  579.64   38.90
   0   2  -1  574.84   38.10
   0   2   1  583.24   38.30
   0   2  -1  580.34   37.90
   0   2   1  514.35   38.20
   0   2  -1  578.84   38.10
   0   2  -1  527.65   38.50
   0   2   1  528.75   38.00
   1  -2   1 1126.49   75.99
  -1  -2  -1 1107.29   76.69
  -1  -2  -1 1170.28   75.79
  -1  -2  -1 1103.79   76.49
   1  -2   1 1065.79   76.29
   1  -2   1 1151.58   76.79
   1  -2   1 1060.49   75.49
   1   2   1 1150.88   76.39
   1   2   1 1040.30   76.09
  -1   2  -1 1123.09   75.89
   1   2   1 1272.57   76.99
   1   2   1 1079.49   76.19
   1   2   1 1181.28   76.29
  -1   2  -1 1091.19   76.49
   1   2   1 1129.79   75.79
   2  -2   1   80.09    6.60
  -2  -2  -1   85.59    7.20
   2  -2   1   77.69    7.20
  -2  -2  -1   83.39    6.80
   2  -2   1   75.99    7.00
  -2  -2  -1   90.49    6.90
   2  -2   1   77.19    7.00
   2  -2   1   77.89    7.20
  -2  -2  -1   79.29    5.90
  -2   2  -1   78.79    7.00
   2   2   1   88.39    6.90
   2   2   1   79.29    7.20
  -2   2  -1   89.79    7.90
   2   2   1   80.39    7.20
   2   2   1   76.39    7.10
   2   2   1   77.39    6.80
   2   2   1   82.29    7.10
  -2   2  -1   80.49    7.20
   2   2   1   82.49    6.00
  -2   2  -1   79.09    6.50
  -2   2  -1   76.79    6.90
   3  -2   1  741.13   49.30
   3  -2   1  679.43   48.00
   3  -2   1  698.53   48.90
   3  -2   1  651.73   49.00
  -3  -2  -1  738.93   49.20
  -3  -2  -1  676.53   48.10
   3  -2   1  629.44   48.80
  -3  -2  -1  708.63   48.30
  -3  -2  -1  602.74   48.50
  -3  -2  -1  716.63   47.00
  -3   2  -1  684.93   48.50
   3   2   1  686.03   49.10
   3   2   1  742.43   49.20
   3   2   1  671.13   48.30
   3   2   1  752.62   49.10
  -3   2  -1  705.63   48.10
  -3   2  -1  660.83   48.90
   3   2   1  752.32   49.10
   3   2   1  693.03   48.80
   3   2   1  688.83   47.00
  -3   2  -1  681.93   48.60
  -3   2  -1  676.13   48.70
   4  -2   1   36.50    4.90
  -4  -2  -1   23.90    3.60
   4  -2   1   22.00    4.40
  -4  -2  -1   27.10    3.80
   4  -2   1   27.90    3.80
   4  -2   1   32.40    4.90
   4  -2   1   26.60    4.50
  -4  -2  -1   18.70    4.00
   4  -2   1   31.00    4.70
  -4  -2  -1   31.80    5.10
  -4  -2  -1   29.30    2.40
   4   2   1   30.70    4.60
  -4   2  -1   28.90    4.40
   4   2   1   34.10    4.70
   4   2   1   32.50    4.60
  -4   2  -1   29.60    4.20
  -4   2  -1   30.60    4.40
  -4   2  -1   29.10    4.00
   4   2   1   28.10    4.50
   4   2   1   28.20    4.10
   4   2   1   25.30    4.30
   5  -2   1  273.07   21.10
  -5  -2  -1  283.47   21.60
  -5  -2  -1  257.07   20.30
   5  -2   1  241.58   21.20
   5  -2   1  229.28   21.20
  -5  -2  -1  254.57   19.70
   5  -2   1  251.47   20.00
  -5   2  -1  236.08   20.10
  -5   2  -1  247.78   20.90
   5   2   1  274.27   21.30
   5   2   1  257.27   21.30
   5   2   1  256.77   20.90
  -5   2  -1  273.67   20.30
   6  -2   1   30.70    5.80
   6  -2   1   24.70    5.10
  -6  -2  -1   37.70    5.70
  -6  -2  -1   32.70    5.50
   6  -2   1   24.50    6.30
   6   2   1   20.60    5.00
  -6   2  -1   18.50    4.90
  -6   2  -1   28.10    5.20
   6   2   1   32.00    6.30
   7  -2   1  107.29   12.90
   7  -2   1  157.38   14.50
  -7  -2  -1  156.28   13.60
  -7  -2  -1  120.99   13.30
   7   2   1  116.09   13.30
  -7   2  -1  138.29   13.80
   7   2   1  134.99   13.80
  -7   2  -1  138.19   13.40
   8  -3  -1   27.40    6.10
  -8  -3   1   27.00    6.00
  -8  -3   1   20.70    8.10
   8  -3  -1   23.40    5.90
   8   3  -1   28.90    7.10
  -8   3   1   26.40    5.80
   8   3  -1   42.20    7.50
  -8   3   1   25.70    6.00
  -7  -3   1   19.70    4.70
  -7  -3   1    9.20    3.40
   7  -3  -1   13.60    4.30
   7  -3  -1   19.50    5.00
   7  -3  -1    6.30    3.20
   7   3  -1   13.90    4.20
  -7   3   1   15.50    4.30
   7   3  -1   10.70    4.20
  -7   3   1    9.80    3.80
   6  -3  -1   46.60    4.80
  -6  -3   1   46.30    6.10
   6  -3  -1   51.69    6.90
   6  -3  -1   43.00    6.10
   6  -3  -1   42.40    7.70
  -6  -3   1   36.00    5.80
   6  -3  -1   47.30    6.10
   6  -3  -1   50.49    5.10
  -6  -3   1   56.09    7.20
   6   3  -1   41.80    5.10
   6   3  -1   38.40    6.40
   6   3  -1   48.50    5.40
   6   3  -1   48.90    6.50
   6   3  -1   41.40    5.10
  -6   3   1   43.30    6.00
  -6   3   1   51.09    6.90
   5  -3  -1   48.70    5.90
  -5  -3   1   45.60    5.40
  -5  -3   1   41.60    5.10
   5  -3  -1   36.20    5.70
   5  -3  -1   37.50    4.20
  -5  -3   1   39.60    5.70
   5  -3  -1   42.50    6.40
   5  -3  -1   43.70    5.50
   5   3  -1   35.10    5.30
   5   3  -1   40.60    4.20
   5   3  -1   43.50    5.00
  -5   3   1   46.40    5.10
  -5   3   1   34.60    5.40
   5   3  -1   43.30    5.80
   5   3  -1   38.00    4.60
   5   3  -1   46.70    4.60
  -5   3   1   49.00    5.50
   4  -3  -1  347.57   27.70
   4  -3  -1  406.26   27.70
   4  -3  -1  383.16   28.00
  -4  -3   1  363.46   29.00
   4  -3  -1  394.86   28.70
  -4  -3   1  394.56   28.50
   4  -3  -1  424.76   29.30
   4  -3  -1  374.56   28.90
   4  -3  -1  413.56   28.60
  -4  -3   1  392.06   28.20
  -4  -3   1  418.16   28.70
   4  -3  -1  393.56   28.90
   4  -3  -1  458.55   29.40
  -4   3   1  362.66   28.10
  -4   3   1  401.56   28.20
   4   3  -1  378.06   29.00
   4   3  -1  355.76   28.60
  -4   3   1  382.76   29.10
   4   3  -1  395.06   27.10
   4   3  -1  372.06   27.90
   4   3  -1  384.06   27.40
   4   3  -1  393.56   27.70
   4   3  -1  397.66   28.60
   3  -3  -1   34.30    3.60
  -3  -3   1   34.60    3.70
  -3  -3   1   36.20    4.30
   3  -3  -1   33.20    4.00
   3  -3  -1   31.50    3.40
   3  -3  -1   32.10    3.90
   3  -3  -1   29.60    4.10
  -3  -3   1   34.10    3.90
   3  -3  -1   34.90    3.80
  -3  -3   1   41.50    4.40
   3  -3  -1   31.20    3.70
   3  -3  -1   36.20    3.70
   3   3  -1   29.40    2.70
   3   3  -1   36.00    4.10
  -3   3   1   33.10    3.70
   3   3  -1   31.30    3.10
  -3   3   1   31.30    3.80
  -3   3   1   33.10    3.60
   3   3  -1   33.40    3.50
   3   3  -1   36.50    4.40
   3   3  -1   36.70    3.70
   3   3  -1   35.80    3.90
  -3   3   1   37.40    4.20
   2  -3  -1   11.40    1.70
   2  -3  -1   10.70    1.50
   2  -3  -1    6.90    2.00
  -2  -3   1   12.40    1.80
  -2  -3   1   16.80    2.30
  -2  -3   1   10.90    1.30
   2  -3  -1   13.90    1.90
  -2  -3   1   12.50    1.60
   2  -3  -1   14.60    1.90
  -2  -3   1   10.50    1.80
  -2  -3   1    7.70    1.70
   2  -3  -1    9.80    1.60
   2  -3  -1   10.70    1.90
   2   3  -1   11.20    1.40
  -2   3   1   10.10    1.70
   2   3  -1   10.50    1.60
   2   3  -1   11.60    2.20
   2   3  -1   14.10    2.10
  -2   3   1    9.50    2.00
   2   3  -1   12.20    1.60
  -2   3   1   10.00    1.90
   2   3  -1   12.40    1.60
  -1  -3   1 1161.18   78.19
   0   3  -1 1519.15  149.49
  -1  -3  -1  827.52   55.99
   1  -3   1  758.02   56.49
   1  -3   1  893.21   56.59
   1  -3   1  864.61   56.99
  -1  -3  -1  760.42   56.29
   1  -3   1  825.92   55.69
  -1  -3  -1  814.02   56.79
  -1  -3  -1  849.61   56.69
  -1  -3  -1  814.32   56.29
   1  -3   1  749.42   56.69
   1   3   1  920.31   56.49
  -1   3  -1  834.42   55.69
  -1   3  -1  872.61   56.49
  -1   3  -1  776.42   55.89
  -1   3  -1  820.92   56.49
   1   3   1  824.32   56.89
   1   3   1  856.71   56.49
   1   3   1  856.81   56.49
   1   3   1  840.22   56.49
  -1   3  -1  831.82   56.69
   1   3   1  770.12   56.69
   2  -3   1  271.97   19.20
  -2  -3  -1  251.57   19.30
   2  -3   1  238.98   18.30
  -2  -3  -1  264.97   18.80
   2  -3   1  257.07   19.10
  -2  -3  -1  254.17   17.90
  -2  -3  -1  241.18   18.50
  -2  -3  -1  223.58   18.80
   2  -3   1  257.87   19.30
  -2   3  -1  252.27   18.20
   2   3   1  288.67   18.90
   2   3   1  262.37   18.00
   2   3   1  257.37   18.90
  -2   3  -1  270.37   19.20
   2   3   1  261.57   19.20
  -2   3  -1  244.68   18.90
   2   3   1  272.57   19.10
   2   3   1  243.88   19.00
  -2   3  -1  231.28   18.90
  -2   3  -1  264.07   19.00
   2   3   1  310.27   19.60
   3  -3   1    3.00    1.20
  -3  -3  -1    1.70    1.40
   3  -3   1    2.90    1.70
  -3  -3  -1    3.80    0.90
   3  -3   1    1.10    1.20
   3  -3   1    2.30    1.50
  -3  -3  -1    1.10    1.40
  -3  -3  -1    1.20    1.10
  -3  -3  -1    0.80    1.00
   3  -3   1    0.70    1.20
  -3   3  -1    0.40    1.00
   3   3   1    1.80    1.10
  -3   3  -1    0.80    1.10
   3   3   1    1.30    1.20
  -3   3  -1    1.80    1.00
  -3   3  -1    3.70    1.50
   3   3   1    3.00    0.80
   3   3   1    1.10    1.20
  -3   3  -1    0.50    1.00
   3   3   1    0.40    1.30
   4  -3   1  389.46   29.90
   4  -3   1  430.96   30.00
  -4  -3  -1  415.76   28.70
  -4  -3  -1  422.56   27.60
  -4  -3  -1  375.66   29.50
  -4  -3  -1  440.16   29.40
   4  -3   1  400.16   28.80
   4  -3   1  361.76   29.70
  -4  -3  -1  412.86   30.00
   4  -3   1  401.76   29.90
   4   3   1  380.66   29.00
  -4   3  -1  372.66   29.30
  -4   3  -1  365.06   29.80
  -4   3  -1  410.36   28.90
   4   3   1  357.56   29.90
   4   3   1  399.36   29.90
   4   3   1  390.26   29.80
   4   3   1  394.26   27.40
  -4   3  -1  400.76   29.30
  -4   3  -1  411.56   29.70
   4   3   1  382.96   29.90
   4   3   1  435.86   30.10
   5  -3   1  162.98   14.70
   5  -3   1  169.58   14.50
   5  -3   1  169.48   14.70
  -5  -3  -1  140.39   13.30
  -5  -3  -1  178.18   14.60
  -5  -3  -1  158.38   13.00
   5  -3   1  163.78   13.60
   5   3   1  149.79   14.20
  -5   3  -1  152.68   13.70
  -5   3  -1  157.58   13.40
   5   3   1  164.08   14.50
   5   3   1  154.88   14.50
  -5   3  -1  150.48   14.10
   6  -3   1  449.46   37.80
  -6  -3  -1  428.66   37.50
  -6  -3  -1  481.75   37.00
   6  -3   1  507.25   38.90
   6  -3   1  489.85   37.90
   6   3   1  535.05   38.40
  -6   3  -1  492.75   38.10
   6   3   1  511.35   38.40
   6   3   1  550.74   38.60
  -6   3  -1  553.74   37.40
   7  -3   1   31.00    6.10
   7  -3   1   27.00    7.60
   7  -3   1   19.60    5.20
  -7  -3  -1   26.40    5.90
  -7   3  -1   21.20    5.00
   7   3   1   23.20    5.40
  -7   3  -1   24.90    6.10
   7   3   1   25.10    6.00
  -8  -4   1   28.50    6.50
  -8  -4   1   35.50    6.60
   8  -4  -1   38.90    7.10
   8  -4  -1   31.00    6.80
  -8   4   1   34.30    7.30
   8   4  -1   25.70    6.00
   8   4  -1   36.50    7.30
  -8   4   1   29.60    6.90
   7  -4  -1  340.27   27.00
  -7  -4   1  293.47   26.50
   7  -4  -1  308.57   26.20
  -7  -4   1  316.17   26.00
   7  -4  -1  329.27   27.00
  -7   4   1  347.77   29.30
  -7   4   1  350.66   26.60
   7   4  -1  357.66   27.40
   7   4  -1  317.37   26.50
  -6  -4   1   98.89    9.80
  -6  -4   1  100.19   10.00
   6  -4  -1   94.09    9.80
   6  -4  -1  113.19   10.70
   6  -4  -1  100.09   10.70
   6  -4  -1  109.19    8.50
   6  -4  -1  109.79    8.70
   6  -4  -1   89.59   11.70
  -6  -4   1  110.09   10.90
  -6   4   1   93.99   10.40
   6   4  -1   86.99   10.30
  -6   4   1  102.49   10.00
   6   4  -1   95.79   10.20
   6   4  -1   92.39    8.90
   5  -4  -1    8.20    2.90
   5  -4  -1    9.30    2.60
   5  -4  -1   12.30    3.20
  -5  -4   1   10.90    3.50
   5  -4  -1    9.10    3.30
   5  -4  -1    7.20    2.70
  -5  -4   1    8.50    2.50
  -5  -4   1   14.20    3.20
   5  -4  -1    9.80    2.40
   5  -4  -1    8.60    2.10
  -5  -4   1   13.30    3.40
   5  -4  -1   13.10    2.30
  -5   4   1    8.30    3.10
   5   4  -1    3.40    2.50
   5   4  -1    8.20    1.50
   5   4  -1    8.40    1.60
  -5   4   1    9.10    2.40
   5   4  -1   12.20    2.50
   5   4  -1    4.20    2.40
   5   4  -1   10.30    2.60
   4  -4  -1  155.38   12.70
   4  -4  -1  141.59   11.80
   4  -4  -1  153.48   13.00
  -4  -4   1  153.28   12.70
   4  -4  -1  118.49   12.00
   4  -4  -1  157.68   12.70
   4  -4  -1  152.78   12.40
   4  -4  -1  152.28   12.80
   4  -4  -1  172.98   13.80
  -4  -4   1  146.79   12.50
  -4  -4   1  161.88   12.50
  -4   4   1  153.58   12.40
   4   4  -1  153.68   11.80
   4   4  -1  144.89   12.60
   4   4  -1  174.08   13.70
   4   4  -1  159.08   12.90
   4   4  -1  163.08   11.00
   4   4  -1  149.39   12.10
   4   4  -1  169.88   13.20
  -4   4   1  164.08   13.00
  -4   4   1  150.68   12.30
   4   4  -1  153.88   11.10
  -4   4   1  150.38   13.00
   3  -4  -1 3676.53  300.47
   3   4  -1 3598.54  264.57
  -3   4   1 3686.03  264.47
   3   4  -1 4320.17  378.06
  -3   4   1 4372.26  310.37
  -2  -4   1  181.98   15.40
  -2  -4   1  213.78   14.80
   2  -4  -1  198.98   15.00
   2  -4  -1  208.58   15.90
   2  -4  -1  220.58   15.30
   2  -4  -1  199.98   15.00
  -2  -4   1  221.68   15.60
   2  -4  -1  210.38   14.80
  -2  -4   1  178.48   15.00
  -2  -4   1  236.58   15.30
   2  -4  -1  230.68   15.50
   2  -4  -1  214.28   15.20
   2   4  -1  178.78   15.20
  -2   4   1  202.28   15.20
   2   4  -1  215.48   15.50
   2   4  -1  191.98   14.90
  -2   4   1  205.08   15.10
   2   4  -1  196.48   15.00
   2   4  -1  212.18   14.30
  -2   4   1  215.18   15.30
  -2   4   1  208.78   15.00
   2   4  -1  203.38   14.80
  -2   4   1  208.78   15.30
   1  -4  -1 3151.08  269.67
  -1   4   1 4244.78  277.37
  -1   4   1 3696.73  272.77
   0  -4  -1 1112.99   79.89
   0  -4   1 1190.98   79.39
   0  -4  -1 1193.08   79.39
   0   4   1 1213.68   80.59
   1  -4   1 1276.57   84.59
   1  -4   1 1164.18   85.19
   1  -4   1 1273.17   84.49
  -1  -4  -1 1066.69   85.19
  -1  -4  -1 1290.37   85.09
  -1  -4  -1 1310.17   84.79
  -1  -4  -1 1219.48   85.49
   1   4   1 1309.77   85.29
   1   4   1 1439.76   85.69
  -1   4  -1 1120.29   85.29
  -1   4  -1 1245.18   84.39
   1   4   1 1341.47   85.79
   2  -4   1   77.39    6.20
   2  -4   1   68.89    5.30
  -2  -4  -1   90.49    7.20
   2  -4   1   76.09    7.10
   2  -4   1   82.79    7.10
  -2  -4  -1   74.99    6.50
  -2  -4  -1   80.19    6.00
   2  -4   1   79.59    7.10
   2  -4   1   79.69    5.30
  -2  -4  -1   77.19    6.60
  -2  -4  -1   81.99    6.80
   2  -4   1   80.29    6.90
  -2   4  -1   73.59    6.80
   2   4   1   83.29    7.00
   2   4   1   77.39    7.30
   2   4   1   77.79    6.90
  -2   4  -1   64.49    6.60
   2   4   1   72.19    6.60
   2   4   1   80.19    6.00
   2   4   1   76.39    6.60
   2   4   1   79.69    7.10
  -2   4  -1   70.89    6.60
  -2   4  -1   73.59    6.10
  -2   4  -1   63.59    6.60
   3  -4   1  939.61   63.89
   3  -4   1  909.01   64.89
   3  -4   1  963.40   65.29
   3  -4   1  908.51   64.89
   3  -4   1  912.41   64.79
  -3  -4  -1  892.71   64.89
  -3  -4  -1  956.30   63.19
  -3  -4  -1  807.92   63.99
  -3  -4  -1  935.31   63.89
  -3   4  -1  970.70   64.69
   3   4   1  923.81   64.69
  -3   4  -1  902.31   64.59
   3   4   1  956.50   63.19
  -3   4  -1  960.30   65.09
  -3   4  -1  897.31   64.49
   3   4   1  911.61   64.79
   3   4   1 1001.00   64.89
   3   4   1 1040.30   65.19
  -3   4  -1  958.50   63.79
   3   4   1  849.02   64.89
  -4  -4  -1   56.19    6.00
  -4  -4  -1   60.59    6.50
   4  -4   1   61.79    7.50
   4  -4   1   62.09    7.00
  -4  -4  -1   62.89    7.20
   4  -4   1   67.79    7.60
  -4  -4  -1   74.09    7.40
   4  -4   1   79.09    6.80
  -4  -4  -1   72.09    5.70
   4  -4   1   68.89    7.50
  -4   4  -1   71.19    6.60
   4   4   1   68.99    7.50
   4   4   1   60.09    6.60
  -4   4  -1   60.89    7.10
  -4   4  -1   65.39    7.00
   4   4   1   63.79    5.40
   4   4   1   63.89    7.40
   4   4   1   69.09    7.30
   4   4   1   65.09    7.10
   4   4   1   61.59    7.10
  -4   4  -1   66.39    6.90
  -4   4  -1   70.69    7.10
   5  -4   1  107.69   10.80
   5  -4   1   81.29    9.70
  -5  -4  -1  101.29    9.10
   5  -4   1   97.09    9.60
  -5  -4  -1   95.99   10.20
  -5  -4  -1  104.59    9.80
   5  -4   1  103.69   10.50
  -5  -4  -1   94.29    7.70
  -5   4  -1   86.59    9.80
  -5   4  -1  108.29    9.70
  -5   4  -1  114.99   10.60
   5   4   1  105.09   10.70
   5   4   1  107.19   10.60
   5   4   1  116.59    7.60
   5   4   1   98.59   12.20
  -6  -4  -1   34.30    5.50
   6  -4   1   52.49    6.90
   6  -4   1   37.70    7.40
  -6  -4  -1   39.90    6.40
   6   4   1   34.10    6.60
  -6   4  -1   41.40    6.40
   6   4   1   29.40    6.30
  -6   4  -1   38.80    5.70
   6   4   1   43.50    6.50
  -7  -4  -1   55.19    7.30
  -7  -4  -1   50.49    7.70
   7  -4   1   54.19    7.90
   7  -4   1   45.90    8.00
   7  -4   1   43.90    9.60
  -7   4  -1   49.50    7.40
   7   4   1   56.19    8.20
   7   4   1   35.50    7.30
  -7   4  -1   63.99    8.00
  -8  -5   1    6.00    3.30
   8  -5  -1    3.30    3.10
  -8  -5   1    1.70    2.80
   8  -5  -1    0.90    3.30
  -8   5   1    2.00    3.10
   8   5  -1   -0.50    3.30
  -8   5   1    0.10    3.50
   8   5  -1    3.20    3.10
   7  -5  -1   29.70    6.50
  -7  -5   1   36.40    6.70
   7  -5  -1   53.09    7.10
  -7  -5   1   40.10    6.80
  -7   5   1   44.00    6.80
   7   5  -1   55.49    7.30
  -7   5   1   52.49    7.40
   7   5  -1   36.30    7.10
   6  -5  -1    0.20    1.50
  -6  -5   1    2.60    2.10
   6  -5  -1    4.60    3.90
   6  -5  -1    4.10    2.40
  -6  -5   1    1.30    2.10
   6  -5  -1    1.10    1.50
   6  -5  -1    3.90    2.30
  -6  -5   1    0.60    1.50
   6  -5  -1    5.90    2.60
   6   5  -1    1.20    1.90
   6   5  -1    1.00    1.90
  -6   5   1    1.40    1.80
   6   5  -1    3.20    2.70
   5  -5  -1    3.40    2.60
  -5  -5   1    7.20    3.10
   5  -5  -1    3.20    1.40
   5  -5  -1    4.60    1.60
   5  -5  -1    3.30    1.60
   5  -5  -1    3.60    1.90
  -5  -5   1    3.40    2.10
   5  -5  -1    3.60    2.60
   5  -5  -1    4.70    2.20
  -5  -5   1    3.60    1.90
   5  -5  -1    3.70    1.90
  -5  -5   1    2.30    1.70
  -5   5   1    1.90    1.70
   5   5  -1    1.50    1.80
   5   5  -1    2.90    1.50
   5   5  -1    2.50    2.20
  -5   5   1    2.20    1.40
   4  -5  -1  662.03   47.90
   4  -5  -1  660.63   48.60
   4  -5  -1  689.03   48.80
   4  -5  -1  740.83   48.00
  -4  -5   1  747.63   49.60
   4  -5  -1  673.33   48.50
  -4  -5   1  728.43   48.60
   4  -5  -1  652.83   49.10
   4  -5  -1  711.03   49.90
   4  -5  -1  661.23   48.80
  -4  -5   1  668.13   48.60
  -4  -5   1  727.63   48.80
   4   5  -1  726.63   49.00
   4   5  -1  664.33   47.90
   4   5  -1  732.83   49.10
   4   5  -1  696.63   49.10
  -4   5   1  682.03   49.60
   4   5  -1  569.44   49.30
   4   5  -1  691.93   48.40
  -4   5   1  745.33   48.70
  -4   5   1  693.03   49.10
  -3  -5   1 1041.20   66.69
   3  -5  -1  942.01   66.09
  -3  -5   1  875.61   67.09
   3  -5  -1 1081.79   66.99
   3  -5  -1 1074.69   67.09
   3  -5  -1 1014.00   66.49
   3  -5  -1  882.51   66.79
   3  -5  -1  888.91   66.99
   3  -5  -1  984.40   67.79
   3  -5  -1 1030.70   66.89
   3  -5  -1 1021.80   66.29
  -3  -5   1  827.12   66.59
  -3   5   1 1002.90   66.99
   3   5  -1 1012.00   66.59
   3   5  -1 1008.70   66.79
  -3   5   1  973.10   66.49
   3   5  -1  986.90   66.29
   3   5  -1  907.51   67.09
  -3   5   1  851.71   66.99
  -2  -5   1   10.00    1.50
   2  -5  -1   17.40    2.50
   2  -5  -1   11.10    2.30
  -2  -5   1    6.30    1.80
   2  -5  -1   11.50    2.10
  -2  -5   1    7.90    1.60
   2  -5  -1    9.90    1.80
   2  -5  -1    7.00    1.70
   2  -5  -1    9.70    1.80
  -2  -5   1   10.30    2.10
   2  -5  -1   10.10    1.40
  -2  -5   1   10.30    1.90
  -2   5   1    9.00    1.60
  -2   5   1    7.10    1.70
   2   5  -1    8.20    0.90
  -2   5   1    9.60    1.70
   2   5  -1    7.90    1.40
  -2   5   1    8.80    1.60
   2   5  -1    6.10    1.60
   2   5  -1    9.80    2.00
   2   5  -1    9.50    1.70
   2   5  -1    7.80    1.50
   1  -5  -1  708.63   50.69
  -1  -5   1  688.63   49.50
  -1  -5   1  719.23   49.10
   1  -5  -1  680.23   49.70
   1  -5  -1  737.13   49.40
   1  -5  -1  784.42   49.80
  -1  -5   1  725.53   49.90
   1  -5  -1  710.33   49.20
   1  -5  -1  667.43   49.50
  -1   5   1  745.73   49.50
   1   5  -1  755.42   49.10
   1   5  -1  725.93   49.40
  -1   5   1  734.03   49.30
  -1   5   1  729.73   49.70
   1   5  -1  758.52   49.50
   1   5  -1  680.63   49.90
  -1   5   1  845.02   50.79
   1   5  -1  773.22   49.90
   1   5  -1  614.34   49.50
  -1   5   1  752.32   49.60
   0  -5   1  574.34   40.10
   0  -5   1  566.94   40.30
   0  -5  -1  619.54   40.50
   0  -5   1  565.64   40.70
   0  -5   1  548.25   40.10
   0  -5  -1  499.35   40.40
   0  -5   1  592.04   40.90
   0  -5  -1  611.94   40.20
   0  -5   1  675.33   40.80
   0   5   1  561.44   39.90
   0   5  -1  579.64   40.80
   0   5  -1  612.94   40.20
   0   5   1  592.54   40.20
   0   5  -1  561.34   40.50
   0   5   1  614.74   41.40
   0   5  -1  623.24   40.10
   0   5   1  648.74   40.60
   0   5   1  627.54   40.60
   0   5  -1  510.85   40.60
   0   5  -1  598.24   40.30
   0   5   1  624.04   40.80
  -1  -5  -1  519.95   37.30
   1  -5   1  536.85   36.30
   1  -5   1  577.14   36.40
  -1  -5  -1  559.44   37.30
  -1  -5  -1  547.05   36.80
  -1  -5  -1  533.25   36.90
  -1  -5  -1  581.74   36.70
   1  -5   1  496.55   36.90
   1  -5   1  544.05   37.10
   1  -5   1  595.14   37.40
  -1  -5  -1  524.95   37.00
  -1   5  -1  540.05   36.30
  -1   5  -1  507.65   37.10
   1   5   1  450.15   36.80
   1   5   1  517.95   36.70
   1   5   1  469.85   36.80
  -1   5  -1  520.05   36.20
  -1   5  -1  562.74   37.40
   1   5   1  542.45   37.40
   2  -5   1  798.12   56.19
  -2  -5  -1  828.72   55.19
   2  -5   1  704.63   55.79
   2  -5   1  693.63   55.99
   2  -5   1  823.02   54.49
   2  -5   1  825.92   55.19
  -2  -5  -1  782.72   56.19
  -2  -5  -1  842.72   55.79
  -2  -5  -1  792.12   55.89
  -2  -5  -1  858.01   55.79
  -2  -5  -1  727.63   55.89
   2  -5   1  847.32   56.49
  -2   5  -1  831.52   56.29
   2   5   1  816.52   55.19
  -2   5  -1  804.62   55.99
  -2   5  -1  857.31   54.59
  -2   5  -1  875.11   55.19
   2   5   1  900.11   56.59
   2   5   1  780.32   55.69
   2   5   1  787.82   55.89
  -2   5  -1  799.82   56.09
   2   5   1  803.82   56.09
   3  -5   1 1607.34  120.49
  -3  -5  -1 1827.42  118.99
   3  -5   1 1682.23  120.49
   3  -5   1 1846.32  120.59
  -3  -5  -1 1574.74  120.09
   3  -5   1 1862.11  120.89
  -3  -5  -1 1628.94  119.19
  -3  -5  -1 1886.21  119.99
   3  -5   1 1808.82  119.39
  -3   5  -1 1772.12  119.29
   3   5   1 1733.53  118.99
   3   5   1 1656.73  119.79
   3   5   1 1774.22  120.19
   3   5   1 1627.94  120.49
   3   5   1 1848.22  120.79
   3   5   1 1774.62  120.29
   3   5   1 1831.02  120.19
  -3   5  -1 1809.32  120.49
  -3   5  -1 1724.03  120.19
  -3   5  -1 1938.61  120.49
   4  -5   1  108.39    9.20
  -4  -5  -1   87.29    9.70
   4  -5   1  115.09   10.50
  -4  -5  -1  105.89    8.70
   4  -5   1   89.59   10.00
   4  -5   1  114.69   10.10
  -4  -5  -1  108.59    8.40
  -4  -5  -1  111.39    9.50
  -4  -5  -1  100.19    9.70
  -4   5  -1  112.09   10.10
  -4   5  -1  109.39   10.00
   4   5   1  109.19   10.30
  -4   5  -1   98.09    9.60
   4   5   1  102.69    9.70
   4   5   1  106.99    9.50
   4   5   1  108.49    8.40
   4   5   1   97.19    9.80
  -4   5  -1  102.09    9.80
   4   5   1   89.19    9.70
  -4   5  -1  112.29    9.20
   4   5   1  108.99   10.10
   5  -5   1   30.90    5.80
   5  -5   1   41.20    5.50
  -5  -5  -1   41.50    5.90
  -5  -5  -1   37.80    5.20
   5  -5   1   35.80    6.20
  -5  -5  -1   41.90    4.80
  -5  -5  -1   46.10    4.30
  -5   5  -1   37.50    5.90
   5   5   1   41.60    4.10
  -5   5  -1   42.80    5.40
   5   5   1   43.90    6.10
   5   5   1   34.40    5.80
  -5   5  -1   39.90    5.80
   5   5   1   43.60    6.10
   6  -5   1  372.26   31.20
   6  -5   1  389.86   30.30
   6  -5   1  369.66   30.50
  -6  -5  -1  393.16   29.50
  -6  -5  -1  395.86   30.50
   6   5   1  388.16   30.50
   6   5   1  350.16   30.10
  -6   5  -1  397.66   30.70
   6   5   1  393.86   30.10
  -6   5  -1  393.46   29.50
  -7  -5  -1    7.60    3.40
   7  -5   1    5.40    3.60
   7  -5   1    7.00    6.20
  -7  -5  -1   10.30    4.10
   7  -5   1   13.90    4.30
  -7   5  -1   12.90    4.00
   7   5   1   14.10    4.60
   7   5   1    7.80    4.00
  -7   5  -1    6.30    3.40
  -8  -6   1   89.99   10.00
  -8  -6   1   65.09    9.70
   8  -6  -1   83.39   10.10
   8  -6  -1   77.29   10.20
   8   6  -1   76.89   10.30
  -8   6   1   83.99   10.60
   8   6  -1   78.69   10.30
  -8   6   1   72.49    9.80
   7  -6  -1  193.08   17.10
  -7  -6   1  203.48   18.00
   7  -6  -1  198.88   17.60
  -7  -6   1  150.88   16.40
  -7  -6   1  191.58   16.50
   7  -6  -1  194.08   16.60
  -7   6   1  165.08   16.80
   7   6  -1  174.78   16.50
   7   6  -1  195.38   17.30
  -7   6   1  171.88   16.30
   6  -6  -1  130.59   13.00
   6  -6  -1  127.69   15.00
   6  -6  -1  134.19   11.20
  -6  -6   1  116.19   13.10
   6  -6  -1  171.18   13.70
  -6  -6   1  138.59   12.90
   6  -6  -1  147.29   12.50
  -6  -6   1  153.08   13.10
   6  -6  -1  143.49   11.20
   6  -6  -1  164.18   14.20
   6   6  -1  145.59   13.60
   6   6  -1  140.49   13.70
  -6   6   1  147.79   13.70
  -6   6   1  159.48   13.20
   6   6  -1  127.99   11.80
   5  -6  -1  565.44   42.20
  -5  -6   1  547.45   42.10
  -5  -6   1  592.14   42.10
   5  -6  -1  567.74   41.00
   5  -6  -1  533.75   43.50
   5  -6  -1  570.74   41.10
   5  -6  -1  530.95   41.30
  -5  -6   1  573.04   42.40
  -5  -6   1  697.33   44.00
   5  -6  -1  619.84   42.80
   5   6  -1  666.73   43.80
  -5   6   1  602.14   42.70
  -5   6   1  586.44   42.20
   5   6  -1  585.64   41.40
   5   6  -1  593.34   42.60
  -5   6   1  590.44   43.00
   4  -6  -1  474.55   31.70
   4  -6  -1  480.05   33.70
  -4  -6   1  497.35   32.90
   4  -6  -1  422.36   31.30
   4  -6  -1  449.66   32.30
   4  -6  -1  424.76   32.60
  -4  -6   1  490.75   32.60
   4  -6  -1  431.16   32.50
   4  -6  -1  447.56   32.10
  -4  -6   1  452.05   32.00
   4  -6  -1  468.55   31.50
  -4  -6   1  441.86   32.10
  -4  -6   1  468.65   33.10
   4  -6  -1  376.26   31.90
  -4   6   1  446.16   32.60
   4   6  -1  425.46   32.10
   4   6  -1  373.86   32.20
   4   6  -1  435.86   31.40
   4   6  -1  463.15   31.80
   4   6  -1  432.36   33.10
  -4   6   1  427.36   32.70
  -4   6   1  459.65   31.90
   3  -6  -1  226.68   16.30
   3  -6  -1  182.28   16.10
   3  -6  -1  247.18   16.50
   3  -6  -1  220.68   16.30
   3  -6  -1  210.58   16.10
   3  -6  -1  216.38   15.70
  -3  -6   1  218.38   16.20
   3  -6  -1  209.08   15.40
  -3  -6   1  218.38   16.70
  -3  -6   1  197.08   15.80
   3  -6  -1  213.88   15.90
  -3  -6   1  218.38   16.60
  -3  -6   1  203.48   15.80
   3  -6  -1  199.38   16.90
  -3   6   1  204.18   16.30
   3   6  -1  218.48   16.10
   3   6  -1  202.08   15.60
  -3   6   1  198.38   15.70
   3   6  -1  214.98   16.70
   3   6  -1  229.98   16.50
   3   6  -1  203.08   15.80
  -3   6   1  219.98   16.40
   2  -6  -1  280.27   19.80
   2  -6  -1  306.17   19.80
  -2  -6   1  255.87   19.60
   2  -6  -1  254.87   19.70
   2  -6  -1  247.98   20.50
  -2  -6   1  277.97   19.60
   2  -6  -1  281.87   19.20
   2  -6  -1  291.37   19.60
  -2  -6   1  262.67   19.20
   2  -6  -1  258.37   19.70
  -2  -6   1  275.97   18.80
   2  -6  -1  259.67   20.10
  -2   6   1  265.87   19.60
  -2   6   1  278.57   19.80
  -2   6   1  290.97   19.50
   2   6  -1  276.87   19.50
   2   6  -1  274.07   19.30
   2   6  -1  241.08   19.90
   2   6  -1  273.77   19.50
   2   6  -1  289.87   18.50
   2   6  -1  241.48   19.70
  -2   6   1  291.17   19.60
   2   6  -1  245.18   20.00
  -1  -6   1  901.21   58.99
   1  -6  -1 1011.20   60.89
   1  -6  -1  878.31   59.49
   1  -6  -1  838.32   58.89
   1  -6  -1  877.11   59.19
  -1  -6   1  884.91   59.49
   1  -6  -1  895.41   59.59
   1  -6  -1  851.71   59.39
  -1  -6   1  812.12   59.29
  -1   6   1  825.82   59.39
  -1   6   1  824.62   59.49
  -1   6   1  887.81   59.19
  -1   6   1  890.11   59.39
   1   6  -1  837.62   59.69
   1   6  -1  863.01   59.19
  -1   6   1  877.51   58.89
   0  -6  -1 2465.85  240.78
   0   6   1 2190.78  156.18
   0   6   1 2510.15  227.08
   0   6  -1 2204.98  154.68
   0   6  -1 2190.98  218.58
   0   6  -1 2521.15  228.68
   0   6  -1 2170.98  154.58
   1  -6   1 9879.11  708.33
   1  -6   1 9999.00  707.93
   1   6   1 9200.78  737.53
   1   6   1 7313.07  707.23
  -2  -6  -1  422.66   30.80
  -2  -6  -1  445.96   30.50
  -2  -6  -1  419.56   30.70
   2  -6   1  412.86   30.80
  -2  -6  -1  445.16   29.90
   2  -6   1  397.36   30.50
  -2  -6  -1  395.56   30.10
   2  -6   1  425.56   30.90
   2  -6   1  424.46   29.60
   2  -6   1  441.36   29.20
   2  -6   1  366.06   30.60
  -2   6  -1  435.86   29.50
   2   6   1  463.25   30.60
  -2   6  -1  413.46   30.70
   2   6   1  445.96   31.00
  -2   6  -1  407.86   29.20
   2   6   1  456.25   31.00
   2   6   1  433.76   30.70
   2   6   1  412.56   30.30
   2   6   1  454.55   29.90
  -2   6  -1  473.95   31.00
  -3  -6  -1  596.54   43.10
  -3  -6  -1  622.94   42.40
   3  -6   1  624.64   42.50
   3  -6   1  612.44   43.60
   3  -6   1  610.54   43.80
   3  -6   1  549.95   43.70
   3  -6   1  632.84   44.10
  -3   6  -1  583.54   43.60
   3   6   1  584.54   43.40
  -3   6  -1  635.74   43.40
   3   6   1  616.94   42.40
   3   6   1  588.94   43.40
  -3   6  -1  618.24   42.50
  -3   6  -1  580.14   43.50
   3   6   1  681.23   43.80
   3   6   1  643.44   44.10
   3   6   1  636.84   44.20
   3   6   1  622.94   43.30
  -3   6  -1  609.14   43.80
  -4  -6  -1  328.67   23.10
   4  -6   1  362.56   25.20
   4  -6   1  329.57   25.00
  -4  -6  -1  292.47   24.40
  -4  -6  -1  312.37   26.50
  -4  -6  -1  313.37   23.10
   4  -6   1  305.07   24.80
   4  -6   1  309.47   23.50
  -4   6  -1  338.77   25.00
  -4   6  -1  324.97   24.70
   4   6   1  291.77   24.40
   4   6   1  310.57   24.10
  -4   6  -1  330.37   23.70
   4   6   1  343.57   25.20
  -4   6  -1  299.57   24.50
   4   6   1  322.57   24.20
   4   6   1  321.37   23.00
   4   6   1  353.66   25.10
   4   6   1  316.47   24.90
  -5  -6  -1    0.90    1.30
   5  -6   1   -1.30    2.20
   5  -6   1    2.60    2.00
   5  -6   1    3.90    2.20
  -5  -6  -1    3.40    1.80
  -5  -6  -1   -0.60    1.20
  -5  -6  -1    1.60    1.80
  -5   6  -1    0.90    1.50
  -5   6  -1    2.10    1.70
   5   6   1    3.20    2.00
   5   6   1    3.30    1.50
  -5   6  -1    0.80    1.80
   5   6   1    3.20    2.20
   5   6   1    2.40    2.40
   6  -6   1   17.40    5.20
  -6  -6  -1   16.40    4.30
   6  -6   1   12.70    4.20
   6  -6   1   19.40    4.70
  -6  -6  -1   20.90    4.30
  -6   6  -1   18.80    4.30
   6   6   1   18.90    5.10
   6   6   1   20.10    4.70
   6   6   1   21.20    4.70
  -6   6  -1   21.30    4.90
   7  -6   1   47.50    7.40
  -7  -6  -1   51.29    7.70
   7  -6   1   35.20    7.10
  -7  -6  -1   42.80    6.70
   7  -6   1   39.60    9.30
   7   6   1   51.39    7.80
  -7   6  -1   44.80    7.00
   7   6   1   33.40    7.00
   8  -7  -1   47.00    7.70
  -8  -7   1   41.60    7.30
  -8  -7   1   30.40    6.70
   8  -7  -1   53.39    7.80
  -8   7   1   52.59    7.70
   8   7  -1   24.40    6.50
   8   7  -1   26.70    6.50
  -7  -7   1   35.90    6.20
  -7  -7   1   35.40    6.70
   7  -7  -1   18.80    5.10
  -7  -7   1   28.30    6.10
   7  -7  -1   28.90    6.30
   7  -7  -1   31.40    6.50
   7   7  -1   16.70    7.70
  -7   7   1   32.60    6.50
  -7   7   1   36.70    7.30
   7   7  -1   48.50    6.80
  -6  -7   1  287.77   22.60
   6  -7  -1  290.67   20.80
  -6  -7   1  248.98   22.90
   6  -7  -1  292.77   20.80
   6  -7  -1  284.77   23.20
   6  -7  -1  273.07   21.60
  -6  -7   1  297.67   22.50
   6  -7  -1  274.77   22.70
   6  -7  -1  308.37   25.60
   6  -7  -1  295.37   22.90
   6   7  -1  273.57   21.30
   6   7  -1  301.27   23.30
  -6   7   1  311.27   23.60
   6   7  -1  225.28   22.70
  -6   7   1  282.07   22.40
   5  -7  -1  504.45   36.70
   5  -7  -1  519.05   38.10
   5  -7  -1  522.65   39.60
  -5  -7   1  493.85   37.70
  -5  -7   1  518.55   37.70
   5  -7  -1  527.95   36.70
  -5  -7   1  511.45   38.70
  -5  -7   1  558.24   38.30
   5  -7  -1  473.25   36.80
   5  -7  -1  517.85   37.80
   5   7  -1  504.75   36.80
   5   7  -1  487.45   38.70
  -5   7   1  522.35   38.50
   5   7  -1  531.15   38.30
  -5   7   1  624.94   39.00
  -5   7   1  523.55   37.70
   4  -7  -1  231.18   20.40
   4  -7  -1  245.98   19.30
   4  -7  -1  249.58   19.50
   4  -7  -1  258.97   18.80
   4  -7  -1  271.67   18.60
   4  -7  -1  270.07   18.70
   4  -7  -1  268.67   19.80
   4  -7  -1  239.48   19.80
   4  -7  -1  283.27   19.70
  -4  -7   1  310.37   20.70
  -4  -7   1  269.67   20.20
  -4  -7   1  223.98   19.20
  -4  -7   1  260.07   19.20
  -4  -7   1  254.27   19.30
   4   7  -1  209.38   18.70
  -4   7   1  223.48   19.50
   4   7  -1  256.17   19.50
  -4   7   1  251.97   19.70
   4   7  -1  254.27   20.10
   4   7  -1  241.38   18.60
   4   7  -1  235.18   19.80
  -4   7   1  244.48   19.00
   3  -7  -1 1620.04  101.99
  -3  -7   1 1553.24  102.69
  -3  -7   1 1493.95  101.69
   3  -7  -1 1519.45  102.19
   3  -7  -1 1413.36  101.99
   3  -7  -1 1375.46  102.89
   3  -7  -1 1476.25  101.89
   3  -7  -1 1471.95  101.19
   3  -7  -1 1490.45  101.49
   3  -7  -1 1563.34  102.09
   3  -7  -1 1417.56  102.29
  -3  -7   1 1526.45  102.49
  -3  -7   1 1453.25  101.89
  -3   7   1 1371.86  102.19
  -3   7   1 1495.15  101.59
  -3   7   1 1471.85  102.19
   3   7  -1 1561.74  101.59
   3   7  -1 1606.04  102.79
   3   7  -1 1488.55  101.89
  -2  -7   1 1417.66  108.79
   2  -7  -1 1619.24  108.79
   2  -7  -1 1755.02  109.39
   2  -7  -1 1625.54  110.19
   2  -7  -1 1662.83  108.39
  -2  -7   1 1655.83  108.19
  -2  -7   1 1604.14  108.59
  -2  -7   1 1403.66  109.29
   2   7  -1 1827.42  107.89
  -2   7   1 1646.74  108.69
   2   7  -1 1461.05  109.29
   2   7  -1 1562.74  108.59
  -1  -7   1   96.79    7.60
  -1  -7   1   99.39    7.30
   1  -7  -1   77.89    8.30
  -1  -7   1   99.39    7.70
  -1  -7   1   85.39    7.60
   1  -7  -1   97.99    6.90
   1  -7  -1   98.69    7.60
  -1  -7   1  102.09    7.40
   1  -7  -1  108.49    7.40
   1  -7  -1   97.79    7.80
   1  -7  -1   97.69    7.70
  -1   7   1   92.59    7.60
   1   7  -1   83.59    7.30
  -1   7   1   98.49    7.60
  -1   7   1   95.39    7.30
  -1   7   1  115.89    8.70
   1   7  -1   77.59    7.30
  -1   7   1   99.59    7.00
   1   7  -1  103.49    7.30
   1   7  -1   96.39    7.30
   1   7  -1   92.29    7.80
   1   7  -1   93.39    7.80
  -1   7   1   88.49    7.60
   0  -7  -1  912.41   65.29
   0  -7  -1  942.01   65.79
   0  -7   1  980.20   65.79
   0  -7  -1 1011.50   66.69
   0  -7  -1  996.60   65.39
   0  -7  -1  810.32   65.29
   0  -7   1  991.20   64.89
   0  -7   1  935.91   65.19
   0  -7   1  907.41   65.29
   0   7   1  940.21   64.59
   0   7   1  988.70   65.49
   0   7  -1 1010.50   65.69
   0   7  -1 1017.40   65.79
   0   7  -1  931.11   64.79
   0   7  -1  974.00   65.79
   0   7   1  948.41   65.59
   0   7   1  948.61   66.39
   0   7   1  957.40   65.79
   0   7  -1 1022.20   65.19
   0   7   1  994.20   65.99
  -1  -7  -1 3263.17  220.58
  -2  -7  -1   89.89    7.60
   2  -7   1   77.49    7.70
   2  -7   1   86.09    7.80
   2  -7   1   93.09    8.20
   2  -7   1  104.19    7.90
  -2  -7  -1   75.49    7.30
  -2  -7  -1   84.89    7.00
   2  -7   1   95.69    7.60
  -2  -7  -1   77.39    7.60
   2  -7   1   92.19    6.50
  -2  -7  -1   78.69    7.20
  -2  -7  -1   79.29    7.60
   2  -7   1   89.39    6.70
   2   7   1   88.19    7.40
   2   7   1   90.59    7.60
  -2   7  -1   78.49    7.60
  -2   7  -1   90.69    6.60
   2   7   1   88.89    7.70
   2   7   1   78.69    7.00
   2   7   1   81.49    7.70
   2   7   1   85.49    7.90
  -2   7  -1   94.59    6.60
  -2   7  -1   78.69    7.60
  -2   7  -1   88.29    7.80
  -3  -7  -1   84.79    8.20
   3  -7   1   93.99    9.10
  -3  -7  -1   87.59    8.70
   3  -7   1   98.99    6.80
   3  -7   1   93.99    7.80
  -3  -7  -1   98.39    8.00
   3  -7   1   98.69    8.70
  -3  -7  -1   92.09    7.70
   3  -7   1   91.39    9.10
   3  -7   1   94.09    9.00
   3  -7   1   97.09    8.90
   3   7   1   96.89    8.50
   3   7   1   94.29    7.80
  -3   7  -1   84.59    8.70
   3   7   1   94.39    8.60
   3   7   1   92.39    8.60
  -3   7  -1  110.19    7.90
   3   7   1  110.49    9.40
  -3   7  -1   91.19    8.60
  -3   7  -1   97.69    8.90
   3   7   1   99.49    9.10
  -4  -7  -1  444.46   31.80
  -4  -7  -1  436.56   31.10
  -4  -7  -1  427.66   30.00
   4  -7   1  369.96   31.00
   4  -7   1  437.76   32.10
   4  -7   1  401.56   31.50
  -4  -7  -1  394.26   31.40
  -4  -7  -1  435.16   30.20
   4  -7   1  406.36   32.00
   4  -7   1  435.16   30.50
   4   7   1  440.56   32.10
  -4   7  -1  437.86   31.90
  -4   7  -1  436.66   30.50
   4   7   1  442.96   31.80
   4   7   1  427.66   31.90
   4   7   1  435.66   31.50
   4   7   1  418.06   30.10
  -4   7  -1  421.46   31.60
  -4   7  -1  423.36   31.50
   4   7   1  401.36   30.90
   4   7   1  428.16   31.10
  -5  -7  -1  776.92   54.49
   5  -7   1  810.62   55.99
  -5  -7  -1  857.81   56.49
  -5  -7  -1  719.33   56.99
   5  -7   1  795.72   57.09
   5  -7   1  823.42   57.69
  -5  -7  -1  828.32   55.09
  -5   7  -1  817.42   55.89
   5   7   1  773.52   57.09
  -5   7  -1  817.32   56.79
  -5   7  -1  742.63   56.59
  -5   7  -1  784.42   57.09
   5   7   1  796.52   54.79
   5   7   1  709.93   56.99
   5   7   1  818.42   55.99
  -6  -7  -1   24.70    5.40
   6  -7   1   22.70    5.90
   6  -7   1   31.30    5.50
  -6  -7  -1   20.50    4.40
   6  -7   1   30.90    5.70
   6   7   1   21.60    5.20
  -6   7  -1   33.50    6.10
   6   7   1   37.70    6.50
  -6   7  -1   39.50    5.50
  -7  -7  -1   69.19    8.30
  -7  -7  -1   54.39    8.40
   7  -7   1   56.49    8.90
   7  -7   1   69.99   11.30
   7  -7   1   44.60    9.10
   7   7   1   62.89    8.40
  -7   7  -1   54.39    7.80
   7   7   1   38.60    7.70
  -8  -8   1   24.90    5.80
  -8  -8   1   20.40    6.10
   8  -8  -1   21.50    5.40
   8  -8  -1   23.20    5.70
  -8   8   1   21.60    6.10
   8   8  -1   23.10    5.60
   8   8  -1   17.30    5.70
  -8   8   1   21.20    5.40
   7  -8  -1   16.10    4.40
   7  -8  -1   21.50    5.40
   7  -8  -1   17.50    5.00
  -7  -8   1   17.30    4.30
  -7  -8   1   10.10    3.90
  -7  -8   1   15.10    5.20
  -7   8   1   20.10    5.50
   7   8  -1   19.40    5.00
  -7   8   1   32.00    6.30
   7   8  -1   18.50    4.70
   6  -8  -1  118.59   11.80
  -6  -8   1  123.39   12.30
   6  -8  -1  114.19   14.30
  -6  -8   1  148.89   12.40
   6  -8  -1  130.19   10.00
   6  -8  -1  109.99   10.70
  -6  -8   1  134.29   11.80
   6  -8  -1  100.79   11.30
   6  -8  -1  125.89   11.70
   6   8  -1   88.09   11.30
   6   8  -1  119.69   10.70
  -6   8   1  133.59   12.30
   6   8  -1  128.19   12.20
  -6   8   1  111.59   11.30
  -5  -8   1  636.84   45.80
   5  -8  -1  623.14   46.70
   5  -8  -1  594.24   43.70
  -5  -8   1  605.64   44.80
   5  -8  -1  644.54   43.80
  -5  -8   1  599.94   44.80
  -5  -8   1  596.84   44.60
   5  -8  -1  621.84   43.60
   5  -8  -1  642.04   45.10
   5  -8  -1  609.64   44.90
  -5   8   1  628.04   44.80
  -5   8   1  629.74   45.70
  -5   8   1  663.23   45.40
   5   8  -1  608.84   45.10
   5   8  -1  622.04   45.80
   5   8  -1  632.34   44.00
   4  -8  -1  210.38   15.10
   4  -8  -1  207.68   16.60
  -4  -8   1  215.98   16.00
   4  -8  -1  193.58   15.90
   4  -8  -1  208.98   17.40
   4  -8  -1  205.78   16.00
   4  -8  -1  169.38   15.70
  -4  -8   1  199.78   15.70
  -4  -8   1  215.38   16.80
  -4  -8   1  171.18   15.60
   4  -8  -1  198.78   16.00
   4  -8  -1  208.28   15.50
  -4  -8   1  161.58   15.80
  -4   8   1  208.88   15.50
   4   8  -1  213.28   16.20
   4   8  -1  201.88   16.20
   4   8  -1  217.48   16.80
   4   8  -1  207.78   15.60
   4   8  -1  201.98   15.30
  -4   8   1  169.88   15.70
  -4   8   1  208.98   16.40
  -3  -8   1  758.12   54.49
   3  -8  -1  794.92   54.69
  -3  -8   1  819.22   54.29
   3  -8  -1  846.52   54.99
   3  -8  -1  787.12   55.79
   3  -8  -1  794.82   54.59
   3  -8  -1  798.72   54.09
   3  -8  -1  753.42   54.49
   3  -8  -1  824.92   55.09
  -3  -8   1  839.32   55.39
   3  -8  -1  818.52   54.59
  -3  -8   1  866.91   55.49
   3  -8  -1  759.32   53.59
  -3   8   1  789.52   54.09
   3   8  -1  777.32   54.49
   3   8  -1  744.93   54.69
   3   8  -1  783.02   54.09
  -3   8   1  794.42   54.69
  -3   8   1  691.23   54.59
   3   8  -1  652.73   53.89
  -2  -8   1 1084.69   73.29
   2  -8  -1  949.60   73.59
   2  -8  -1  990.30   73.19
   2  -8  -1  993.30   73.69
  -2  -8   1 1134.89   72.89
   2  -8  -1 1090.49   73.89
   2  -8  -1 1057.79   74.89
  -2  -8   1 1174.18   74.19
   2  -8  -1 1114.69   74.09
  -2  -8   1 1175.18   73.69
  -2  -8   1 1089.99   73.69
   2  -8  -1 1085.39   72.99
   2  -8  -1 1071.09   72.99
   2  -8  -1 1140.19   73.59
   2   8  -1 1100.19   74.09
  -2   8   1  995.70   73.69
   2   8  -1 1107.49   73.39
  -2   8   1 1026.20   73.29
   2   8  -1  950.20   73.59
   2   8  -1 1113.49   73.39
   2   8  -1 1109.69   72.59
  -2   8   1 1084.99   73.69
   2   8  -1 1101.29   73.49
   1  -8  -1   56.89    5.20
  -1  -8   1   55.89    5.40
  -1  -8   1   64.09    5.20
   1  -8  -1   58.89    5.00
  -1  -8   1   68.19    5.80
   1  -8  -1   57.19    5.30
  -1  -8   1   70.79    5.60
  -1  -8   1   60.19    5.30
   1  -8  -1   70.79    4.70
   1  -8  -1   55.99    6.30
   1  -8  -1   54.59    5.50
  -1  -8   1   65.49    5.20
  -1   8   1   59.29    4.70
  -1   8   1   52.49    5.40
   1   8  -1   59.39    5.00
  -1   8   1   61.09    5.00
   1   8  -1   71.09    5.50
   1   8  -1   74.49    5.90
  -1   8   1   59.59    5.40
   1   8  -1   72.49    5.80
   1   8  -1   58.89    5.10
   1   8  -1   53.69    5.00
  -1   8   1   70.69    6.50
  -1   8   1   56.79    5.30
   0  -8  -1 1483.35  114.59
   0  -8  -1 1629.54  115.49
   0  -8   1 1840.32  113.79
   0  -8   1 1777.82  114.29
   0   8   1 1707.53  115.29
  -1  -8  -1  900.41   62.89
   1  -8   1  962.10   62.09
   1  -8   1  924.01   61.59
  -1  -8  -1  868.51   61.89
   1  -8   1  899.81   62.39
  -1  -8  -1  916.51   61.69
  -1  -8  -1  843.32   61.79
   1  -8   1  907.51   61.99
   1  -8   1  872.51   62.69
  -1  -8  -1  988.90   62.39
   1  -8   1  988.80   62.59
  -1  -8  -1  836.82   62.39
   1   8   1  889.51   62.59
   1   8   1  931.71   61.99
  -1   8  -1  947.31   62.39
   1   8   1  915.01   62.19
  -1   8  -1  957.00   62.49
   1   8   1  995.60   62.79
   1   8   1  854.51   62.09
  -1   8  -1  881.51   61.49
  -1   8  -1  770.12   60.79
   1   8   1  877.11   61.49
  -2  -8  -1  490.85   31.60
  -2  -8  -1  446.86   31.50
   2  -8   1  398.76   31.60
   2  -8   1  478.25   31.50
   2  -8   1  425.76   30.30
  -2  -8  -1  452.25   31.30
  -2  -8  -1  450.45   31.70
   2  -8   1  481.65   31.60
   2  -8   1  442.26   30.30
  -2  -8  -1  432.26   31.70
  -2  -8  -1  420.56   30.80
   2   8   1  434.56   31.70
  -2   8  -1  408.36   31.40
   2   8   1  417.06   31.80
  -2   8  -1  444.26   31.80
   2   8   1  436.36   31.20
  -2   8  -1  438.86   31.90
  -2   8  -1  441.76   30.40
  -2   8  -1  447.16   30.10
   2   8   1  463.75   31.10
   2   8   1  415.76   31.20
   2   8   1  411.56   31.40
   3  -8   1  202.38   15.80
   3  -8   1  193.28   15.50
   3  -8   1  189.38   13.70
   3  -8   1  189.38   13.40
   3  -8   1  156.08   14.90
  -3  -8  -1  185.58   15.20
   3  -8   1  197.08   14.20
  -3  -8  -1  189.08   14.90
   3  -8   1  195.48   15.60
  -3  -8  -1  221.08   15.90
  -3  -8  -1  185.28   14.30
  -3  -8  -1  179.78   14.40
   3  -8   1  181.58   15.50
   3   8   1  188.28   15.00
   3   8   1  185.58   15.00
  -3   8  -1  195.98   15.40
   3   8   1  201.28   15.80
   3   8   1  183.08   15.10
   3   8   1  208.58   15.70
  -3   8  -1  193.58   14.10
   3   8   1  200.18   14.50
  -3   8  -1  193.98   15.50
   4  -8   1  516.45   37.50
   4  -8   1  488.55   37.30
  -4  -8  -1  508.25   37.20
  -4  -8  -1  465.35   36.80
  -4  -8  -1  498.15   35.20
   4  -8   1  495.85   35.80
   4  -8   1  468.85   36.80
  -4  -8  -1  482.05   36.30
  -4  -8  -1  494.95   35.60
  -4   8  -1  514.85   35.80
   4   8   1  585.84   36.60
   4   8   1  496.35   35.70
  -4   8  -1  513.65   37.20
  -4   8  -1  548.85   37.50
   4   8   1  490.05   36.90
   4   8   1  529.05   37.60
   4   8   1  461.05   36.80
  -4   8  -1  526.55   37.30
  -5  -8  -1  296.07   22.40
   5  -8   1  285.37   24.50
  -5  -8  -1  316.67   21.60
   5  -8   1  315.47   24.30
  -5  -8  -1  324.17   23.60
   5  -8   1  293.97   24.00
  -5  -8  -1  283.27   23.90
  -5   8  -1  313.87   24.80
  -5   8  -1  320.27   23.10
   5   8   1  271.47   23.90
  -5   8  -1  300.17   24.10
   5   8   1  298.37   22.30
  -5   8  -1  281.27   23.70
   5   8   1  276.77   24.00
   5   8   1  327.57   22.90
  -6  -8  -1   16.10    3.80
  -6  -8  -1   22.30    4.90
   6  -8   1   20.10    4.60
   6  -8   1   18.90    4.60
   6  -8   1   21.50    5.60
  -6   8  -1   14.00    4.30
  -6   8  -1   20.80    4.30
   6   8   1   15.60    4.50
   6   8   1   13.90    4.40
  -7  -8  -1  191.28   18.60
   7  -8   1  204.48   18.70
   7  -8   1  241.98   22.20
   7  -8   1  167.98   19.80
  -7  -8  -1  202.88   17.80
   7   8   1  203.58   18.90
   7   8   1  207.38   18.70
  -7   8  -1  226.08   19.00
   8  -9  -1  232.78   19.20
  -8  -9   1  200.58   19.00
   8  -9  -1  165.78   17.90
  -8  -9   1  196.08   17.90
   8   9  -1  214.48   18.80
   8   9  -1  182.08   18.50
  -8   9   1  202.38   18.90
   7  -9  -1    7.00    3.90
  -7  -9   1    8.30    3.80
   7  -9  -1    5.20    3.20
   7  -9  -1    4.80    2.90
  -7  -9   1    9.80    3.40
  -7  -9   1    7.50    3.60
  -7   9   1    5.40    3.30
  -7   9   1   11.90    4.20
   7   9  -1    9.70    4.00
   7   9  -1    6.80    4.00
  -6  -9   1  244.28   22.10
  -6  -9   1  293.07   22.90
   6  -9  -1  283.57   23.30
   6  -9  -1  284.37   22.70
   6  -9  -1  295.87   25.50
   6  -9  -1  285.67   20.80
   6  -9  -1  255.37   21.50
  -6   9   1  277.37   22.50
  -6   9   1  285.37   23.40
   6   9  -1  305.87   23.80
   6   9  -1  312.77   23.30
  -5  -9   1   37.10    5.30
   5  -9  -1   65.49    8.30
  -5  -9   1   40.30    5.20
   5  -9  -1   37.30    5.10
   5  -9  -1   35.50    4.10
   5  -9  -1   30.30    4.30
   5  -9  -1   42.80    4.90
   5  -9  -1   23.50    7.20
  -5  -9   1   32.30    5.30
  -5  -9   1   33.30    4.80
   5   9  -1   32.00    4.90
  -5   9   1   41.00    5.00
   5   9  -1   26.40    5.20
  -5   9   1   36.60    5.60
  -5   9   1   30.30    5.00
   5   9  -1   31.80    4.50
  -4  -9   1  203.38   16.30
  -4  -9   1  201.98   17.10
   4  -9  -1  210.58   15.70
   4  -9  -1  216.78   16.70
   4  -9  -1  200.28   16.50
   4  -9  -1  208.88   16.70
   4  -9  -1  212.48   16.30
  -4  -9   1  220.08   16.50
   4  -9  -1  216.68   15.50
   4  -9  -1  204.88   16.50
   4  -9  -1  244.78   17.60
   4  -9  -1  209.08   18.00
  -4  -9   1  229.68   16.70
  -4  -9   1  169.08   16.70
   4   9  -1  179.48   16.80
   4   9  -1  191.78   16.50
   4   9  -1  227.78   16.00
  -4   9   1  204.18   16.80
  -4   9   1  186.58   16.50
   4   9  -1  217.58   16.60
   4   9  -1  202.58   16.00
  -4   9   1  218.08   16.20
  -3  -9   1  155.78   12.70
  -3  -9   1  137.29   11.70
   3  -9  -1  166.98   12.20
  -3  -9   1  145.19   12.60
   3  -9  -1  143.39   13.10
   3  -9  -1  146.49   12.10
   3  -9  -1  127.69   12.10
   3  -9  -1  143.79   11.10
  -3  -9   1  127.89   11.80
   3  -9  -1  156.98   12.70
   3  -9  -1  144.09   11.60
  -3  -9   1  164.28   12.20
   3  -9  -1  149.69   11.90
  -3   9   1  145.69   11.50
   3   9  -1  162.78   11.80
  -3   9   1  147.89   12.30
   3   9  -1  161.28   12.30
   3   9  -1  157.38   11.80
   3   9  -1  150.38   12.00
  -3   9   1  149.39   12.20
   3   9  -1  136.19   12.50
  -3   9   1  154.48   12.10
   2  -9  -1 1290.17   91.59
   2  -9  -1 1331.17   91.49
   2  -9  -1 1420.56   90.59
   2  -9  -1 1215.88   91.39
   2  -9  -1 1379.26   90.59
   2  -9  -1 1295.17   90.79
  -2  -9   1 1411.06   91.99
  -2  -9   1 1320.27   90.99
   2  -9  -1 1437.86   91.19
  -2  -9   1 1347.07   90.59
   2  -9  -1 1257.27   92.59
   2   9  -1 1168.18   91.49
  -2   9   1 1365.56   91.49
   2   9  -1 1364.96   91.09
   2   9  -1 1417.16   90.99
   2   9  -1 1328.97   91.09
  -2   9   1 1260.57   91.09
   2   9  -1 1511.45   90.29
  -2   9   1 1312.87   91.39
   2   9  -1 1346.67   91.39
   2   9  -1 1284.67   91.69
  -1  -9   1 1990.20  129.59
   1  -9  -1 2029.10  129.49
  -1   9   1 1955.50  129.39
   1   9  -1 1605.84  129.99
   1   9  -1 2005.10  129.49
   0  -9   1  293.47   19.30
   0  -9  -1  306.67   19.00
   0  -9  -1  242.08   18.50
   0  -9   1  247.38   19.00
   0  -9  -1  266.17   20.10
   0  -9   1  249.68   18.50
   0  -9  -1  273.57   19.20
   0  -9   1  260.17   18.80
   0  -9   1  246.48   18.00
   0  -9  -1  265.37   18.80
   0  -9   1  253.77   19.20
   0   9   1  259.47   18.80
   0   9   1  265.37   19.20
   0   9  -1  261.07   19.00
   0   9  -1  261.17   18.70
   0   9  -1  251.07   18.50
   0   9  -1  273.07   19.10
   0   9   1  276.67   19.80
   0   9  -1  236.58   19.10
   0   9   1  258.47   18.90
   0   9  -1  236.38   17.90
   0   9   1  261.97   18.70
  -1  -9  -1  114.49    8.80
  -1  -9  -1  123.89    9.60
  -1  -9  -1  106.89    9.70
   1  -9   1  101.29    9.00
   1  -9   1  117.79    8.70
  -1  -9  -1  103.19    9.00
  -1  -9  -1  111.09    8.60
   1  -9   1  123.29    9.60
   1  -9   1  116.69    9.40
  -1  -9  -1  105.39    8.80
   1   9   1  110.79    9.40
  -1   9  -1  100.89    9.20
  -1   9  -1  118.89    9.00
   1   9   1  101.39    9.40
   1   9   1   96.69    8.90
  -1   9  -1  108.59    8.50
   1   9   1  112.39    9.00
  -1   9  -1  127.99    9.60
  -1   9  -1  124.69    9.40
   1   9   1  113.59    8.50
   1   9   1  112.29    9.10
  -2  -9  -1  746.13   50.89
  -2  -9  -1  770.32   50.89
   2  -9   1  690.23   50.99
  -2  -9  -1  728.83   50.59
  -2  -9  -1  694.43   51.49
   2  -9   1  743.73   51.59
   2  -9   1  704.03   51.39
  -2  -9  -1  826.32   51.49
   2  -9   1  735.43   50.99
   2  -9   1  728.23   49.70
  -2  -9  -1  692.23   51.29
   2  -9   1  732.53   49.99
   2  -9   1  803.72   51.89
   2   9   1  670.33   50.69
   2   9   1  754.52   50.69
   2   9   1  767.82   51.59
  -2   9  -1  746.53   51.39
   2   9   1  722.23   51.49
  -2   9  -1  640.34   51.09
  -2   9  -1  679.93   51.09
  -2   9  -1  754.22   49.60
   2   9   1  797.62   51.29
  -2   9  -1  711.23   50.09
   3  -9   1   12.70    2.20
  -3  -9  -1   18.70    2.70
   3  -9   1   19.30    3.80
   3  -9   1   22.90    3.80
   3  -9   1   19.30    2.40
   3  -9   1   11.40    3.20
  -3  -9  -1   16.50    3.10
  -3  -9  -1   17.10    2.50
   3  -9   1   18.00    3.50
   3  -9   1   19.60    2.00
  -3  -9  -1   12.20    2.80
  -3  -9  -1   16.50    3.50
   3   9   1   14.20    3.20
   3   9   1   16.90    2.90
  -3   9  -1   13.20    2.10
   3   9   1   16.90    3.10
  -3   9  -1   14.30    3.10
   3   9   1   12.70    3.00
   3   9   1   20.70    3.30
   3   9   1   16.10    3.60
  -3   9  -1   21.70    3.40
  -3   9  -1   16.00    3.30
  -4  -9  -1  752.22   56.99
   4  -9   1  948.31   59.49
  -4  -9  -1  810.52   59.29
  -4  -9  -1  816.52   59.09
   4  -9   1  858.11   59.79
  -4  -9  -1  838.22   57.89
   4  -9   1  793.32   59.29
  -4  -9  -1  867.61   58.59
   4  -9   1  861.51   57.79
   4   9   1  732.33   59.09
   4   9   1  886.41   59.69
  -4   9  -1  878.31   59.39
   4   9   1  803.72   58.99
  -4   9  -1  876.41   57.79
  -4   9  -1  766.12   58.89
   4   9   1  864.71   57.89
   4   9   1  866.21   58.99
   4   9   1  858.11   58.09
  -4   9  -1  767.12   58.89
   5  -9   1   18.20    4.40
  -5  -9  -1   13.10    2.80
   5  -9   1   12.80    3.50
  -5  -9  -1    7.80    2.70
  -5  -9  -1   19.60    4.60
   5  -9   1   21.50    4.70
  -5  -9  -1   20.00    2.30
  -5   9  -1   19.70    4.80
   5   9   1   20.30    3.20
  -5   9  -1   12.80    3.50
   5   9   1   12.30    3.40
  -5   9  -1   19.00    4.50
   5   9   1   13.10    3.70
  -5   9  -1   19.00    3.60
   5   9   1   14.50    3.30
  -6  -9  -1   -0.20    2.20
   6  -9   1   -1.20    2.00
  -6  -9  -1    1.70    1.90
   6  -9   1    3.30    2.90
   6   9   1   -0.90    2.40
  -6   9  -1    3.20    2.30
   6   9   1    1.00    2.70
  -7  -9  -1    0.30    2.30
   7  -9   1    3.90    3.60
   7  -9   1    1.10    2.90
  -7  -9  -1    0.20    2.70
  -7   9  -1    6.40    3.40
   7   9   1    8.60    3.80
   7   9   1    2.30    3.30
   8 -10  -1   11.20    4.30
   8 -10  -1    5.80    3.70
  -8 -10   1    8.90    3.60
  -8 -10   1    5.80    4.10
   8  10  -1    5.60    3.50
   8  10  -1   11.30    4.90
  -8  10   1    5.60    3.70
  -7 -10   1    4.70    3.00
   7 -10  -1    3.90    2.90
  -7 -10   1    2.60    2.30
   7 -10  -1    4.10    3.10
   7 -10  -1    3.00    2.80
  -7 -10   1    2.30    4.90
  -7  10   1    4.30    3.10
  -7  10   1    2.30    2.90
   7  10  -1    3.80    3.50
   7  10  -1    1.70    2.70
  -6 -10   1  106.29   11.80
  -6 -10   1  113.59   11.30
   6 -10  -1  118.69   11.00
   6 -10  -1  116.59   11.40
  -6 -10   1  115.69   11.30
   6 -10  -1  126.79   11.90
  -6  10   1  138.79   12.50
  -6  10   1   99.89   11.00
  -6  10   1  117.59   11.20
   6  10  -1  127.79   12.00
   6  10  -1   92.69   11.20
  -5 -10   1 1363.66  103.89
   5 -10  -1 1579.44  104.59
  -5 -10   1 1536.15  104.19
  -5 -10   1 1466.85  105.09
   5 -10  -1 1547.55  103.39
   5 -10  -1 1380.96  105.89
  -5 -10   1 1424.66  103.99
   5 -10  -1 1538.55  104.29
   5 -10  -1 1643.94  103.19
   5 -10  -1 1611.14  103.09
  -5  10   1 1595.84  105.29
  -5  10   1 1624.94  104.09
   5  10  -1 1459.25  104.99
  -5  10   1 1317.27  104.19
   5  10  -1 1546.95  104.59
   5  10  -1 1461.45  103.29
   4 -10  -1   23.10    3.80
   4 -10  -1   27.20    5.50
   4 -10  -1   27.00    3.90
   4 -10  -1   22.90    4.20
  -4 -10   1   21.10    3.80
   4 -10  -1   25.20    3.80
   4 -10  -1   20.40    3.80
   4 -10  -1   25.30    3.30
   4 -10  -1   23.50    4.60
  -4 -10   1   30.70    3.90
  -4 -10   1   26.30    4.80
  -4 -10   1   26.00    3.70
   4 -10  -1   16.60    2.80
  -4 -10   1   24.00    4.10
   4  10  -1   21.30    3.30
   4  10  -1   26.90    4.00
   4  10  -1   19.80    3.10
  -4  10   1   14.80    3.60
  -4  10   1   17.80    3.60
   4  10  -1   26.10    4.00
  -4  10   1   25.60    3.50
   3 -10  -1    9.50    2.40
   3 -10  -1   11.60    3.40
   3 -10  -1    6.80    1.50
   3 -10  -1    7.70    1.80
  -3 -10   1   12.50    2.40
   3 -10  -1    8.00    2.20
   3 -10  -1   11.30    2.40
  -3 -10   1    6.70    2.00
   3 -10  -1    7.20    2.20
  -3 -10   1    8.70    2.50
  -3 -10   1    8.70    2.10
   3  10  -1    6.90    2.10
   3  10  -1    8.20    2.40
   3  10  -1    8.80    2.20
   3  10  -1    8.20    2.20
   3  10  -1    7.80    1.90
  -3  10   1    9.00    2.30
  -3  10   1    8.00    2.10
  -3  10   1   10.00    2.00
  -3  10   1   12.30    2.50
   3  10  -1    7.50    1.90
   2 -10  -1  528.75   38.00
  -2 -10   1  548.85   38.10
   2 -10  -1  591.44   38.00
   2 -10  -1  553.74   37.10
   2 -10  -1  558.44   41.00
   2 -10  -1  520.95   36.80
  -2 -10   1  515.65   37.20
  -2 -10   1  573.74   37.60
   2 -10  -1  527.25   37.30
   2 -10  -1  532.65   36.70
  -2 -10   1  552.44   37.70
  -2 -10   1  532.35   36.90
   2 -10  -1  549.05   39.20
   2  10  -1  600.14   38.50
   2  10  -1  474.95   37.30
   2  10  -1  489.15   36.50
  -2  10   1  510.25   37.40
   2  10  -1  472.45   37.50
  -2  10   1  506.45   37.20
  -2  10   1  494.95   37.60
   2  10  -1  576.64   38.20
   2  10  -1  520.95   37.30
  -2  10   1  584.44   38.00
   1 -10  -1   32.10    4.80
  -1 -10   1   46.10    4.30
  -1 -10   1   53.89    4.90
  -1 -10   1   37.90    3.90
   1 -10  -1   38.60    4.30
  -1 -10   1   37.50    4.10
   1 -10  -1   42.20    4.20
  -1 -10   1   42.70    4.30
   1 -10  -1   42.70    3.70
  -1 -10   1   41.70    3.80
   1 -10  -1   40.60    4.10
   1  10  -1   33.50    3.70
  -1  10   1   37.80    4.20
   1  10  -1   41.30    3.90
   1  10  -1   35.40    4.30
   1  10  -1   36.10    3.90
   1  10  -1   43.20    4.30
  -1  10   1   41.60    3.20
   1  10  -1   41.50    3.70
  -1  10   1   34.70    4.00
  -1  10   1   41.20    3.70
  -1  10   1   44.60    4.30
   0 -10   1    0.90    0.80
   0 -10  -1    1.00    0.70
   0 -10   1    0.90    0.90
   0 -10  -1    1.60    0.90
   0 -10   1    1.50    0.80
   0 -10   1    0.90    0.50
   0 -10   1    4.40    1.30
   0 -10  -1    1.60    1.00
   0 -10  -1    0.60    0.80
   0 -10   1    0.90    0.80
   0 -10  -1    0.60    1.20
   0  10  -1    0.80    0.70
   0  10  -1    0.80    0.60
   0  10  -1    1.30    0.40
   0  10   1    1.50    0.80
   0  10   1    0.50    0.70
   0  10  -1    0.50    0.70
   0  10   1    2.00    1.20
   0  10   1    0.20    1.00
   0  10   1    1.70    1.00
  -1 -10  -1 1689.93  220.98
  -2 -10  -1  695.93   50.79
  -2 -10  -1  715.93   51.69
   2 -10   1  725.43   49.70
  -2 -10  -1  715.03   51.09
  -2 -10  -1  809.82   51.69
  -2 -10  -1  683.43   51.49
  -2 -10  -1  739.43   50.99
   2 -10   1  791.92   52.29
   2 -10   1  688.53   51.19
   2 -10   1  741.63   51.29
   2 -10   1  747.23   50.29
   2 -10   1  731.43   51.59
   2 -10   1  774.82   51.69
   2  10   1  739.23   50.99
  -2  10  -1  761.92   51.69
  -2  10  -1  693.13   51.59
   2  10   1  771.42   51.49
   2  10   1  807.52   51.99
  -2  10  -1  764.52   49.60
   2  10   1  608.04   50.79
   2  10   1  724.23   50.89
  -2  10  -1  735.63   50.39
   2  10   1  726.93   51.59
  -2  10  -1  730.73   51.49
   3 -10   1   12.80    3.00
   3 -10   1   11.30    3.10
  -3 -10  -1   15.00    2.90
  -3 -10  -1   14.40    3.50
  -3 -10  -1   12.50    2.50
   3 -10   1   15.90    2.20
   3 -10   1   11.50    3.10
   3 -10   1   14.70    3.50
  -3 -10  -1   12.80    3.10
   3 -10   1   17.70    3.30
  -3 -10  -1   12.30    2.40
   3 -10   1   18.00    2.00
   3  10   1   19.00    4.00
   3  10   1   15.50    3.00
  -3  10  -1   17.30    2.30
  -3  10  -1   26.80    3.80
  -3  10  -1   19.40    3.80
   3  10   1   17.70    3.00
   3  10   1   13.10    2.90
   3  10   1   14.80    3.50
   3  10   1   15.30    3.00
  -3  10  -1   14.00    2.00
  -3  10  -1   12.70    3.10
   4 -10   1   11.90    3.40
   4 -10   1    5.20    2.00
  -4 -10  -1    8.90    3.20
  -4 -10  -1   14.80    3.50
  -4 -10  -1   12.50    2.70
   4 -10   1    9.90    1.10
  -4 -10  -1   10.50    2.30
   4 -10   1    8.80    1.00
   4 -10   1    4.90    2.40
   4 -10   1    8.50    3.20
  -4 -10  -1   10.00    1.90
   4  10   1   12.30    2.70
  -4  10  -1   15.70    2.60
   4  10   1   10.40    2.40
   4  10   1    8.00    2.90
  -4  10  -1    5.20    2.20
   4  10   1    6.80    2.70
  -4  10  -1    5.50    2.30
   4  10   1    6.70    2.70
   4  10   1   10.80    2.90
   5 -10   1   91.89   11.60
  -5 -10  -1  130.29   11.40
  -5 -10  -1  146.89   12.30
   5 -10   1  130.89   13.20
  -5 -10  -1  171.58   13.60
   5 -10   1  122.99   11.40
   5  10   1  140.79   13.10
   5  10   1  132.59    9.90
  -5  10  -1  151.98   13.10
  -5  10  -1  123.59   12.30
  -5  10  -1  142.99   11.60
   5  10   1  107.89   12.20
   5  10   1  133.19   11.50
  -6 -10  -1    2.50    1.90
   6 -10   1   -1.30    2.60
   6 -10   1    0.50    2.40
  -6 -10  -1    1.60    2.80
  -6 -10  -1    2.20    2.30
   6  10   1    2.50    2.40
  -6  10  -1    0.00    2.10
  -6  10  -1    0.40    2.00
   6  10   1   -0.90    2.20
   7 -10   1  107.79   12.50
  -7 -10  -1  119.49   13.00
   7 -10   1  128.79   15.40
  -7 -10  -1  140.89   12.80
   7 -10   1  127.59   13.60
   7  10   1  114.69   13.00
   7  10   1  125.69   13.60
  -7  10  -1  124.39   13.00
   8 -11  -1   88.19   11.40
  -8 -11   1   81.29   11.10
   8 -11  -1  106.29   11.50
  -8 -11   1  109.49   11.20
   8  11  -1  113.59   12.10
   8  11  -1  107.29   12.90
  -8  11   1   81.19   11.40
   7 -11  -1    2.00    3.20
  -7 -11   1    4.70    2.50
   7 -11  -1    5.00    2.70
  -7 -11   1    1.50    2.60
   7 -11  -1    3.50    3.00
  -7  11   1    3.20    2.90
   7  11  -1    2.70    2.70
   7  11  -1   -1.80    3.10
   6 -11  -1  166.88   15.90
   6 -11  -1  184.98   15.90
  -6 -11   1  171.68   15.40
   6 -11  -1  179.18   15.90
  -6 -11   1  179.48   16.40
  -6 -11   1  181.08   15.60
   6  11  -1  204.08   16.70
  -6  11   1  161.18   15.90
  -6  11   1  154.78   15.30
   6  11  -1  175.78   15.90
  -6  11   1  185.08   15.50
   5 -11  -1  402.56   34.50
  -5 -11   1  416.46   32.50
   5 -11  -1  470.85   32.10
   5 -11  -1  427.26   32.80
   5 -11  -1  417.26   32.60
  -5 -11   1  444.66   32.70
  -5 -11   1  388.26   33.10
   5 -11  -1  430.26   31.40
  -5 -11   1  455.75   32.80
   5 -11  -1  456.15   31.50
  -5  11   1  424.56   32.90
   5  11  -1  468.75   33.60
  -5  11   1  457.55   32.20
  -5  11   1  482.15   33.70
   5  11  -1  425.56   31.80
   5  11  -1  430.96   33.00
   4 -11  -1  804.02   56.39
   4 -11  -1  727.93   56.29
   4 -11  -1  757.82   56.99
  -4 -11   1  727.53   56.29
  -4 -11   1  797.92   57.29
   4 -11  -1  782.52   55.09
  -4 -11   1  774.42   56.39
   4 -11  -1  810.22   58.39
   4 -11  -1  742.73   56.59
  -4 -11   1  892.41   57.59
   4 -11  -1  943.31   57.09
   4 -11  -1  823.62   56.89
  -4 -11   1  778.12   56.39
   4 -11  -1  795.32   55.69
   4  11  -1  844.62   56.19
  -4  11   1  794.22   56.99
   4  11  -1  803.42   55.89
  -4  11   1  816.32   56.89
   4  11  -1  815.92   56.79
   4  11  -1  830.42   56.89
  -3 -11   1  289.07   25.70
   3 -11  -1  327.37   26.30
   3 -11  -1  354.46   25.20
   3 -11  -1  363.46   26.00
   3 -11  -1  369.46   25.80
   3 -11  -1  372.06   25.10
   3 -11  -1  409.16   27.00
  -3 -11   1  371.46   26.20
  -3 -11   1  346.37   25.90
  -3 -11   1  387.36   27.20
   3 -11  -1  325.47   27.40
   3 -11  -1  341.17   26.40
   3 -11  -1  363.26   26.50
   3  11  -1  375.66   26.00
   3  11  -1  392.06   27.00
  -3  11   1  371.96   26.40
   3  11  -1  354.86   26.90
   3  11  -1  309.27   26.10
   3  11  -1  359.46   25.80
  -3  11   1  367.16   26.40
   3  11  -1  360.06   26.20
  -3  11   1  339.07   26.40
   2 -11  -1 2276.77  148.09
   2 -11  -1 2213.08  146.99
  -2 -11   1 2298.47  147.29
   2 -11  -1 1934.81  149.09
  -2 -11   1 2102.79  147.49
   2 -11  -1 2188.08  147.69
   2 -11  -1 2271.57  146.99
   2  11  -1 1932.51  148.09
  -2  11   1 2149.98  147.69
  -2  11   1 2194.88  147.29
   2  11  -1 2318.77  146.89
   2  11  -1 2247.88  147.69
   1 -11  -1  122.99    9.50
  -1 -11   1  113.99    9.30
   1 -11  -1  121.49    9.60
   1 -11  -1  135.99   10.10
  -1 -11   1  128.79    9.90
   1 -11  -1  125.69   11.00
  -1 -11   1  128.99    9.70
   1 -11  -1  115.09    8.90
  -1 -11   1  109.99    9.00
   1 -11  -1  120.99    8.50
  -1 -11   1  125.79    9.60
  -1  11   1  120.89    9.80
   1  11  -1  114.09    8.90
  -1  11   1  119.89    9.60
  -1  11   1  113.29    9.60
   1  11  -1  116.69   10.00
   1  11  -1  126.69    9.30
  -1  11   1  110.99    9.00
  -1  11   1  104.99    8.40
   1  11  -1  135.39   10.00
   1  11  -1   95.99    9.30
   1  11  -1  107.79    9.20
   0 -11  -1   36.70    4.60
   0 -11   1   32.90    2.90
   0 -11   1   30.40    3.60
   0 -11  -1   33.10    3.20
   0 -11   1   25.10    3.30
   0 -11   1   33.80    3.90
   0 -11  -1   29.60    3.60
   0 -11  -1   25.20    3.30
   0 -11   1   34.00    3.50
   0 -11  -1   31.60    3.90
   0 -11   1   22.50    3.40
   0  11  -1   32.00    3.40
   0  11   1   50.29    5.00
   0  11   1   38.70    3.70
   0  11  -1   35.90    3.50
   0  11  -1   27.00    3.70
   0  11  -1   35.60    2.80
   0  11   1   37.30    4.00
   0  11  -1   38.40    3.90
   0  11   1   31.40    3.60
   0  11  -1   32.10    3.60
   1 -11   1   -0.50    0.90
  -1 -11  -1    1.40    1.10
   1 -11   1   -0.60    0.80
  -1 -11  -1    0.10    0.60
  -1 -11  -1    1.40    1.40
  -1 -11  -1    0.90    0.70
  -1 -11  -1    0.60    0.60
   1 -11   1   -0.20    0.60
   1 -11   1    0.50    0.80
  -1 -11  -1    1.10    1.10
   1 -11   1    1.20    0.90
   1  11   1    0.30    0.50
   1  11   1    0.60    0.80
  -1  11  -1    0.40    1.00
  -1  11  -1    0.10    0.60
   1  11   1    3.50    1.30
   1  11   1    1.50    1.20
  -1  11  -1   -0.20    0.70
   1  11   1    0.80    1.10
  -1  11  -1   -0.10    0.70
   1  11   1    0.20    0.80
  -1  11  -1   -0.50    0.70
   2 -11   1 2168.08  159.78
  -2 -11  -1 2456.75  159.78
  -2 -11  -1 2449.16  160.38
   2 -11   1 2394.06  158.98
   2 -11   1 2398.76  157.98
   2  11   1 2480.75  160.58
   2  11   1 2162.28  159.68
   2  11   1 2117.79  159.38
   2  11   1 2462.55  160.08
  -2  11  -1 2462.65  158.08
  -3 -11  -1  264.77   19.90
  -3 -11  -1  234.68   20.30
   3 -11   1  253.17   20.50
  -3 -11  -1  264.97   20.00
   3 -11   1  267.27   19.00
  -3 -11  -1  259.97   21.00
   3 -11   1  294.37   21.30
   3 -11   1  267.37   21.10
  -3 -11  -1  258.07   20.10
   3 -11   1  262.77   20.60
   3 -11   1  274.87   21.30
   3 -11   1  286.67   19.20
   3  11   1  239.08   20.20
  -3  11  -1  298.87   19.10
   3  11   1  248.18   20.80
   3  11   1  273.97   20.10
   3  11   1  298.77   20.30
  -3  11  -1  252.87   20.90
  -3  11  -1  268.07   20.90
  -3  11  -1  283.77   19.40
   3  11   1  274.97   20.60
   3  11   1  234.48   20.90
   4 -11   1   49.40    4.00
   4 -11   1   53.19    6.70
   4 -11   1   50.09    5.10
   4 -11   1   50.99    4.40
  -4 -11  -1   44.30    5.50
  -4 -11  -1   49.30    5.40
  -4 -11  -1   45.10    6.10
   4 -11   1   35.00    5.50
  -4 -11  -1   41.40    4.40
  -4  11  -1   55.29    6.50
   4  11   1   47.90    5.10
   4  11   1   41.30    6.30
  -4  11  -1   51.79    7.50
  -4  11  -1   53.79    6.40
   4  11   1   54.99    6.60
  -4  11  -1   52.79    5.00
   4  11   1   59.89    5.90
   5 -11   1  175.88   15.20
   5 -11   1  195.88   17.40
  -5 -11  -1  178.78   15.70
  -5 -11  -1  183.48   15.50
  -5 -11  -1  200.28   17.10
   5 -11   1  161.98   16.10
   5  11   1  215.88   17.30
   5  11   1  183.68   15.40
  -5  11  -1  201.38   16.70
   5  11   1  194.28   17.00
  -5  11  -1  200.28   15.40
  -5  11  -1  183.68   16.50
   6 -11   1    9.50    3.70
  -6 -11  -1    7.40    3.50
   6 -11   1    6.10    3.80
  -6 -11  -1    2.80    2.70
  -6 -11  -1    4.90    2.50
   6  11   1    8.30    3.70
  -6  11  -1    5.00    3.20
   6  11   1    4.60    2.80
  -6  11  -1    4.40    2.60
  -7 -11  -1    4.70    3.20
   7 -11   1    2.00    2.60
   7 -11   1    6.40    3.60
  -7 -11  -1   -1.00    2.70
   7 -11   1   -0.60    4.10
   7  11   1    2.80    3.10
   7  11   1    9.10    4.00
  -7  11  -1    0.60    2.90
   8 -12  -1   18.30    5.50
   8 -12  -1   13.00    4.70
  -8 -12   1   31.10    6.00
  -8 -12   1   19.30    5.40
   8 -12  -1   18.70    7.00
   8  12  -1   16.50    5.40
  -8  12   1   19.50    5.40
   8  12  -1   21.90    7.00
  -7 -12   1  113.69   12.30
  -7 -12   1  104.39   14.70
   7 -12  -1   92.59   11.60
   7 -12  -1   84.79   10.50
   7 -12  -1  110.99   11.40
   7  12  -1  101.29   12.10
  -7  12   1   89.29   11.60
   7  12  -1  125.79   12.30
  -7  12   1   92.19   11.50
  -6 -12   1   25.30    5.20
  -6 -12   1   22.50    4.50
  -6 -12   1   19.10    4.80
   6 -12  -1   27.50    4.00
   6 -12  -1   20.60    4.70
  -6  12   1   26.30    5.70
   6  12  -1   30.90    6.20
  -6  12   1   29.20    5.20
  -6  12   1   22.90    4.80
   5 -12  -1  355.06   27.50
  -5 -12   1  313.27   28.50
   5 -12  -1  389.26   26.20
   5 -12  -1  375.76   27.50
  -5 -12   1  299.57   26.60
  -5 -12   1  300.67   27.60
   5 -12  -1  360.56   25.90
   5 -12  -1  344.77   29.40
  -5 -12   1  367.86   27.30
   5 -12  -1  376.06   26.80
  -5  12   1  388.76   28.00
  -5  12   1  391.96   26.90
   5  12  -1  340.17   27.50
  -5  12   1  393.56   27.70
   5  12  -1  334.77   26.30
   4 -12  -1   38.20    5.00
   4 -12  -1   31.40    5.00
   4 -12  -1   33.00    4.00
  -4 -12   1   31.10    4.60
  -4 -12   1   40.90    4.90
   4 -12  -1   37.80    6.90
   4 -12  -1   38.40    3.80
   4 -12  -1   34.40    4.60
   4 -12  -1   33.40    5.00
   4 -12  -1   28.90    4.40
  -4 -12   1   30.00    4.90
  -4 -12   1   31.80    4.80
   4 -12  -1   35.10    5.10
  -4 -12   1   25.80    5.20
  -4  12   1   33.90    4.20
   4  12  -1   33.30    4.90
   4  12  -1   34.00    4.90
  -4  12   1   40.60    5.10
   4  12  -1   39.50    4.70
   4  12  -1   36.00    4.50
   4  12  -1   34.50    5.00
  -4  12   1   27.60    4.40
  -3 -12   1  145.39   11.80
   3 -12  -1  146.79   10.90
  -3 -12   1  128.09   12.40
   3 -12  -1  137.39   12.30
  -3 -12   1  150.58   10.50
   3 -12  -1  150.38   11.10
   3 -12  -1  147.59   11.90
   3 -12  -1  123.99   11.90
   3 -12  -1  138.89   12.20
   3 -12  -1  162.28   11.80
   3 -12  -1  130.99   13.20
  -3 -12   1  143.49   12.00
   3 -12  -1  139.89   12.20
  -3 -12   1  143.09   10.30
  -3 -12   1  164.58   12.10
   3  12  -1  146.59   12.10
   3  12  -1  139.49   11.70
  -3  12   1  147.09   12.40
   3  12  -1  160.08   11.70
   3  12  -1  135.99   12.50
  -3  12   1  134.39   11.90
   3  12  -1  128.89   12.20
  -3  12   1  153.58   12.20
   3  12  -1  159.28   12.40
   2 -12  -1    9.30    1.90
  -2 -12   1    7.90    2.10
  -2 -12   1    6.90    2.20
   2 -12  -1    6.80    2.00
   2 -12  -1   12.20    2.60
  -2 -12   1    9.30    2.20
   2 -12  -1   13.80    1.80
  -2 -12   1   12.00    2.20
   2 -12  -1    7.00    1.40
   2 -12  -1    6.70    2.10
   2 -12  -1   11.30    3.20
   2 -12  -1    7.60    1.80
  -2 -12   1   12.70    2.00
  -2  12   1    8.50    2.00
   2  12  -1    5.70    1.60
  -2  12   1   10.50    2.30
  -2  12   1   11.70    1.90
   2  12  -1   12.20    2.40
   2  12  -1   11.50    1.70
   2  12  -1    9.80    2.30
   2  12  -1    9.30    2.50
   2  12  -1   11.70    2.50
  -2  12   1   12.50    2.70
   2  12  -1   10.20    2.30
   1 -12  -1 1372.36   91.49
   1 -12  -1 1400.26   90.49
  -1 -12   1 1377.16   90.99
  -1 -12   1 1265.67   91.09
   1 -12  -1 1257.37   91.19
   1 -12  -1 1318.77   89.99
  -1 -12   1 1460.95   91.49
  -1 -12   1 1348.57   90.69
  -1 -12   1 1270.67   91.09
  -1  12   1 1376.26   91.39
   1  12  -1 1386.06   90.89
  -1  12   1 1429.56   91.49
  -1  12   1 1340.87   89.89
   1  12  -1 1258.47   90.79
  -1  12   1 1372.06   90.59
   1  12  -1 1148.19   90.99
  -1  12   1 1207.38   91.19
   1  12  -1 1491.95   91.69
   1  12  -1 1287.37   90.49
   0 -12  -1    1.10    0.80
   0 -12  -1    3.10    0.90
   0 -12   1    3.10    1.30
   0 -12   1    3.10    1.30
   0 -12  -1    2.50    1.40
   0 -12  -1    2.40    1.20
   0 -12   1    1.90    1.00
   0 -12   1    4.80    0.90
   0 -12   1    3.20    1.20
   0 -12   1    2.30    1.20
   0  12   1    2.70    1.10
   0  12  -1    5.00    1.70
   0  12  -1    4.70    1.50
   0  12   1    6.70    1.80
   0  12  -1    4.30    1.30
   0  12   1    2.40    1.10
   0  12   1    3.30    1.60
   0  12  -1    3.60    1.30
   0  12  -1    4.80    1.70
   0  12   1    6.00    1.70
  -1 -12  -1  885.81   64.39
   1 -12   1  909.41   64.19
   1 -12   1  919.81   63.99
  -1 -12  -1  895.81   64.69
  -1 -12  -1  993.90   65.79
  -1 -12  -1  961.50   63.99
   1 -12   1  835.02   64.39
  -1 -12  -1  954.30   64.29
  -1 -12  -1 1005.70   63.59
   1 -12   1 1092.69   64.99
   1 -12   1  780.82   64.59
   1  12   1  860.51   64.09
   1  12   1  876.61   63.29
  -1  12  -1  971.40   64.59
  -1  12  -1  914.41   63.99
  -1  12  -1  952.50   64.19
   1  12   1  961.40   64.99
   1  12   1 1014.60   65.09
  -1  12  -1  920.81   64.89
   1  12   1  869.31   64.29
   1  12   1  948.31   64.59
  -1  12  -1  995.00   64.89
   2 -12   1  618.54   42.40
   2 -12   1  597.74   40.70
   2 -12   1  634.04   41.60
  -2 -12  -1  641.44   41.20
  -2 -12  -1  553.44   41.20
   2 -12   1  532.05   41.60
  -2 -12  -1  604.14   42.10
  -2 -12  -1  600.34   41.20
  -2 -12  -1  523.75   41.60
  -2 -12  -1  628.64   42.10
   2  12   1  602.34   42.10
   2  12   1  555.74   41.10
   2  12   1  533.05   41.50
   2  12   1  596.14   41.00
  -2  12  -1  607.54   42.20
   2  12   1  549.65   41.30
  -2  12  -1  531.15   41.30
   2  12   1  641.34   41.70
  -2  12  -1  583.04   40.80
  -2  12  -1  572.24   41.80
   3 -12   1    1.20    2.30
   3 -12   1    1.90    1.50
  -3 -12  -1    1.70    1.30
   3 -12   1    4.00    1.90
   3 -12   1    4.30    1.10
  -3 -12  -1    2.70    1.50
   3 -12   1    1.00    1.40
   3 -12   1    2.70    1.10
   3 -12   1    1.00    1.80
  -3 -12  -1    9.80    2.70
  -3 -12  -1    5.80    1.70
  -3 -12  -1    1.50    1.90
  -3  12  -1    0.70    1.80
   3  12   1    3.00    1.60
  -3  12  -1    1.70    1.60
   3  12   1    3.50    1.90
   3  12   1    6.20    2.20
  -3  12  -1    3.40    1.80
   3  12   1    2.70    1.40
   3  12   1    3.30    1.80
   3  12   1    5.10    2.80
  -3  12  -1    3.80    1.00
  -3  12  -1    5.70    1.60
  -4 -12  -1   67.89    7.00
  -4 -12  -1   73.39    8.20
   4 -12   1   77.19    6.60
  -4 -12  -1   77.89    7.50
   4 -12   1   78.49    5.90
   4 -12   1   64.19    7.60
   4 -12   1   66.49    6.30
  -4 -12  -1   68.99    6.10
   4 -12   1   65.69    7.90
  -4  12  -1   85.79    8.30
   4  12   1   76.19    8.60
   4  12   1   66.89    8.00
   4  12   1   64.19    6.40
  -4  12  -1   62.39    7.80
  -4  12  -1   69.49    7.90
   4  12   1   79.49    7.40
   4  12   1   73.09    7.70
  -4  12  -1   78.39    6.60
   5 -12   1   41.60    6.50
   5 -12   1   51.29    7.50
   5 -12   1   53.89    6.80
  -5 -12  -1   50.99    6.20
  -5 -12  -1   48.70    6.90
  -5 -12  -1   57.89    6.50
   5  12   1   41.40    6.50
   5  12   1   50.49    7.30
  -5  12  -1   50.09    6.50
  -5  12  -1   35.50    5.30
  -5  12  -1   50.89    7.00
   5  12   1   50.79    6.50
  -6 -12  -1   -1.20    2.50
  -6 -12  -1   -0.40    2.30
   6 -12   1    4.10    2.70
  -6 -12  -1    0.80    2.00
   6 -12   1    3.00    3.30
   6  12   1    1.70    2.60
  -6  12  -1    0.40    2.20
   6  12   1    2.30    2.50
  -6  12  -1    1.90    2.40
  -7 -12  -1   18.10    4.50
   7 -12   1   31.30    6.40
  -7 -12  -1   33.00    6.90
   7 -12   1   31.70    8.00
   7 -12   1   24.70    5.80
  -7  12  -1   12.80    4.60
   7  12   1   40.90    7.90
   7  12   1   22.30    5.70
  -8 -13   1   30.50    6.90
   8 -13  -1   32.30    8.30
  -8 -13   1   22.30    5.40
   8 -13  -1   21.00    5.80
   8 -13  -1   23.20    6.20
   8  13  -1   34.00    7.70
   8  13  -1   23.30    5.60
  -8  13   1   29.10    6.70
  -7 -13   1   -1.10    2.20
  -7 -13   1   -0.40    5.00
   7 -13  -1    2.90    2.50
   7 -13  -1    2.10    2.80
   7 -13  -1   -0.20    2.50
  -7 -13   1    0.70    2.50
  -7  13   1   -2.60    2.20
   7  13  -1    4.00    2.50
   7  13  -1   -0.20    3.40
  -6 -13   1   40.00    6.40
  -6 -13   1   31.30    5.50
   6 -13  -1   37.20    4.60
  -6 -13   1   28.70    5.60
   6 -13  -1   36.30    6.10
   6  13  -1   31.90    6.10
  -6  13   1   21.10    4.90
  -6  13   1   35.80    6.80
  -6  13   1   36.00    5.80
  -5 -13   1    8.80    3.60
  -5 -13   1   12.00    3.00
   5 -13  -1   11.10    3.30
  -5 -13   1    3.40    2.30
   5 -13  -1    8.70    2.40
   5 -13  -1   11.50    3.20
   5 -13  -1    3.30    3.30
   5  13  -1    5.30    2.60
   5  13  -1    7.30    2.60
  -5  13   1   12.60    3.50
   5  13  -1    9.00    3.30
  -5  13   1    9.20    2.90
  -5  13   1    6.80    2.70
   4 -13  -1 1127.39   86.69
   4 -13  -1 1283.87   83.39
   4 -13  -1 1080.69   84.89
   4 -13  -1 1204.58   84.99
  -4 -13   1 1171.68   84.79
   4 -13  -1 1288.47   85.29
   4 -13  -1 1243.18   85.39
   4 -13  -1 1293.97   85.69
   4 -13  -1 1221.18   84.09
  -4 -13   1 1143.39   84.69
  -4 -13   1 1139.79   84.59
  -4 -13   1 1243.58   85.99
   4 -13  -1 1254.77   83.79
  -4  13   1 1365.56   85.59
   4  13  -1 1336.97   85.49
   4  13  -1 1254.57   84.39
  -4  13   1 1266.77   85.39
   4  13  -1 1199.08   85.49
   4  13  -1 1228.78   85.89
   4  13  -1 1152.28   84.19
   4  13  -1 1184.68   84.99
   3 -13  -1   40.10    4.80
   3 -13  -1   31.30    3.20
  -3 -13   1   36.20    3.60
  -3 -13   1   32.40    4.20
  -3 -13   1   30.80    4.90
   3 -13  -1   35.40    5.00
   3 -13  -1   36.10    3.60
   3 -13  -1   37.10    4.90
  -3 -13   1   29.10    4.20
  -3 -13   1   32.80    3.20
   3 -13  -1   30.00    5.90
   3 -13  -1   38.10    4.10
   3 -13  -1   30.20    4.60
  -3 -13   1   26.40    4.10
   3 -13  -1   36.60    4.40
   3  13  -1   45.00    5.30
   3  13  -1   24.40    3.70
   3  13  -1   35.50    4.40
  -3  13   1   30.80    4.20
   3  13  -1   32.90    4.20
   3  13  -1   36.40    4.60
   3  13  -1   34.80    4.60
  -3  13   1   39.30    4.50
  -2 -13   1 1136.49   79.19
  -2 -13   1 1240.08   78.69
   2 -13  -1 1195.08   78.89
   2 -13  -1 1177.08   78.39
   2 -13  -1 1232.08   79.59
   2 -13  -1 1234.88   78.09
   2 -13  -1 1100.99   79.29
   2 -13  -1 1146.69   79.59
   2 -13  -1 1159.48   81.19
  -2 -13   1 1154.28   78.89
   2 -13  -1 1182.38   77.99
  -2 -13   1 1181.28   78.79
  -2 -13   1 1083.59   79.59
   2  13  -1 1260.37   79.59
   2  13  -1 1061.79   78.49
  -2  13   1 1060.89   78.29
  -2  13   1 1190.88   79.39
  -2  13   1 1200.28   79.19
   2  13  -1 1010.20   78.79
   2  13  -1 1089.69   79.59
  -2  13   1 1104.29   79.29
   2  13  -1 1239.08   79.09
   2  13  -1  987.20   78.69
   1 -13  -1   77.29    6.60
  -1 -13   1   70.79    6.50
  -1 -13   1   51.39    6.30
  -1 -13   1   61.89    6.10
   1 -13  -1   77.59    7.90
   1 -13  -1   67.69    5.30
  -1 -13   1   66.89    5.90
   1 -13  -1   68.19    6.80
   1 -13  -1   68.29    6.50
  -1 -13   1   61.69    6.20
   1 -13  -1   76.09    5.70
  -1 -13   1   62.59    6.30
   1  13  -1   61.59    6.00
   1  13  -1   62.29    6.20
  -1  13   1   72.19    5.80
  -1  13   1   65.99    6.40
   1  13  -1   74.99    6.40
  -1  13   1   66.19    6.50
   1  13  -1   66.69    6.50
   1  13  -1   83.09    7.10
  -1  13   1   75.49    6.70
   1  13  -1   79.29    5.90
  -1  13   1   66.69    5.10
   0 -13   1  182.88   14.30
   0 -13   1  210.78   14.40
   0 -13   1  149.69   14.30
   0 -13   1  188.58   13.20
   0 -13  -1  185.08   14.70
   0 -13  -1  199.78   13.80
   0 -13  -1  182.78   14.30
   0 -13  -1  199.38   16.00
   0 -13  -1  149.49   14.20
   0 -13   1  147.09   14.20
   0 -13   1  177.68   14.10
   0  13  -1  194.68   14.40
   0  13  -1  218.48   13.20
   0  13   1  195.88   14.50
   0  13   1  190.78   14.10
   0  13  -1  184.88   13.90
   0  13   1  203.38   14.80
   0  13  -1  171.18   14.70
   1 -13   1  195.48   18.90
  -1 -13  -1  264.57   18.80
  -1 -13  -1  271.47   21.00
  -1 -13  -1  261.27   19.10
   1 -13   1  263.37   18.80
   1 -13   1  250.97   19.10
   1 -13   1  242.18   18.30
  -1 -13  -1  258.97   20.00
  -1 -13  -1  241.18   17.90
   1  13   1  238.88   18.80
   1  13   1  254.27   17.80
  -1  13  -1  262.57   19.00
   1  13   1  289.47   19.70
   1  13   1  231.88   18.70
   1  13   1  229.48   19.10
  -1  13  -1  246.08   18.70
  -1  13  -1  256.37   19.40
   1  13   1  264.57   18.70
  -1  13  -1  240.88   18.40
   2 -13   1   59.09    6.80
  -2 -13  -1   68.09    6.40
  -2 -13  -1   67.19    7.40
  -2 -13  -1   69.29    6.30
  -2 -13  -1   54.99    6.60
  -2 -13  -1   56.39    6.10
   2 -13   1   66.39    5.90
   2 -13   1   68.09    6.60
   2 -13   1   61.19    6.90
   2 -13   1   49.00    6.50
  -2  13  -1   78.39    7.40
   2  13   1   67.39    6.10
  -2  13  -1   64.39    6.50
   2  13   1   62.69    6.40
   2  13   1   60.49    6.30
  -2  13  -1   75.79    6.30
   2  13   1   80.79    7.40
   2  13   1   82.39    6.90
   2  13   1   67.09    6.90
  -2  13  -1   73.39    7.10
   3 -13   1    1.10    1.80
  -3 -13  -1    1.90    1.30
  -3 -13  -1   -0.60    1.60
   3 -13   1    1.60    1.80
  -3 -13  -1    0.10    1.00
  -3 -13  -1    0.60    1.10
   3 -13   1   -1.40    1.50
  -3 -13  -1    3.30    2.20
  -3 -13  -1    0.90    1.60
   3 -13   1    0.80    0.70
   3 -13   1    0.10    0.80
   3 -13   1   -1.50    1.20
   3 -13   1    2.50    1.50
  -3  13  -1    0.00    1.70
   3  13   1    0.10    1.50
   3  13   1    1.80    1.50
  -3  13  -1    2.60    1.30
   3  13   1    3.20    1.70
   3  13   1   -0.10    1.50
   3  13   1    0.60    1.20
  -3  13  -1    1.80    1.30
   3  13   1    1.00    1.70
  -3  13  -1    1.40    0.70
  -3  13  -1    1.30    1.40
  -4 -13  -1   36.70    5.20
  -4 -13  -1   30.00    3.40
   4 -13   1   20.40    4.40
  -4 -13  -1   30.90    4.50
   4 -13   1   30.10    3.20
   4 -13   1   15.50    3.90
  -4 -13  -1   28.40    4.30
   4 -13   1   30.80    3.70
   4 -13   1   33.30    4.10
   4  13   1   29.10    3.60
  -4  13  -1   35.20    3.70
   4  13   1   31.00    5.00
   4  13   1   27.30    5.30
   4  13   1   24.80    4.80
  -4  13  -1   31.90    4.90
  -4  13  -1   32.70    4.90
   4  13   1   32.20    4.70
   5 -13   1    0.20    1.90
   5 -13   1    2.70    2.50
  -5 -13  -1    2.60    1.80
  -5 -13  -1    9.10    3.40
  -5 -13  -1   10.60    3.00
   5  13   1    2.40    2.30
  -5  13  -1    3.40    2.60
   5  13   1    7.10    3.30
  -5  13  -1    2.50    2.30
  -5  13  -1    4.90    2.00
  -6 -13  -1  181.68   15.60
  -6 -13  -1  168.28   15.70
   6 -13   1  170.18   17.20
   6 -13   1  165.88   16.00
  -6 -13  -1  194.68   17.30
   6  13   1  157.08   16.30
  -6  13  -1  193.88   16.90
  -6  13  -1  179.98   16.20
  -6  13  -1  176.68   15.50
   6  13   1  183.38   17.00
   7 -13   1   24.40    5.90
  -7 -13  -1   25.90    5.20
  -7 -13  -1   31.00    6.60
   7 -13   1   33.80    6.70
   7 -13   1   23.50    7.40
   7  13   1   20.80    5.90
   7  13   1   25.60    6.50
  -7  13  -1   32.10    6.60
  -7 -14   1  149.88   15.00
   7 -14  -1  159.78   16.10
   7 -14  -1  163.38   15.30
  -7 -14   1  171.98   16.30
  -7 -14   1  172.68   16.20
  -7  14   1  176.88   16.50
   7  14  -1  155.68   15.90
   7  14  -1  160.68   16.00
  -7  14   1  160.58   15.00
  -6 -14   1   92.19   10.90
  -6 -14   1   92.39   10.30
   6 -14  -1   99.39   10.80
   6 -14  -1  103.19    9.30
   6 -14  -1   89.69   10.30
  -6 -14   1  104.29   10.40
  -6  14   1  117.99   11.80
  -6  14   1   91.79   10.20
   6  14  -1  112.59   11.50
   5 -14  -1   61.79    6.50
  -5 -14   1   62.89    8.00
   5 -14  -1   70.79    7.00
   5 -14  -1   79.59    8.50
  -5 -14   1   65.59    8.60
  -5 -14   1   68.99    7.80
   5 -14  -1   72.59    8.20
   5 -14  -1   59.19    7.60
  -5  14   1   64.69    7.80
   5  14  -1   67.69    7.40
   5  14  -1   80.99    8.80
   5  14  -1   76.09    8.50
  -5  14   1   74.59    7.50
  -5  14   1   75.19    8.30
   4 -14  -1   25.50    3.00
   4 -14  -1   22.20    4.20
   4 -14  -1   25.80    4.60
  -4 -14   1   23.20    4.20
   4 -14  -1   23.60    5.90
   4 -14  -1   16.10    3.20
   4 -14  -1   20.30    3.90
   4 -14  -1   22.20    4.60
   4 -14  -1   26.70    4.30
   4 -14  -1   22.20    3.10
  -4 -14   1   20.40    3.80
  -4 -14   1   13.90    3.60
   4  14  -1   18.30    4.00
   4  14  -1   21.60    4.30
   4  14  -1   28.00    3.80
   4  14  -1   13.80    3.70
  -4  14   1   27.20    4.20
   4  14  -1   17.90    3.90
   3 -14  -1  600.84   39.30
   3 -14  -1  496.75   40.50
  -3 -14   1  532.45   39.10
  -3 -14   1  590.14   39.60
  -3 -14   1  624.94   40.60
   3 -14  -1  538.65   40.20
   3 -14  -1  577.04   41.00
  -3 -14   1  566.04   40.60
   3 -14  -1  567.24   40.90
   3 -14  -1  570.84   40.10
   3 -14  -1  568.54   40.90
  -3 -14   1  527.25   40.80
   3 -14  -1  585.54   38.90
   3  14  -1  606.04   41.40
   3  14  -1  599.34   40.70
   3  14  -1  601.54   41.20
  -3  14   1  604.34   40.80
  -3  14   1  520.15   40.70
  -3  14   1  570.14   40.30
   3  14  -1  604.34   40.30
   3  14  -1  486.15   40.20
   3  14  -1  520.75   39.90
   2 -14  -1 1172.58   76.69
  -2 -14   1 1105.89   76.19
   2 -14  -1 1113.49   75.69
  -2 -14   1 1091.69   76.09
  -2 -14   1 1081.09   75.89
   2 -14  -1 1118.99   76.59
   2 -14  -1 1169.68   76.19
  -2 -14   1 1011.20   76.89
   2 -14  -1 1058.39   77.99
  -2 -14   1 1062.39   75.79
   2 -14  -1 1162.18   75.19
   2 -14  -1 1142.99   75.09
  -2 -14   1 1117.99   76.39
   2  14  -1 1079.09   76.09
   2  14  -1 1134.89   77.09
   2  14  -1  977.80   75.99
  -2  14   1 1085.19   76.19
  -2  14   1 1107.99   75.49
  -2  14   1 1178.98   76.59
   2  14  -1 1171.58   76.19
   2  14  -1 1134.59   76.69
  -2  14   1 1068.79   76.49
   2  14  -1 1076.69   75.59
  -1 -14   1 1034.50   72.79
  -1 -14   1 1045.60   72.89
  -1 -14   1 1030.70   72.99
   1 -14  -1 1061.59   73.19
   1 -14  -1 1105.29   71.59
   1 -14  -1 1008.30   72.79
  -1 -14   1 1019.60   73.09
  -1 -14   1  966.40   72.19
  -1 -14   1  926.41   73.19
   1 -14  -1 1083.09   72.09
  -1  14   1  921.51   72.99
  -1  14   1 1144.19   71.49
   1  14  -1 1000.30   72.69
   1  14  -1 1188.98   72.99
  -1  14   1  961.20   73.09
  -1  14   1 1072.69   72.29
  -1  14   1 1115.39   73.39
   1  14  -1 1046.80   72.19
   1  14  -1 1180.48   73.39
   1  14  -1 1183.18   73.69
   1  14  -1 1137.19   73.09
   0 -14   1   16.50    1.80
   0 -14  -1   15.40    2.80
   0 -14   1   12.60    2.50
   0 -14   1   14.70    3.00
   0 -14  -1   19.60    2.70
   0 -14  -1   14.00    2.10
   0 -14  -1   15.40    3.80
   0 -14   1   10.10    2.30
   0 -14  -1   11.00    2.50
   0 -14   1   14.30    2.50
   0 -14  -1   12.70    2.80
   0  14  -1   18.10    2.50
   0  14   1   11.20    2.40
   0  14  -1    7.90    2.30
   0  14  -1   14.90    1.70
   0  14   1   12.80    2.40
   0  14  -1   18.90    2.90
   0  14  -1   16.70    2.50
   0  14  -1   20.50    2.90
   0  14   1   11.80    2.60
   1 -14   1   12.50    2.60
  -1 -14  -1    6.20    2.60
  -1 -14  -1    9.20    2.20
  -1 -14  -1    9.80    2.00
   1 -14   1    9.40    2.50
   1 -14   1    9.40    2.40
   1 -14   1    8.30    2.20
  -1 -14  -1    9.40    2.50
   1 -14   1   10.70    2.30
   1  14   1   13.00    2.80
  -1  14  -1    8.50    2.40
  -1  14  -1    9.50    2.10
  -1  14  -1    7.80    2.10
  -1  14  -1   10.60    2.60
   1  14   1    8.20    2.20
   1  14   1    9.00    2.50
   1  14   1    9.50    1.60
   1  14   1   10.00    2.30
   1  14   1   10.70    1.70
   1  14   1   11.70    2.60
  -1  14  -1    6.60    2.60
  -2 -14  -1  361.16   29.10
  -2 -14  -1  350.36   28.30
  -2 -14  -1  391.96   28.40
   2 -14   1  403.36   28.10
   2 -14   1  452.75   29.10
   2 -14   1  398.26   29.40
   2 -14   1  370.86   29.40
   2 -14   1  382.86   29.30
  -2 -14  -1  417.86   28.70
  -2 -14  -1  394.36   29.70
  -2  14  -1  419.76   28.30
   2  14   1  437.06   29.20
   2  14   1  391.06   28.70
  -2  14  -1  364.66   29.20
  -2  14  -1  370.86   28.60
   2  14   1  414.66   29.60
  -2  14  -1  411.36   29.40
   2  14   1  361.96   28.70
   2  14   1  383.86   29.10
  -3 -14  -1  362.96   26.50
   3 -14   1  352.36   26.50
   3 -14   1  364.76   27.00
  -3 -14  -1  400.36   27.40
  -3 -14  -1  366.46   26.00
   3 -14   1  347.17   27.00
  -3 -14  -1  363.56   26.20
  -3 -14  -1  327.97   25.70
  -3 -14  -1  328.07   26.40
   3 -14   1  321.97   26.70
   3  14   1  333.47   26.70
  -3  14  -1  394.56   27.10
   3  14   1  349.96   26.10
  -3  14  -1  333.77   26.70
  -3  14  -1  351.76   25.30
   3  14   1  286.97   25.50
   3  14   1  333.67   25.60
  -3  14  -1  406.36   26.90
   3  14   1  370.86   27.10
   3  14   1  310.57   27.00
   4 -14   1    0.10    1.10
  -4 -14  -1   -0.90    1.20
   4 -14   1   -0.20    1.20
   4 -14   1   -2.00    1.50
   4 -14   1   -0.40    0.90
  -4 -14  -1    0.30    0.80
  -4 -14  -1    2.50    1.70
  -4 -14  -1    1.30    1.60
   4 -14   1    0.00    1.90
  -4  14  -1    0.70    1.50
   4  14   1    0.10    2.00
  -4  14  -1   -0.30    1.40
  -4  14  -1    0.10    1.00
   4  14   1   -0.20    1.90
   4  14   1    4.20    2.30
   4  14   1    0.50    1.70
  -5 -14  -1  107.89   10.40
  -5 -14  -1  107.29   11.40
  -5 -14  -1  110.69   10.50
   5 -14   1  105.29   11.70
   5 -14   1  117.69   11.30
  -5  14  -1  124.09   11.70
   5  14   1   89.19   11.10
   5  14   1   97.59   11.00
  -5  14  -1  122.59   11.40
  -6 -14  -1   21.80    4.60
   6 -14   1   14.50    5.10
  -6 -14  -1   11.50    4.10
   6 -14   1   24.30    5.40
  -6  14  -1   19.60    4.60
   6  14   1   17.50    4.80
   6  14   1   14.00    4.20
  -6  14  -1   22.60    5.10
   7 -14   1   11.70    4.40
   7 -14   1   29.40    7.70
  -7 -14  -1   25.50    6.10
  -7 -14  -1   26.90    5.40
   7  14   1   22.60    5.90
  -7  14  -1   24.90    5.80
   7  14   1   34.20    7.40
   7 -15  -1   -0.10    2.40
  -7 -15   1    0.00    2.10
   7 -15  -1    2.30    3.50
   7  15  -1    2.40    3.50
  -7  15   1    0.90    2.60
   7  15  -1    1.80    2.90
  -7  15   1    5.00    2.60
   7  15  -1    3.70    3.20
   6 -15  -1  128.09   13.00
  -6 -15   1  139.19   13.20
  -6 -15   1  127.89   12.50
   6 -15  -1  138.79   13.10
   6 -15  -1  129.09   11.50
   6  15  -1  143.09   13.80
  -6  15   1  120.19   13.30
   6  15  -1  127.29   13.20
  -6  15   1  148.29   13.50
  -6  15   1  138.89   12.80
   5 -15  -1  142.69   13.20
   5 -15  -1  156.38   13.10
   5 -15  -1  134.09   11.60
  -5 -15   1  150.88   12.80
  -5 -15   1  118.29   12.30
   5 -15  -1  151.68   11.90
   5 -15  -1  125.49   12.80
   5 -15  -1  151.38   11.40
   5  15  -1  128.99   12.90
  -5  15   1  151.68   13.50
   5  15  -1  133.09   12.20
   5  15  -1  121.69   13.00
   5  15  -1  133.49   13.20
   4 -15  -1  414.96   28.50
   4 -15  -1  329.67   29.40
   4 -15  -1  403.66   28.00
   4 -15  -1  403.16   30.10
  -4 -15   1  461.95   30.20
  -4 -15   1  408.86   29.90
   4 -15  -1  390.46   30.20
   4 -15  -1  368.76   31.70
   4 -15  -1  426.86   30.30
  -4 -15   1  382.76   29.70
   4 -15  -1  419.36   29.20
   4  15  -1  374.26   30.30
  -4  15   1  417.66   30.50
  -4  15   1  392.36   30.00
   4  15  -1  391.46   30.00
   4  15  -1  372.26   29.80
   4  15  -1  432.26   30.70
   3 -15  -1   47.70    6.00
   3 -15  -1   49.70    4.60
   3 -15  -1   48.70    6.00
   3 -15  -1   49.30    5.40
   3 -15  -1   64.39    6.00
   3 -15  -1   33.20    6.80
   3 -15  -1   51.59    4.30
  -3 -15   1   51.49    5.90
   3 -15  -1   43.50    5.80
  -3 -15   1   51.09    5.30
  -3 -15   1   53.49    6.40
  -3 -15   1   51.69    4.70
  -3 -15   1   41.30    5.30
  -3  15   1   50.69    5.90
   3  15  -1   40.60    5.70
  -3  15   1   47.40    5.30
   3  15  -1   51.89    5.40
   3  15  -1   48.20    5.70
   3  15  -1   52.19    5.30
   3  15  -1   44.90    5.90
   3  15  -1   47.80    5.70
  -3  15   1   51.69    5.70
  -3  15   1   44.60    5.50
   2 -15  -1  564.04   38.80
  -2 -15   1  553.04   39.10
  -2 -15   1  600.04   38.80
   2 -15  -1  565.74   37.20
  -2 -15   1  506.85   38.40
   2 -15  -1  528.25   38.80
   2 -15  -1  568.04   38.30
   2 -15  -1  450.25   38.50
  -2 -15   1  627.04   38.40
   2 -15  -1  509.75   40.20
   2 -15  -1  583.24   37.30
   2 -15  -1  553.24   37.70
  -2 -15   1  531.35   38.00
  -2 -15   1  520.65   38.40
   2  15  -1  510.85   38.10
   2  15  -1  530.25   37.80
   2  15  -1  549.35   38.40
   2  15  -1  515.15   38.60
  -2  15   1  480.65   38.60
   2  15  -1  586.34   38.50
  -2  15   1  536.85   37.50
  -2  15   1  541.05   38.50
  -2  15   1  489.25   38.50
   2  15  -1  494.45   38.80
   1 -15  -1    4.40    1.70
   1 -15  -1    3.50    1.10
  -1 -15   1    2.30    1.30
   1 -15  -1    4.20    1.80
   1 -15  -1    3.30    1.40
  -1 -15   1    5.30    1.90
   1 -15  -1    0.50    1.70
  -1 -15   1    4.90    1.90
   1 -15  -1    4.60    1.80
  -1 -15   1    6.80    2.10
  -1 -15   1    5.20    1.40
  -1 -15   1    2.30    1.40
   1 -15  -1    3.90    0.90
  -1  15   1    4.30    0.80
  -1  15   1    8.90    2.20
  -1  15   1    5.00    1.30
   1  15  -1    4.30    1.50
  -1  15   1    4.50    1.60
   1  15  -1    5.80    1.80
   1  15  -1    5.30    1.90
   1  15  -1    3.40    1.50
  -1  15   1    4.70    1.80
   1  15  -1    1.70    1.40
   1  15  -1    5.80    1.40
   0 -15  -1  473.55   39.10
   0 -15   1  604.94   39.90
   0 -15   1  534.85   39.10
   0 -15   1  552.84   39.80
   0 -15   1  511.65   39.10
   0 -15  -1  639.24   39.40
   0 -15   1  515.45   38.00
   0 -15   1  640.04   39.60
   0 -15  -1  527.45   39.40
   0 -15  -1  518.05   39.60
   0 -15  -1  602.54   38.60
   0  15  -1  611.94   40.00
   0  15   1  569.14   39.70
   0  15   1  646.74   39.80
   0  15  -1  524.65   39.30
   0  15  -1  565.84   39.40
   0  15  -1  572.44   37.90
   0  15   1  556.24   38.90
   0  15  -1  491.45   38.90
   0  15   1  459.55   39.10
   0  15  -1  543.95   39.00
  -1 -15  -1  137.19   10.50
   1 -15   1  119.59   11.00
  -1 -15  -1  132.49   10.70
   1 -15   1  126.39   10.50
  -1 -15  -1  101.39   10.40
  -1 -15  -1  127.39   11.10
   1 -15   1  121.19   10.70
   1 -15   1  133.09   11.40
  -1 -15  -1  130.09   12.10
  -1 -15  -1  132.39   12.20
   1 -15   1  130.49   11.50
  -1  15  -1  125.99   10.60
   1  15   1  138.79   10.10
   1  15   1  132.29   11.00
   1  15   1  120.59   11.10
   1  15   1  142.79   11.70
   1  15   1  130.09   10.80
  -1  15  -1  124.39   11.30
  -1  15  -1  145.59   11.10
  -1  15  -1  153.18   11.60
  -1  15  -1  134.39   10.80
   1  15   1  120.39    9.70
  -2 -15  -1  308.67   26.40
   2 -15   1  335.87   26.60
   2 -15   1  365.36   25.60
   2 -15   1  377.96   27.00
  -2 -15  -1  313.27   25.60
  -2 -15  -1  360.26   26.10
   2 -15   1  418.16   27.50
  -2 -15  -1  381.46   27.50
  -2 -15  -1  355.16   25.90
   2  15   1  347.97   26.90
   2  15   1  312.07   25.90
  -2  15  -1  376.06   26.30
  -2  15  -1  400.76   27.00
   2  15   1  356.36   25.50
   2  15   1  345.97   26.10
   2  15   1  340.77   26.60
  -2  15  -1  277.37   26.50
  -2  15  -1  393.56   27.10
  -3 -15  -1  360.06   23.80
   3 -15   1  272.17   23.40
  -3 -15  -1  343.97   23.70
  -3 -15  -1  309.67   22.90
  -3 -15  -1  268.77   23.40
   3 -15   1  247.78   23.20
   3 -15   1  326.67   24.30
  -3 -15  -1  326.77   24.20
   3 -15   1  283.27   23.10
  -3 -15  -1  310.07   22.90
   3  15   1  263.57   22.80
   3  15   1  269.77   22.60
  -3  15  -1  348.87   24.30
  -3  15  -1  282.77   23.20
  -3  15  -1  295.77   23.70
   3  15   1  312.57   26.70
  -3  15  -1  313.87   22.50
   3  15   1  322.97   23.90
   3  15   1  326.37   24.10
  -4 -15  -1   30.40    5.20
  -4 -15  -1   38.90    4.10
  -4 -15  -1   34.40    4.80
   4 -15   1   39.80    5.40
   4 -15   1   26.80    5.80
   4 -15   1   40.60    6.10
  -4 -15  -1   34.90    3.50
   4 -15   1   32.50    3.90
  -4 -15  -1   40.20    5.00
  -4  15  -1   35.10    5.40
  -4  15  -1   35.60    3.60
   4  15   1   40.70    6.00
  -4  15  -1   32.70    5.10
   4  15   1   36.10    6.50
   4  15   1   37.70    6.40
  -5 -15  -1  129.39   12.20
  -5 -15  -1  115.49   12.00
   5 -15   1  133.29    9.80
   5 -15   1  173.98   14.90
  -5 -15  -1  138.09   13.50
   5 -15   1  126.89   12.80
  -5  15  -1  147.89   13.30
   5  15   1  129.89   13.30
   5  15   1  148.39   13.70
  -5  15  -1  138.09   13.30
   6 -15   1   43.90    7.40
  -6 -15  -1   43.80    6.10
   6 -15   1   36.30    7.50
  -6 -15  -1   43.30    7.00
  -6  15  -1   45.40    7.40
  -6  15  -1   49.90    7.00
   6  15   1   45.20    7.30
   6  15   1   35.00    7.20
   7 -15   1   42.40    9.20
  -7 -15  -1   21.10    4.90
   7 -15   1   38.60    7.00
  -7 -15  -1   27.50    6.60
  -7  15  -1   28.40    6.30
  -7  15  -1   25.10    5.70
   7  15   1   35.20    7.20
   7  15   1   17.90    6.10
   7 -16  -1    6.30    3.60
   7 -16  -1   10.60    4.20
  -7 -16   1   13.10    4.00
   7  16  -1   19.30    5.70
   7  16  -1   16.40    4.70
  -7  16   1   16.60    5.00
   7  16  -1    7.70    4.10
  -6 -16   1   92.99   10.20
   6 -16  -1  101.39   10.30
   6 -16  -1   91.69    9.40
  -6 -16   1   78.29    9.30
   6 -16  -1  102.39    9.10
   6 -16  -1   92.09   10.40
   6  16  -1   66.89    9.70
  -6  16   1  110.39   11.40
   6  16  -1   86.69   10.40
   6  16  -1   82.89   10.20
  -5 -16   1  771.82   53.59
   5 -16  -1  747.93   54.29
   5 -16  -1  749.42   52.39
   5 -16  -1  778.92   53.99
   5 -16  -1  707.83   53.69
   5 -16  -1  745.03   51.69
  -5 -16   1  682.13   53.39
   5 -16  -1  755.62   52.59
   5  16  -1  705.63   54.19
  -5  16   1  717.03   53.99
   5  16  -1  749.62   54.49
  -5  16   1  837.72   54.69
   4 -16  -1  204.98   17.60
  -4 -16   1  212.78   17.60
   4 -16  -1  206.58   17.90
   4 -16  -1  236.58   16.30
   4 -16  -1  248.38   18.10
   4 -16  -1  198.48   17.90
  -4 -16   1  197.38   17.30
  -4 -16   1  210.58   17.60
   4 -16  -1  220.58   16.90
   4 -16  -1  225.68   15.70
  -4  16   1  180.38   17.50
   4  16  -1  188.28   17.80
  -4  16   1  239.68   18.00
   4  16  -1  230.78   18.50
   4  16  -1  232.08   18.00
   4  16  -1  218.58   17.80
  -3 -16   1  305.37   21.90
   3 -16  -1  289.17   22.60
   3 -16  -1  326.17   23.50
   3 -16  -1  333.37   21.60
   3 -16  -1  266.17   24.50
  -3 -16   1  309.57   23.10
  -3 -16   1  243.68   22.50
   3 -16  -1  317.17   21.20
  -3 -16   1  264.97   23.50
  -3 -16   1  329.37   22.70
  -3 -16   1  324.87   22.90
   3 -16  -1  324.97   22.60
   3 -16  -1  338.87   23.70
   3 -16  -1  304.07   23.50
   3  16  -1  279.27   22.40
   3  16  -1  275.57   23.40
  -3  16   1  287.17   23.20
  -3  16   1  279.07   22.80
  -3  16   1  303.47   22.60
   3  16  -1  339.47   23.30
   3  16  -1  280.07   25.40
   3  16  -1  290.97   22.40
  -3  16   1  306.87   23.00
   3  16  -1  295.87   23.60
   2 -16  -1   88.29    8.50
  -2 -16   1   92.69    8.90
   2 -16  -1   82.89   10.20
   2 -16  -1   91.69    8.10
   2 -16  -1  102.19    7.80
  -2 -16   1  116.89    9.30
  -2 -16   1   85.89    8.90
  -2 -16   1  108.89    8.90
   2 -16  -1   94.29    9.20
   2 -16  -1   92.09    9.20
   2 -16  -1   99.59    7.70
  -2 -16   1   97.19    9.40
  -2 -16   1  103.89    8.60
   2  16  -1   97.79    9.10
   2  16  -1   97.09    8.30
   2  16  -1   88.39    8.60
  -2  16   1   92.09    9.10
   2  16  -1  107.59    8.90
  -2  16   1  102.29    9.10
  -2  16   1  105.59    9.20
   2  16  -1  100.69    8.90
   2  16  -1  113.89    9.70
  -2  16   1   95.99    8.00
  -1 -16   1  473.35   32.70
   1 -16  -1  465.15   34.00
  -1 -16   1  401.96   32.00
   1 -16  -1  467.95   30.40
   1 -16  -1  402.46   32.20
  -1 -16   1  434.66   32.00
   1 -16  -1  377.66   32.10
   1 -16  -1  446.56   30.90
   1 -16  -1  434.86   32.00
  -1 -16   1  469.45   31.40
  -1 -16   1  446.46   31.90
   1 -16  -1  457.35   32.20
   1  16  -1  476.15   31.20
   1  16  -1  457.95   31.90
  -1  16   1  443.86   30.30
   1  16  -1  382.56   31.70
   1  16  -1  437.76   31.90
  -1  16   1  450.75   32.50
   1  16  -1  468.55   32.20
  -1  16   1  464.15   32.50
  -1  16   1  414.06   32.30
  -1  16   1  469.05   31.30
   0 -16  -1  451.65   33.70
   0 -16   1  429.96   31.70
   0 -16  -1  446.06   31.10
   0 -16   1  426.46   30.60
   0 -16   1  427.66   32.30
   0 -16  -1  459.35   32.30
   0 -16  -1  486.15   32.00
   0 -16   1  418.86   31.80
   0 -16   1  411.46   31.60
   0 -16   1  451.35   32.40
   0 -16  -1  416.06   32.00
   0  16  -1  447.86   31.90
   0  16  -1  436.96   31.70
   0  16   1  414.16   32.00
   0  16  -1  448.36   30.50
   0  16  -1  468.35   32.10
   0  16   1  471.85   32.40
   0  16  -1  447.56   32.40
   0  16  -1  438.56   31.60
   0  16   1  437.16   31.60
  -1 -16  -1 1453.85   95.69
  -1 -16  -1 1273.47   97.59
   1 -16   1 1359.56   96.39
   1 -16   1 1545.25   96.99
  -1 -16  -1 1276.77   96.39
   1 -16   1 1432.96   96.29
  -1 -16  -1 1391.26   96.19
   1 -16   1 1427.26   95.89
  -1 -16  -1 1246.38   95.79
  -1  16  -1 1418.66   96.99
   1  16   1 1442.76   96.79
   1  16   1 1353.46   95.99
   1  16   1 1479.65   96.59
   1  16   1 1442.46   95.19
  -1  16  -1 1488.65   96.29
  -1  16  -1 1342.57   96.09
  -1  16  -1 1423.66   95.99
   1  16   1 1404.76   96.69
  -2 -16  -1  288.47   24.40
  -2 -16  -1  370.66   24.10
   2 -16   1  324.17   23.70
   2 -16   1  307.87   24.70
   2 -16   1  293.47   24.80
  -2 -16  -1  328.87   23.70
  -2 -16  -1  309.77   25.30
  -2 -16  -1  312.27   24.60
  -2 -16  -1  297.27   23.90
   2 -16   1  362.26   25.10
  -2  16  -1  345.17   24.40
   2  16   1  338.27   25.00
   2  16   1  311.87   24.20
   2  16   1  306.77   24.60
   2  16   1  304.67   24.10
  -2  16  -1  392.36   25.40
  -2  16  -1  259.27   24.30
  -2  16  -1  311.87   23.90
  -2  16  -1  328.77   24.20
   2  16   1  364.76   23.70
   3 -16   1   11.40    2.30
  -3 -16  -1   16.30    3.20
  -3 -16  -1   11.20    2.80
   3 -16   1    9.10    2.80
  -3 -16  -1   10.00    3.20
  -3 -16  -1   11.40    3.10
  -3 -16  -1    6.80    3.60
  -3 -16  -1   16.10    3.90
  -3 -16  -1   12.20    2.30
  -3  16  -1   12.30    3.10
  -3  16  -1   11.90    3.20
   3  16   1    6.90    2.60
   3  16   1    4.70    2.30
   3  16   1   12.00    3.20
  -3  16  -1    9.90    2.90
   3  16   1    9.80    3.20
   4 -16   1   22.30    4.20
  -4 -16  -1    6.50    2.60
   4 -16   1    3.00    2.20
  -4 -16  -1    4.10    2.80
  -4 -16  -1    6.30    1.60
   4 -16   1   10.70    2.40
   4 -16   1    4.60    2.70
  -4 -16  -1    5.40    2.10
  -4 -16  -1    9.80    2.10
   4  16   1    8.90    3.20
  -4  16  -1    4.70    2.60
   4  16   1    5.00    2.60
   4  16   1    5.40    2.40
   4  16   1   10.10    3.70
  -4  16  -1    7.00    2.70
   5 -16   1  214.78   15.00
   5 -16   1  219.38   18.80
  -5 -16  -1  228.48   17.40
  -5 -16  -1  200.58   18.00
   5 -16   1  161.18   17.00
  -5 -16  -1  198.08   17.00
   5  16   1  216.78   18.40
  -5  16  -1  186.88   17.50
  -5  16  -1  202.08   18.00
   5  16   1  201.58   18.30
  -6 -16  -1    9.70    4.50
  -6 -16  -1   16.40    3.90
   6 -16   1   12.40    3.80
   6 -16   1   11.10    4.50
   6  16   1   10.10    4.40
  -6  16  -1   14.10    4.20
   6  16   1   16.90    4.70
  -6  16  -1   13.70    4.30
  -7 -16  -1   53.49   12.70
  -7 -16  -1   75.79   10.30
   7 -16   1   75.29    9.40
   7 -16   1   57.49   11.20
   7  16   1   40.30   11.70
  -7  16  -1   58.79    9.00
   7  16   1   61.49    9.80
  -7  16  -1   68.59    8.70
   7 -17  -1    3.20    3.20
  -7 -17   1    9.90    4.60
  -7 -17   1    4.50    3.20
   7 -17  -1    5.40    3.50
   7  17  -1    7.00    4.60
  -7  17   1   11.60    4.50
   7  17  -1    2.10    3.20
   7  17  -1    8.30    3.60
  -7  17   1    9.40    3.70
   6 -17  -1  138.69   11.90
   6 -17  -1  114.79   12.50
  -6 -17   1  119.39   12.30
   6 -17  -1  126.69   11.30
  -6 -17   1   95.69   11.50
   6 -17  -1  148.49   12.90
  -6  17   1  133.79   12.70
   6  17  -1  143.79   13.40
   6  17  -1  131.69   13.50
   6  17  -1  121.69   12.90
  -6  17   1  122.39   13.20
   5 -17  -1   73.19    7.60
   5 -17  -1   79.19    9.70
   5 -17  -1   62.99    8.10
  -5 -17   1   77.59    8.60
  -5 -17   1   73.69    8.20
   5 -17  -1   72.29    7.20
   5 -17  -1   80.89    9.00
   5  17  -1   80.79    9.10
  -5  17   1   79.69   10.30
  -5  17   1   84.49    9.00
   5  17  -1   60.29    8.40
   5  17  -1   81.49    9.20
   4 -17  -1  100.39   11.00
  -4 -17   1  121.19   11.00
   4 -17  -1  113.29    9.80
  -4 -17   1  112.09   10.40
   4 -17  -1  114.89   10.90
  -4 -17   1  111.69   10.30
   4 -17  -1   97.39   10.50
   4 -17  -1  112.79    8.50
   4 -17  -1  111.29    8.90
   4  17  -1  100.89   10.30
   4  17  -1   97.89   10.70
   4  17  -1  122.29   11.30
  -4  17   1  112.29   10.50
   4  17  -1  113.19   10.50
   4  17  -1  103.09    9.90
  -4  17   1   92.59   10.30
   3 -17  -1   71.09    5.50
  -3 -17   1   58.09    7.40
  -3 -17   1   61.29    6.10
   3 -17  -1   55.99    7.10
  -3 -17   1   62.89    6.80
   3 -17  -1   42.20    8.40
   3 -17  -1   86.09    7.90
   3 -17  -1   72.69    5.30
  -3 -17   1   62.69    6.90
   3 -17  -1   68.59    7.50
  -3 -17   1   69.39    6.80
  -3 -17   1   62.19    7.10
   3 -17  -1   65.59    6.50
   3 -17  -1   59.79    6.70
  -3  17   1   68.49    6.70
  -3  17   1   74.49    7.20
   3  17  -1   65.49    7.00
   3  17  -1   63.69    6.80
   3  17  -1   54.79    6.30
  -3  17   1   67.89    7.20
   3  17  -1   51.09    7.00
   3  17  -1   64.29    7.10
   3  17  -1   67.79    7.00
  -3  17   1   54.09    6.60
  -2 -17   1 1381.96   83.59
  -2 -17   1 1266.07   82.69
  -2 -17   1 1185.88   82.49
   2 -17  -1 1107.69   82.49
   2 -17  -1 1166.28   80.69
   2 -17  -1 1196.08   82.09
   2 -17  -1 1154.48   82.59
   2 -17  -1 1215.58   81.59
  -2 -17   1 1135.99   81.79
  -2 -17   1 1184.38   82.19
   2 -17  -1 1276.67   80.99
  -2 -17   1 1098.29   81.99
   2  17  -1 1165.98   82.49
   2  17  -1 1226.98   82.39
   2  17  -1 1008.20   81.79
   2  17  -1 1227.08   83.09
   2  17  -1 1210.68   81.59
  -2  17   1 1194.78   82.39
  -2  17   1 1275.67   81.49
  -2  17   1 1197.98   82.59
  -2  17   1 1111.69   82.49
   1 -17  -1  982.20   64.29
  -1 -17   1  902.51   63.59
   1 -17  -1  823.12   64.89
   1 -17  -1  860.41   65.49
   1 -17  -1  829.52   63.19
  -1 -17   1  898.11   62.79
   1 -17  -1  824.32   63.59
   1 -17  -1  959.40   61.89
   1 -17  -1  949.51   62.39
  -1 -17   1  797.52   63.19
  -1 -17   1  871.71   63.29
  -1 -17   1  923.31   63.89
  -1 -17   1 1039.30   64.49
   1  17  -1 1052.09   63.69
   1  17  -1  909.11   62.69
  -1  17   1  946.31   63.89
  -1  17   1  915.01   62.79
  -1  17   1  975.30   61.79
   1  17  -1  955.50   63.49
   1  17  -1  755.52   63.79
   1  17  -1  994.70   63.99
  -1  17   1  894.91   63.89
  -1  17   1  890.21   63.99
   1  17  -1  943.41   63.49
   0 -17   1    4.90    2.00
   0 -17   1    5.10    2.20
   0 -17   1    6.40    2.20
   0 -17  -1    7.00    2.30
   0 -17  -1    2.50    1.40
   0 -17   1    4.30    1.90
   0 -17   1    7.50    1.40
   0 -17   1    3.30    1.50
   0 -17  -1    3.60    1.60
   0 -17  -1    5.50    1.40
   0 -17  -1    6.40    3.00
   0  17   1    4.60    1.90
   0  17  -1    2.10    1.50
   0  17   1    4.40    1.70
   0  17  -1    4.60    1.20
   0  17   1    4.90    1.90
   0  17  -1    5.60    1.60
   0  17   1    9.90    2.50
   0  17  -1    7.90    2.00
   0  17  -1    5.70    1.90
   0  17  -1    2.90    1.70
  -1 -17  -1   34.60    4.80
   1 -17   1   58.39    6.20
  -1 -17  -1   51.49    4.90
  -1 -17  -1   43.50    5.60
  -1 -17  -1   39.20    6.30
   1 -17   1   47.10    5.10
  -1 -17  -1   46.90    5.30
   1 -17   1   47.90    5.60
   1 -17   1   46.30    5.90
   1 -17   1   46.80    5.40
  -1  17  -1   51.39    5.40
   1  17   1   43.90    5.40
  -1  17  -1   37.10    5.20
   1  17   1   50.89    5.50
   1  17   1   49.00    5.50
  -1  17  -1   52.59    5.40
  -1  17  -1   43.70    5.60
   1  17   1   45.60    5.60
  -1  17  -1   52.99    5.50
   1  17   1   47.10    5.70
  -2 -17  -1  107.89    9.90
   2 -17   1  134.49   10.30
   2 -17   1  119.79   10.90
   2 -17   1  114.89   10.70
  -2 -17  -1  120.19   11.10
   2 -17   1   88.49   10.50
  -2 -17  -1  123.79   10.30
   2 -17   1  139.79   11.70
  -2 -17  -1  107.39   10.10
  -2 -17  -1  124.09   11.20
  -2 -17  -1  132.09   12.10
  -2  17  -1  110.89   10.10
   2  17   1  107.09   10.00
  -2  17  -1  124.69   11.20
   2  17   1  140.69   10.00
  -2  17  -1  125.99   10.60
   2  17   1  127.49   11.20
   2  17   1  110.49   10.90
   2  17   1   99.59   10.40
   2  17   1  121.59   10.60
  -3 -17  -1   23.20    4.20
   3 -17   1   24.40    5.00
  -3 -17  -1   35.70    4.50
  -3 -17  -1   25.60    5.20
  -3 -17  -1   26.50    4.30
  -3 -17  -1   21.60    3.30
  -3 -17  -1   23.90    5.20
   3 -17   1   28.70    5.00
   3 -17   1   29.40    3.80
   3  17   1   38.00    5.30
   3  17   1   24.00    4.00
   3  17   1   32.20    4.90
  -3  17  -1   34.40    5.00
  -3  17  -1   35.60    4.80
   3  17   1   31.80    4.70
   4 -17   1  872.61   64.49
  -4 -17  -1  906.21   64.29
  -4 -17  -1  911.81   63.09
   4 -17   1  968.70   65.19
  -4 -17  -1  935.41   64.59
   4 -17   1  928.31   63.49
   4 -17   1  873.31   65.79
  -4 -17  -1  758.62   64.59
  -4  17  -1  971.50   65.69
   4  17   1  924.61   65.69
  -4  17  -1 1011.10   65.79
   4  17   1  985.40   65.89
   4  17   1  875.11   64.59
  -5 -17  -1    5.20    2.50
   5 -17   1   10.80    3.60
  -5 -17  -1    6.70    3.10
   5 -17   1    4.80    1.90
   5 -17   1    6.20    3.20
  -5 -17  -1    4.20    2.90
   5  17   1    2.20    2.60
  -5  17  -1    4.40    2.50
   5  17   1    4.90    3.10
  -5  17  -1    3.30    2.50
  -6 -17  -1    1.40    2.90
  -6 -17  -1    1.20    1.80
   6 -17   1   -0.60    2.30
   6 -17   1    4.70    3.90
  -6 -17  -1    0.20    2.90
  -6  17  -1   -0.30    2.10
   6  17   1    3.70    3.50
  -6  17  -1    1.10    2.50
   6  17   1    1.80    3.00
   7 -17   1    5.20    3.60
  -7 -17  -1    3.00    3.70
  -7 -17  -1    7.70    3.20
   7 -17   1    8.90    5.10
   7  17   1    3.90    3.80
  -7  17  -1    1.70    2.40
  -7  17  -1    0.40    3.30
   7  17   1    5.70    4.60
  -7 -18   1   28.90    5.70
   7 -18  -1   28.30    6.30
   7 -18  -1   21.10    6.00
  -7  18   1   19.40    5.90
   7  18  -1   21.30    5.60
  -7  18   1   18.50    4.90
   7  18  -1   22.10    5.50
   7  18  -1   16.70    5.80
   6 -18  -1    3.80    2.40
  -6 -18   1   -0.30    2.40
  -6 -18   1    1.60    2.40
   6 -18  -1    0.40    2.30
   6 -18  -1    1.20    2.30
  -6  18   1    1.10    2.10
   6  18  -1   -1.00    2.90
   6  18  -1    0.90    2.40
  -6  18   1    2.40    2.70
   6  18  -1    1.50    2.30
   5 -18  -1  351.46   25.00
   5 -18  -1  319.47   23.70
  -5 -18   1  258.87   23.90
   5 -18  -1  324.17   23.00
  -5 -18   1  310.47   24.80
   5 -18  -1  303.37   25.00
   5  18  -1  296.27   25.20
   5  18  -1  330.57   25.50
  -5  18   1  285.17   24.90
   5  18  -1  322.37   25.20
  -5  18   1  320.07   25.10
   4 -18  -1   60.99    7.10
  -4 -18   1   49.40    8.60
   4 -18  -1   44.70    6.50
   4 -18  -1   55.39    8.00
   4 -18  -1   54.09    4.60
   4 -18  -1   64.49    5.20
  -4 -18   1   44.00    6.00
  -4 -18   1   44.20    6.00
   4 -18  -1   62.99    6.30
   4  18  -1   39.90    6.30
   4  18  -1   53.39    6.80
   4  18  -1   63.99    7.40
  -4  18   1   47.10    6.40
  -4  18   1   37.90    5.90
   4  18  -1   59.19    6.80
   3 -18  -1   56.49    5.80
  -3 -18   1   52.09    5.80
   3 -18  -1   73.29    7.00
  -3 -18   1   42.40    5.70
   3 -18  -1   51.79    4.10
   3 -18  -1   40.30    5.60
  -3 -18   1   56.89    6.30
   3 -18  -1   56.89    6.70
  -3 -18   1   42.50    5.70
   3 -18  -1   46.60    4.20
  -3 -18   1   49.60    5.30
  -3  18   1   47.40    5.70
   3  18  -1   49.70    6.40
   3  18  -1   53.39    5.90
   3  18  -1   41.60    5.20
  -3  18   1   44.20    5.70
  -3  18   1   49.80    5.50
   3  18  -1   36.30    5.60
  -3  18   1   35.20    5.60
   3  18  -1   43.80    5.90
   3  18  -1   47.40    6.10
  -2 -18   1   74.99    7.30
   2 -18  -1   67.09    7.50
  -2 -18   1   73.19    6.90
   2 -18  -1   51.89    6.90
  -2 -18   1   60.39    7.20
   2 -18  -1   61.89    5.50
   2 -18  -1   52.89    8.40
   2 -18  -1   71.39    6.50
  -2 -18   1   95.09    7.90
  -2 -18   1   64.39    6.90
   2 -18  -1   63.09    5.80
   2 -18  -1   58.59    7.20
  -2 -18   1   63.29    7.60
   2 -18  -1   72.49    6.90
   2  18  -1   63.09    7.10
   2  18  -1   73.79    7.10
  -2  18   1   79.29    6.30
  -2  18   1   76.69    7.30
   2  18  -1   67.89    7.70
  -2  18   1   79.39    7.70
   2  18  -1   85.19    7.40
  -2  18   1   72.79    7.40
   2  18  -1   70.29    6.90
   2  18  -1   67.89    6.60
   1 -18  -1   17.50    3.60
   1 -18  -1   14.90    2.10
  -1 -18   1   19.50    3.80
  -1 -18   1   16.00    3.20
  -1 -18   1   20.70    2.70
   1 -18  -1   13.90    4.20
  -1 -18   1   15.40    3.00
  -1 -18   1   16.60    3.30
   1 -18  -1   18.90    2.80
  -1 -18   1   22.80    3.50
  -1  18   1   13.20    2.50
  -1  18   1   19.20    3.70
   1  18  -1   12.30    2.70
   1  18  -1   14.60    3.00
   1  18  -1   16.90    3.20
   1  18  -1   16.70    3.60
   1  18  -1   13.20    2.70
   1  18  -1   12.80    3.00
  -1  18   1   13.10    1.60
  -1  18   1   14.00    3.00
   0 -18  -1   17.90    3.40
   0 -18   1   17.10    3.60
   0 -18  -1   19.50    2.60
   0 -18   1   14.90    3.40
   0 -18   1   18.40    2.20
   0 -18  -1   16.10    4.40
   0 -18   1   15.70    3.00
   0 -18   1   12.60    3.20
   0 -18  -1   17.10    3.60
   0 -18  -1   11.10    2.80
   0 -18   1   17.30    3.00
   0 -18  -1   13.30    3.10
   0  18   1   13.50    2.80
   0  18  -1   16.00    3.10
   0  18   1   17.40    3.60
   0  18  -1   17.40    3.20
   0  18  -1   11.40    3.10
   0  18  -1   17.20    3.00
   0  18  -1   19.30    2.20
   0  18  -1   21.50    3.40
   0  18   1   17.00    3.70
   0  18   1    8.50    2.80
  -1 -18  -1 1817.52  123.69
   1 -18   1 1859.01  121.39
  -1 -18  -1 1586.64  121.69
  -1 -18  -1 1984.70  121.09
   1 -18   1 1628.04  121.79
   1 -18   1 1701.43  122.19
   1 -18   1 1679.73  121.49
  -1 -18  -1 1733.63  121.49
   1  18   1 1925.21  120.49
   1  18   1 1837.22  122.19
  -1  18  -1 1588.74  121.09
  -1  18  -1 1902.91  121.59
   1  18   1 1844.92  121.49
   1  18   1 1809.72  121.99
  -1  18  -1 1514.45  121.69
  -1  18  -1 1911.81  121.59
   1  18   1 1844.52  119.99
   2 -18   1   -2.00    0.80
  -2 -18  -1    1.50    1.20
  -2 -18  -1   -3.80    2.40
  -2 -18  -1    2.80    2.50
  -2 -18  -1    5.00    1.90
   2 -18   1   -0.50    1.60
   2 -18   1   -1.10    1.80
   2 -18   1   -1.60    1.20
  -2 -18  -1   -0.20    0.90
  -2 -18  -1   -0.60    1.80
   2 -18   1   -0.50    1.80
  -2  18  -1    0.40    1.20
   2  18   1   -1.90    1.10
   2  18   1    0.70    1.10
  -2  18  -1    0.10    1.20
  -2  18  -1   -0.90    1.50
   2  18   1    0.00    1.10
   2  18   1   -0.30    1.70
  -2  18  -1   -2.40    1.20
   2  18   1   -1.60    1.50
  -2  18  -1    0.10    1.70
   2  18   1   -2.40    1.50
  -3 -18  -1  107.29   10.20
   3 -18   1  100.39   10.30
  -3 -18  -1  106.89    9.30
  -3 -18  -1   96.09    8.40
   3 -18   1  123.09   13.20
   3 -18   1  103.89   10.50
   3 -18   1  118.99    9.00
  -3 -18  -1   77.89    8.50
  -3 -18  -1   74.99    9.50
   3  18   1   99.09   10.00
   3  18   1   78.99    8.70
   3  18   1   79.49    8.90
   3  18   1   83.19    9.30
  -3  18  -1  101.49    9.60
  -3  18  -1   91.09    9.50
   4 -18   1    3.10    2.10
   4 -18   1    1.90    2.10
  -4 -18  -1    2.00    1.20
  -4 -18  -1   -0.60    1.80
  -4 -18  -1   -0.40    1.50
   4 -18   1    1.00    1.50
  -4 -18  -1    1.80    1.80
   4  18   1   -0.60    2.30
  -4  18  -1    0.00    1.70
   4  18   1    0.80    1.60
  -4  18  -1    0.40    1.80
   5 -18   1  153.28   14.50
  -5 -18  -1  158.78   14.10
  -5 -18  -1  149.99   15.20
   5 -18   1  177.98   12.90
  -5 -18  -1  146.59   14.10
   5 -18   1  175.78   15.80
  -5  18  -1  161.98   15.10
   5  18   1  149.79   15.10
   5  18   1  160.68   15.00
  -5  18  -1  133.29   14.40
   6 -18   1   16.90    5.30
  -6 -18  -1    3.00    2.40
  -6 -18  -1   15.60    4.70
   6 -18   1    2.60    2.70
  -6 -18  -1   13.40    4.40
  -6  18  -1    7.00    3.20
   6  18   1   10.50    4.40
   6  18   1    5.20    4.00
  -6  18  -1   15.20    4.50
  -7 -19   1    5.20    3.10
   7 -19  -1    3.00    3.90
  -7  19   1    5.80    3.80
   7  19  -1   -1.30    4.00
   7  19  -1    3.70    2.80
   7  19  -1    5.50    3.40
  -7  19   1    6.20    3.00
  -6 -19   1   52.89    7.20
   6 -19  -1   55.89    7.60
   6 -19  -1   52.99    7.00
  -6 -19   1   58.79    8.10
   6 -19  -1   57.49    7.70
   6  19  -1   46.40    7.30
   6  19  -1   47.10    7.90
  -6  19   1   52.69    7.90
  -6  19   1   38.40    6.60
   6  19  -1   34.30    7.30
  -5 -19   1   37.30    5.90
   5 -19  -1   40.90    5.40
   5 -19  -1   38.60    6.00
   5 -19  -1   31.80    4.30
   5 -19  -1   39.10    5.80
  -5 -19   1   35.70    5.50
  -5  19   1   31.40    5.90
   5  19  -1   35.00    6.70
  -5  19   1   39.40    6.10
   5  19  -1   44.50    6.50
   5  19  -1   39.80    6.50
  -4 -19   1   11.30    3.00
   4 -19  -1    7.70    2.80
   4 -19  -1    9.80    4.60
  -4 -19   1   15.10    3.70
   4 -19  -1   17.70    4.40
   4 -19  -1   12.30    2.00
   4 -19  -1    9.90    1.60
  -4  19   1    9.80    3.20
  -4  19   1   14.30    3.50
  -4  19   1   10.90    3.10
   4  19  -1   12.50    3.70
   4  19  -1   11.60    3.40
   4  19  -1    9.70    3.10
  -3 -19   1  104.79   10.20
  -3 -19   1  110.19   10.70
   3 -19  -1  106.99    8.40
   3 -19  -1  120.39   10.30
   3 -19  -1  116.59   10.60
  -3 -19   1  106.69   10.50
  -3 -19   1  116.49   10.90
   3 -19  -1  122.49    8.60
   3 -19  -1  133.79   11.50
  -3 -19   1  118.19   10.10
   3  19  -1  103.09    9.90
   3  19  -1  111.09   11.00
   3  19  -1  131.59   11.70
  -3  19   1  118.99   10.90
  -3  19   1   98.29   10.60
   3  19  -1  105.69   10.40
  -3  19   1  117.59   10.30
   3  19  -1  116.29   10.70
  -3  19   1  131.39   10.90
  -2 -19   1  932.01   64.59
   2 -19  -1  802.02   65.89
  -2 -19   1  821.92   63.59
  -2 -19   1  824.52   64.09
   2 -19  -1  944.11   62.89
  -2 -19   1  861.41   63.89
   2 -19  -1  940.51   63.59
   2 -19  -1  948.91   64.69
   2 -19  -1  968.00   61.99
   2 -19  -1  793.42   63.79
  -2 -19   1 1041.30   63.69
  -2 -19   1  879.81   63.89
   2  19  -1  976.00   64.29
  -2  19   1  973.90   64.49
   2  19  -1  777.42   64.19
  -2  19   1  974.80   64.19
  -2  19   1  933.81   64.09
   2  19  -1  875.01   64.49
   2  19  -1  924.61   63.89
   2  19  -1  912.61   63.49
  -2  19   1  982.50   62.79
  -1 -19   1   -1.20    1.50
   1 -19  -1   -2.80    2.30
  -1 -19   1   -2.10    1.60
  -1 -19   1   -0.30    1.00
   1 -19  -1    0.00    1.80
   1 -19  -1    0.90    1.10
   1 -19  -1   -0.20    0.60
  -1 -19   1    0.80    1.20
  -1 -19   1   -0.60    1.00
   1 -19  -1    1.70    1.60
  -1 -19   1    0.20    0.80
   1 -19  -1   -0.10    0.70
   1 -19  -1    0.30    1.20
   1  19  -1    0.20    1.40
   1  19  -1    0.20    1.00
   1  19  -1   -0.70    1.10
  -1  19   1    0.20    1.20
   1  19  -1   -0.80    1.00
   1  19  -1    0.20    0.90
  -1  19   1    0.70    0.50
  -1  19   1   -1.70    1.50
  -1  19   1    1.00    1.30
  -1  19   1   -1.30    1.00
   1  19  -1   -0.90    1.20
   0 -19   1  157.38   13.30
   0 -19   1  171.08   13.60
   0 -19  -1  131.29   12.50
   0 -19   1  159.98   13.00
   0 -19   1  159.78   12.70
   0 -19   1  128.89   12.30
   0 -19  -1  155.78   11.80
   0 -19  -1  139.49   12.40
   0 -19  -1  124.69   13.90
   0 -19  -1  141.99   12.80
   0 -19   1  147.59   11.30
   0  19  -1  155.58   12.90
   0  19  -1  144.79   12.50
   0  19   1  151.28   13.00
   0  19  -1  153.58   12.50
   0  19  -1  188.88   13.80
   0  19  -1  150.08   12.60
   0  19  -1  163.38   11.40
   0  19   1  147.19   13.00
   0  19   1  152.08   12.30
   1 -19   1   20.20    4.30
   1 -19   1   30.90    4.40
  -1 -19  -1   34.90    4.40
  -1 -19  -1   19.70    5.00
  -1 -19  -1   17.80    3.30
   1 -19   1   17.60    4.30
   1 -19   1   22.70    3.60
  -1 -19  -1   25.30    3.60
  -1 -19  -1   21.70    4.30
  -1 -19  -1   18.50    4.10
   1 -19   1   23.00    4.20
   1  19   1   23.60    2.60
  -1  19  -1   28.20    4.40
   1  19   1   24.60    4.50
   1  19   1   27.70    3.20
  -1  19  -1   33.10    4.30
  -1  19  -1   25.30    3.80
  -1  19  -1   21.90    4.60
   1  19   1   23.50    4.30
  -1  19  -1   26.80    4.10
   1  19   1   25.70    4.00
   2 -19   1   31.90    5.10
   2 -19   1   29.50    4.90
  -2 -19  -1   28.80    6.00
  -2 -19  -1   36.20    5.80
   2 -19   1   27.60    3.90
  -2 -19  -1   30.00    4.10
  -2 -19  -1   19.50    3.80
  -2 -19  -1   25.90    3.80
  -2 -19  -1   26.60    5.10
   2  19   1   23.90    3.40
   2  19   1   22.90    3.70
   2  19   1   28.90    4.70
  -2  19  -1   33.80    4.40
   2  19   1   27.00    4.90
   2  19   1   27.80    5.00
  -2  19  -1   32.00    4.30
  -2  19  -1   22.10    4.00
   2  19   1   21.90    4.30
  -2  19  -1   30.90    4.70
   3 -19   1  133.49   13.20
  -3 -19  -1  137.69   11.70
   3 -19   1  118.99   12.60
  -3 -19  -1  111.29   10.80
   3 -19   1  105.19   11.50
  -3 -19  -1  135.59   11.80
   3 -19   1  149.79   11.60
  -3  19  -1  139.59   12.60
   3  19   1  155.38   12.30
   3  19   1  127.29   12.50
  -3  19  -1  150.88   12.50
  -3  19  -1  134.49   11.90
   3  19   1  135.99   12.70
  -4 -19  -1  778.42   56.29
  -4 -19  -1  794.62   54.69
  -4 -19  -1  902.81   57.99
   4 -19   1  780.72   57.99
   4 -19   1  814.32   55.59
  -4  19  -1  774.72   57.19
   4  19   1  820.02   57.69
   4  19   1  701.43   57.09
  -4  19  -1  761.82   57.09
  -5 -19  -1    3.00    2.60
  -5 -19  -1    7.10    3.70
   5 -19   1    6.60    3.10
   5 -19   1    8.10    3.60
  -5 -19  -1    4.20    2.30
   5  19   1    2.00    2.70
  -5  19  -1    8.50    3.40
  -5  19  -1    9.00    3.60
   5  19   1   17.80    5.00
  -6 -19  -1   59.69    9.00
   6 -19   1   48.90    9.20
  -6 -19  -1   44.90    6.80
   6 -19   1   57.99    7.70
   6  19   1   46.00    8.70
   6  19   1   57.59    8.20
  -6  19  -1   75.79   11.00
  -6  19  -1   55.49    7.70
   7 -20  -1   61.09    9.50
   7 -20  -1   56.89    8.50
  -7 -20   1   77.59    9.10
   7  20  -1   61.99    9.10
  -7  20   1   73.09   10.70
  -7  20   1   61.19    8.50
   7  20  -1   66.39    9.80
   7  20  -1   61.29   10.30
   6 -20  -1   40.60    6.70
  -6 -20   1   49.80    8.00
   6 -20  -1   41.70    6.60
   6 -20  -1   36.60    6.20
  -6 -20   1   30.90    5.80
   6  20  -1   40.50    7.00
  -6  20   1   33.50    6.90
   6  20  -1   35.50    7.30
   6  20  -1   42.60    7.70
  -6  20   1   23.80    5.60
   5 -20  -1   72.89    9.20
   5 -20  -1   91.79    7.50
  -5 -20   1  101.89   10.10
   5 -20  -1   98.49    9.00
   5 -20  -1   59.29    8.30
   5  20  -1   87.29   10.00
   5  20  -1   78.59    9.50
   5  20  -1   80.49    9.70
  -5  20   1   80.09    9.60
  -5  20   1   88.09    9.40
   4 -20  -1  136.19   12.30
  -4 -20   1  157.78   13.40
  -4 -20   1  135.19   10.40
   4 -20  -1  126.09   13.80
   4 -20  -1  136.39   13.70
  -4 -20   1  147.89   12.90
   4 -20  -1  151.18   13.70
   4 -20  -1  146.29   10.20
   4  20  -1  174.88   14.10
  -4  20   1  110.39   12.60
  -4  20   1  160.58   13.30
   4  20  -1  162.38   14.10
  -4  20   1  147.79   13.00
   3 -20  -1  262.47   17.40
  -3 -20   1  240.58   19.40
   3 -20  -1  232.78   19.50
   3 -20  -1  254.77   19.40
  -3 -20   1  251.67   19.30
  -3 -20   1  258.77   20.00
  -3 -20   1  243.48   20.10
   3 -20  -1  262.17   17.40
   3 -20  -1  303.37   21.10
  -3 -20   1  240.68   20.10
   3  20  -1  238.38   20.30
  -3  20   1  231.48   20.20
   3  20  -1  258.27   20.20
  -3  20   1  247.68   19.90
  -3  20   1  261.57   19.60
   3  20  -1  254.77   20.50
   3  20  -1  214.18   19.40
  -3  20   1  223.48   19.70
   2 -20  -1   12.30    2.30
   2 -20  -1   13.40    1.80
  -2 -20   1    9.80    2.80
  -2 -20   1   10.90    2.70
   2 -20  -1   17.30    3.90
  -2 -20   1   16.20    3.60
   2 -20  -1   13.40    3.30
  -2 -20   1   12.10    3.60
   2 -20  -1   14.70    2.80
   2 -20  -1   11.80    2.80
  -2 -20   1   15.00    3.90
  -2 -20   1   15.60    3.60
   2 -20  -1   21.50    4.50
   2 -20  -1   16.00    4.90
  -2  20   1   12.60    3.30
  -2  20   1   18.00    2.50
   2  20  -1   15.80    2.90
  -2  20   1   16.00    3.40
   2  20  -1   12.80    3.60
   2  20  -1    9.40    2.60
   2  20  -1   10.50    3.00
  -2  20   1   14.00    3.20
   2  20  -1   16.10    3.40
   2  20  -1    9.40    2.70
   1 -20  -1 1084.49   77.19
  -1 -20   1 1078.89   77.79
  -1 -20   1 1150.28   76.49
   1 -20  -1 1045.30   77.69
  -1 -20   1 1223.18   78.19
  -1 -20   1 1246.68   77.69
   1 -20  -1 1118.49   75.89
   1 -20  -1 1052.09   77.69
   1 -20  -1 1185.38   80.39
   1 -20  -1 1132.79   75.19
   1  20  -1 1209.28   76.49
  -1  20   1 1111.69   77.69
   1  20  -1 1209.38   77.69
  -1  20   1 1019.90   77.69
  -1  20   1 1137.29   76.49
   1  20  -1  914.71   77.49
   1  20  -1 1050.59   77.19
   1  20  -1 1178.38   77.39
  -1  20   1 1082.19   74.99
  -1  20   1 1035.10   77.39
   0 -20   1  562.34   44.30
   0 -20  -1  651.93   43.00
   0 -20  -1  671.43   46.70
   0 -20  -1  557.94   44.00
   0 -20  -1  644.44   44.60
   0 -20   1  606.24   44.10
   0 -20   1  615.24   43.90
   0 -20  -1  637.94   44.60
   0 -20   1  538.15   44.10
   0 -20   1  640.84   42.60
   0 -20   1  679.53   44.20
   0  20  -1  669.93   43.90
   0  20  -1  624.64   42.50
   0  20  -1  577.94   44.40
   0  20   1  614.44   43.50
   0  20   1  633.14   44.50
   0  20  -1  649.64   44.00
   0  20  -1  603.54   43.80
   0  20   1  603.14   44.40
   0  20   1  513.15   43.90
   1 -20   1   52.09    5.40
  -1 -20  -1   51.79    6.20
   1 -20   1   39.90    5.60
   1 -20   1   37.30    5.40
  -1 -20  -1   46.50    4.90
   1 -20   1   42.90    5.80
   1 -20   1   31.00    5.30
  -1 -20  -1   35.90    4.90
  -1 -20  -1   38.50    6.30
  -1 -20  -1   50.09    7.50
  -1 -20  -1   53.29    5.60
   1  20   1   47.30    5.80
   1  20   1   40.60    3.90
   1  20   1   34.70    5.50
  -1  20  -1   51.19    5.40
  -1  20  -1   50.19    6.00
   1  20   1   46.10    5.80
   1  20   1   37.30    5.10
  -1  20  -1   30.70    5.10
  -1  20  -1   47.70    5.50
   1  20   1   46.70    4.50
  -1  20  -1   40.60    5.20
   2 -20   1  137.09   11.30
   2 -20   1  126.49    9.70
  -2 -20  -1  103.09    9.50
   2 -20   1   85.59    9.80
   2 -20   1  101.29   10.30
  -2 -20  -1  118.59    9.40
  -2 -20  -1   81.99    8.90
  -2 -20  -1  108.59   10.70
  -2 -20  -1   98.69   10.30
  -2  20  -1  107.39    9.60
   2  20   1   94.49    9.50
   2  20   1  111.29   10.50
   2  20   1   90.09    9.10
  -2  20  -1   96.09    9.40
  -2  20  -1   94.39   10.00
   2  20   1   98.29    8.70
   2  20   1   87.09    9.60
  -2  20  -1  104.29    9.60
  -3 -20  -1   92.69    8.70
   3 -20   1   73.19    8.40
  -3 -20  -1   75.29    9.90
   3 -20   1   87.09   10.00
   3 -20   1   90.79    9.90
  -3 -20  -1   81.09    8.30
   3 -20   1   90.29    8.20
  -3 -20  -1   85.19    8.10
  -3  20  -1   82.59    8.80
   3  20   1   87.89    9.50
  -3  20  -1   89.59    9.10
   3  20   1   81.99    8.70
  -3  20  -1   88.09    9.40
   3  20   1   87.79    9.50
   4 -20   1    3.40    2.00
  -4 -20  -1    1.90    1.60
   4 -20   1    4.00    2.70
  -4 -20  -1    3.80    2.50
   4 -20   1    2.50    2.10
  -4 -20  -1    3.80    1.70
   4  20   1    1.50    2.60
  -4  20  -1    2.90    2.20
  -4  20  -1    2.30    2.40
   4  20   1    2.30    2.10
  -5 -20  -1  208.08   17.40
   5 -20   1  166.88   16.80
  -5 -20  -1  184.68   16.00
   5 -20   1  179.28   15.90
  -5 -20  -1  175.48   15.50
  -5  20  -1  189.08   16.90
  -5  20  -1  156.28   15.70
   5  20   1  183.18   16.60
   5  20   1  151.68   16.30
  -6 -20  -1    2.50    2.40
   6 -20   1    0.30    3.30
  -6 -20  -1    2.60    3.50
   6 -20   1   -4.30    2.20
  -6 -20  -1   10.20    4.40
   6  20   1    1.70    3.10
  -6  20  -1    5.00    3.20
  -6  20  -1    5.70    3.40
   6  20   1    7.70    4.10
   7 -21  -1   -2.20    3.10
   7 -21  -1    2.50    3.00
  -7 -21   1    3.10    4.00
  -7 -21   1    0.40    2.70
  -7  21   1   -0.10    4.10
   7  21  -1    2.00    3.40
  -7  21   1   -4.70    2.30
   7  21  -1    1.40    4.80
   6 -21  -1   17.20    4.90
   6 -21  -1   12.50    4.10
   6 -21  -1   18.40    4.50
  -6 -21   1   17.50    4.30
  -6 -21   1   11.00    4.00
  -6  21   1   11.80    4.20
   6  21  -1   12.90    4.20
   6  21  -1   19.20    5.30
  -6  21   1   17.30    5.10
   6  21  -1    5.60    3.60
   5 -21  -1   30.60    6.00
  -5 -21   1   37.60    5.50
  -5 -21   1   42.90    6.30
   5 -21  -1   41.10    5.60
   5 -21  -1   30.40    5.50
   5  21  -1   31.90    6.10
   5  21  -1   47.80    7.00
   5  21  -1   27.60    6.00
  -5  21   1   23.00    5.20
  -5  21   1   44.60    6.80
   4 -21  -1  429.56   34.90
  -4 -21   1  469.75   34.40
   4 -21  -1  422.26   34.70
   4 -21  -1  442.96   33.80
  -4 -21   1  448.16   32.60
  -4 -21   1  471.05   32.30
  -4 -21   1  450.25   34.60
   4  21  -1  455.55   35.30
  -4  21   1  455.35   34.60
  -4  21   1  505.65   34.90
   4  21  -1  471.75   35.10
  -4  21   1  444.16   34.90
   4  21  -1  540.75   36.10
   3 -21  -1    3.80    2.20
   3 -21  -1    4.00    0.80
   3 -21  -1    5.60    0.90
  -3 -21   1   10.50    4.00
  -3 -21   1    1.70    1.60
   3 -21  -1    3.00    2.30
   3 -21  -1    7.40    2.20
  -3 -21   1    3.80    2.00
  -3 -21   1    4.40    2.20
  -3 -21   1    9.60    3.30
  -3  21   1    4.20    3.00
  -3  21   1    4.30    2.40
   3  21  -1    2.70    2.00
  -3  21   1    6.80    2.30
  -3  21   1    7.50    2.50
   3  21  -1    3.00    2.00
   3  21  -1    6.60    2.50
  -2 -21   1   60.09    7.40
  -2 -21   1   69.49    6.90
   2 -21  -1   73.19    7.90
   2 -21  -1   68.49    6.60
   2 -21  -1   51.29    7.30
  -2 -21   1   83.69    7.80
  -2 -21   1   53.69    7.80
   2 -21  -1   67.19    5.50
   2 -21  -1   70.19    7.00
   2 -21  -1   70.29    6.10
  -2  21   1   58.69    7.50
   2  21  -1   49.20    9.70
   2  21  -1   74.79    7.90
  -2  21   1   73.59    6.20
   2  21  -1   68.49    6.80
  -2  21   1   61.39    7.50
   2  21  -1   65.49   10.80
  -2  21   1   73.89    7.50
   2  21  -1   85.39    7.80
  -1 -21   1    1.10    2.20
  -1 -21   1   -0.60    1.30
   1 -21  -1    1.60    1.00
   1 -21  -1   -0.10    0.60
  -1 -21   1   -1.00    1.00
   1 -21  -1   -1.40    1.80
  -1 -21   1    0.20    1.10
   1 -21  -1    0.70    1.20
   1 -21  -1   -3.70    2.80
   1 -21  -1   -1.50    1.00
  -1 -21   1    1.70    2.00
  -1 -21   1   -2.50    2.10
  -1 -21   1   -1.30    1.40
  -1  21   1    2.70    2.20
   1  21  -1    1.40    1.60
  -1  21   1   -0.90    1.20
   1  21  -1    3.20    1.80
   1  21  -1    0.50    1.20
   1  21  -1   -1.00    1.10
  -1  21   1    1.90    1.60
  -1  21   1   -3.60    1.10
   0 -21   1  398.26   31.90
   0 -21  -1  435.76   32.00
   0 -21  -1  418.56   32.30
   0 -21   1  525.95   33.20
   0 -21  -1  390.16   34.10
   0 -21  -1  433.46   31.10
   0 -21   1  513.25   33.40
   0 -21   1  457.45   32.10
   0 -21  -1  402.86   32.40
   0 -21   1  442.16   32.50
   0 -21  -1  409.56   32.60
   0 -21   1  427.56   30.60
   0  21  -1  454.65   33.00
   0  21   1  461.15   32.60
   0  21  -1  465.65   30.70
   0  21   1  437.86   32.50
   0  21   1  453.25   32.80
   0  21   1  440.06   31.90
   0  21  -1  382.26   31.70
   0  21  -1  455.05   32.00
   0  21  -1  379.56   32.10
  -1 -21  -1  161.48   16.60
  -1 -21  -1  138.89   14.10
   1 -21   1  179.58   15.60
  -1 -21  -1  152.38   14.90
   1 -21   1  200.68   14.80
  -1 -21  -1  179.58   14.60
  -1 -21  -1  161.68   15.00
   1 -21   1  168.28   14.80
   1 -21   1  164.38   14.80
  -1 -21  -1  185.18   14.10
  -1  21  -1  188.98   14.80
   1  21   1  175.58   15.10
   1  21   1  178.48   13.40
   1  21   1  212.78   13.80
  -1  21  -1  194.78   15.50
  -1  21  -1  153.48   14.80
   1  21   1  175.28   15.20
   1  21   1  181.58   14.70
  -1  21  -1  179.98   14.70
   2 -21   1  797.12   55.29
  -2 -21  -1  695.03   56.19
   2 -21   1  666.13   55.19
  -2 -21  -1  753.52   54.39
   2 -21   1  787.42   54.19
  -2 -21  -1  810.22   54.19
  -2 -21  -1  839.72   54.39
  -2  21  -1  791.42   54.59
   2  21   1  688.83   53.29
   2  21   1  827.42   55.49
  -2  21  -1  739.43   55.19
  -2  21  -1  781.82   54.39
   2  21   1  782.12   55.29
   2  21   1  764.92   53.89
   2  21   1  778.42   55.19
  -3 -21  -1    5.30    2.10
   3 -21   1    3.30    2.40
  -3 -21  -1    3.60    3.60
  -3 -21  -1    0.80    1.60
   3 -21   1    6.00    2.60
   3 -21   1    2.10    2.90
   3 -21   1    3.30    1.80
  -3 -21  -1    3.30    1.90
  -3  21  -1    0.70    2.60
   3  21   1    2.30    2.30
  -3  21  -1    3.00    2.00
   3  21   1    0.20    2.20
   3  21   1   -1.30    1.50
  -3  21  -1    4.10    2.40
  -4 -21  -1    4.30    2.70
   4 -21   1    2.20    2.30
   4 -21   1    2.80    2.70
   4 -21   1    0.50    1.90
  -4  21  -1    4.10    2.50
   4  21   1    1.90    2.30
   4  21   1    3.30    2.40
  -4  21  -1    1.20    2.10
   4  21   1    3.10    2.40
  -5 -21  -1    1.80    2.00
   5 -21   1   -4.00    2.30
  -5 -21  -1    3.30    2.60
   5 -21   1    2.70    2.40
   5  21   1   -1.90    2.80
   5  21   1   -3.80    2.10
  -5  21  -1    1.00    2.40
  -5  21  -1    2.80    2.40
  -6 -21  -1  151.58   13.90
   6 -21   1  140.09   15.70
   6 -21   1  200.88   15.70
  -6 -21  -1  114.99   14.70
   6  21   1  154.98   15.40
  -6  21  -1  145.99   14.30
  -6  21  -1  140.39   15.10
   7 -22  -1   53.29    7.90
  -7 -22   1   42.80    9.00
  -7 -22   1   60.39    8.60
   7 -22  -1   50.29    8.60
   7  22  -1   59.39    9.20
  -7  22   1   66.09    8.20
   7  22  -1   49.30    8.30
  -7  22   1   45.30    9.20
   6 -22  -1    0.60    2.80
   6 -22  -1    5.00    3.00
   6 -22  -1    4.90    4.60
  -6 -22   1    1.00    3.00
  -6 -22   1   -0.20    2.60
  -6  22   1    6.00    3.70
  -6  22   1    1.50    2.20
   6  22  -1    0.80    2.30
   6  22  -1   -0.70    3.50
   6  22  -1    0.00    2.90
   5 -22  -1    1.20    2.20
   5 -22  -1   -3.70    1.90
  -5 -22   1    2.90    2.10
  -5 -22   1    2.10    2.30
   5 -22  -1    1.00    2.10
  -5  22   1    2.40    2.30
   5  22  -1    2.30    2.30
   5  22  -1    0.90    2.80
  -5  22   1    0.40    2.80
   5  22  -1   -1.00    2.50
   4 -22  -1   23.20    4.60
   4 -22  -1   20.10    5.40
  -4 -22   1   18.20    4.00
  -4 -22   1   22.90    4.90
  -4 -22   1   25.80    3.90
   4 -22  -1   33.90    5.40
  -4  22   1   24.60    4.70
   4  22  -1   28.50    5.90
   4  22  -1   19.80    4.70
  -4  22   1   23.00    5.30
   4  22  -1   21.30    4.80
  -4  22   1   26.60    4.70
   3 -22  -1    7.60    2.40
  -3 -22   1    1.50    3.00
  -3 -22   1    7.20    2.50
   3 -22  -1    7.90    4.90
   3 -22  -1    6.30    2.70
  -3 -22   1    5.00    2.10
  -3 -22   1    3.80    2.00
   3  22  -1    6.00    2.70
  -3  22   1   11.00    2.90
   3  22  -1    3.60    2.50
   3  22  -1    7.20    2.60
   3  22  -1    5.40    2.60
  -3  22   1    4.30    2.10
  -3  22   1    7.90    4.30
  -3  22   1    4.20    2.20
  -2 -22   1    4.80    3.00
   2 -22  -1    3.80    1.20
   2 -22  -1    6.10    2.10
   2 -22  -1    3.20    2.00
   2 -22  -1    7.90    2.50
  -2 -22   1    3.90    1.70
  -2 -22   1    3.30    2.10
  -2 -22   1    4.00    3.40
   2 -22  -1    5.60    1.70
  -2 -22   1    7.20    2.50
   2  22  -1    3.70    2.30
  -2  22   1    4.30    1.90
   2  22  -1    4.70    2.00
  -2  22   1    0.00    1.70
  -2  22   1    5.70    3.00
   2  22  -1   -0.50    1.50
  -2  22   1    4.30    1.60
   2  22  -1    4.10    2.20
   1 -22  -1  464.65   34.90
  -1 -22   1  555.24   36.00
  -1 -22   1  493.35   37.10
   1 -22  -1  400.16   38.30
   1 -22  -1  506.95   36.40
   1 -22  -1  473.05   37.10
  -1 -22   1  520.35   37.10
  -1 -22   1  466.25   37.70
   1 -22  -1  457.35   36.90
   1  22  -1  545.65   37.10
  -1  22   1  527.35   35.80
  -1  22   1  516.05   37.30
   1  22  -1  514.35   37.40
  -1  22   1  515.05   37.10
   1  22  -1  551.84   36.90
   0 -22  -1   -0.30    0.90
   0 -22   1    2.50    2.30
   0 -22   1    1.30    1.60
   0 -22   1    0.10    1.10
   0 -22  -1    0.60    2.60
   0 -22   1   -0.40    1.60
   0 -22  -1   -0.30    3.10
   0 -22  -1   -0.30    1.30
   0 -22  -1   -3.10    2.10
   0 -22  -1    1.00    1.00
   0 -22   1    0.10    0.90
   0  22  -1   -2.00    1.10
   0  22  -1    1.70    1.60
   0  22  -1   -1.60    1.80
   0  22   1    0.00    1.30
   0  22   1   -0.40    1.50
   0  22  -1   -0.90    1.30
   0  22   1    2.80    1.80
   0  22  -1    0.20    1.80
   0  22  -1    0.80    1.50
  -1 -22  -1    0.00    1.10
  -1 -22  -1    4.20    1.80
  -1 -22  -1    0.40    2.30
  -1 -22  -1   -2.10    2.90
  -1 -22  -1    2.80    1.70
   1 -22   1    2.10    1.50
  -1 -22  -1    0.60    3.10
   1 -22   1    2.60    2.10
   1 -22   1    0.10    2.50
  -1  22  -1    1.90    1.60
  -1  22  -1    3.50    1.90
  -1  22  -1   -0.10    1.20
  -1  22  -1    2.20    2.30
   1  22   1    3.50    1.50
   1  22   1    1.40    1.10
   1  22   1    5.20    2.40
   1  22   1    3.90    2.00
   1  22   1    4.20    2.10
   2 -22   1   38.00    6.20
   2 -22   1   39.50    5.20
   2 -22   1   39.60    6.00
  -2 -22  -1   49.00    5.20
  -2 -22  -1   31.70    7.10
  -2 -22  -1   36.00    5.20
  -2 -22  -1   36.40    5.20
  -2  22  -1   36.50    5.50
  -2  22  -1   48.10    5.80
   2  22   1   42.00    6.00
  -2  22  -1   41.50    5.80
   2  22   1   39.10    5.10
   2  22   1   34.70    5.50
  -2  22  -1   39.30    5.20
  -3 -22  -1  410.26   30.20
   3 -22   1  370.46   31.20
   3 -22   1  386.06   31.30
  -3 -22  -1  384.26   29.50
  -3 -22  -1  384.86   29.70
   3 -22   1  409.96   29.70
   3  22   1  447.26   31.40
   3  22   1  395.16   30.30
  -3  22  -1  375.46   30.70
  -3  22  -1  437.36   31.00
   3  22   1  450.85   31.50
  -3  22  -1  352.36   29.90
   4 -22   1    0.90    2.30
  -4 -22  -1    1.10    2.80
   4 -22   1   -2.70    1.80
  -4 -22  -1    0.90    1.70
   4 -22   1    0.00    1.70
  -4  22  -1   -1.50    1.70
  -4  22  -1    1.50    2.00
   4  22   1    1.70    2.50
   4  22   1    0.80    2.10
   5 -22   1  181.38   17.50
   5 -22   1  167.08   15.90
  -5 -22  -1  185.18   16.10
  -5 -22  -1  175.68   15.60
  -5  22  -1  214.48   17.50
   5  22   1  154.18   16.50
   5  22   1  170.58   16.70
  -5  22  -1  188.08   16.50
   5  22   1  158.38   16.30
   6 -22   1   11.40    4.70
  -6 -22  -1    3.40    2.60
   6 -22   1    1.50    3.00
   6  22   1    5.00    3.50
   6  22   1    6.00    3.80
   6  22   1    0.50    3.80
  -6  22  -1    7.00    3.50
  -6  22  -1    6.20    3.60
   6 -23  -1   15.90    4.50
  -6 -23   1   21.50    5.10
   6 -23  -1   22.10    5.30
  -6 -23   1   14.30    4.70
   6  23  -1   16.60    5.70
   6  23  -1    3.40    4.00
   6  23  -1   16.60    5.50
  -6  23   1   21.20    5.30
  -6  23   1   29.60    6.40
   5 -23  -1   16.10    4.60
   5 -23  -1   17.90    4.20
   5 -23  -1   14.30    3.90
  -5 -23   1    9.00    3.80
  -5 -23   1   20.30    4.40
   5  23  -1   20.10    5.10
   5  23  -1   11.40    4.40
   5  23  -1   16.40    4.80
  -5  23   1   22.60    5.20
  -5  23   1   17.80    4.70
  -4 -23   1  202.58   17.70
  -4 -23   1  179.78   17.70
   4 -23  -1  228.58   19.00
   4 -23  -1  225.48   17.70
   4  23  -1  200.38   18.20
  -4  23   1  218.68   18.10
  -4  23   1  214.18   18.60
  -4  23   1  232.18   18.30
   4  23  -1  193.98   18.40
   4  23  -1  255.27   19.60
  -3 -23   1   53.09    8.10
  -3 -23   1   48.40    6.00
  -3 -23   1   43.40    5.90
  -3 -23   1   49.90    6.30
   3 -23  -1   39.50    5.60
   3 -23  -1   54.89    6.90
   3 -23  -1   41.20    6.30
   3  23  -1   55.39    7.10
  -3  23   1   28.80    5.70
   3  23  -1   63.89    6.90
  -3  23   1   51.99    5.90
  -3  23   1   51.39    6.70
   3  23  -1   56.29    7.20
   2 -23  -1  340.27   22.80
   2 -23  -1  360.56   24.00
  -2 -23   1  260.07   25.60
  -2 -23   1  332.17   24.50
   2 -23  -1  339.87   23.30
   2 -23  -1  339.77   24.90
   2 -23  -1  376.06   26.00
  -2 -23   1  309.17   25.30
  -2 -23   1  283.97   25.10
  -2 -23   1  273.07   24.60
   2  23  -1  303.17   24.20
   2  23  -1  326.87   25.70
   2  23  -1  335.97   25.20
  -2  23   1  326.17   25.20
   2  23  -1  321.87   25.40
  -2  23   1  341.37   25.70
  -1 -23   1   82.59    8.40
  -1 -23   1   65.29    8.30
   1 -23  -1   74.79    8.10
  -1 -23   1   64.89    7.50
   1 -23  -1   77.99    6.50
   1 -23  -1   58.49    7.90
  -1 -23   1   80.49    7.30
   1 -23  -1   84.99    7.80
  -1 -23   1   68.79    9.30
   1  23  -1   70.49    7.80
  -1  23   1   90.69    8.70
  -1  23   1   75.19    7.20
   1  23  -1   60.69    7.90
  -1  23   1   79.59    8.20
   1  23  -1   70.89    7.80
   0 -23  -1  331.37   29.80
   0 -23   1  280.57   23.90
   0 -23  -1  268.27   24.50
   0 -23  -1  358.36   24.70
   0 -23   1  298.47   22.90
   0 -23  -1  380.56   25.50
   0 -23  -1  330.87   23.50
   0 -23   1  326.17   24.40
   0 -23   1  305.97   24.80
   0 -23   1  298.87   25.10
   0  23  -1  301.87   24.70
   0  23   1  334.57   25.10
   0  23  -1  338.27   23.20
   0  23  -1  293.47   24.90
   0  23  -1  334.67   24.50
   0  23   1  360.66   25.50
   0  23   1  315.27   24.10
   0  23  -1  305.37   24.30
  -1 -23  -1   74.09    7.80
   1 -23   1   79.19    8.30
  -1 -23  -1   61.49    9.80
   1 -23   1   72.29    8.40
  -1 -23  -1   81.99    8.20
  -1 -23  -1   71.39    7.00
   1 -23   1   77.49    7.70
  -1  23  -1   79.99    7.90
   1  23   1   67.59    7.70
   1  23   1   77.79    8.50
  -1  23  -1   62.89    7.90
  -1  23  -1   69.29    7.60
   1  23   1   68.99    8.00
  -1  23  -1   64.29   12.10
   1  23   1   77.29    6.50
  -2 -23  -1  186.38   16.70
  -2 -23  -1  226.78   21.50
  -2 -23  -1  186.18   16.60
   2 -23   1  183.58   17.30
  -2 -23  -1  214.78   16.50
   2 -23   1  244.78   18.40
   2 -23   1  188.78   16.40
  -2  23  -1  234.58   18.10
  -2  23  -1  202.38   17.00
   2  23   1  206.78   17.50
   2  23   1  194.18   17.50
  -2  23  -1  219.78   17.30
  -2  23  -1  207.98   16.90
   2  23   1  189.38   16.20
   3 -23   1  112.39   13.00
  -3 -23  -1  122.09   11.70
   3 -23   1  133.99   12.20
  -3 -23  -1  147.09   12.00
   3 -23   1  129.49   11.60
  -3 -23  -1  126.49   11.50
   3 -23   1  119.69   12.90
  -3  23  -1  120.09   12.40
   3  23   1  132.29   12.40
  -3  23  -1  113.79   12.30
   3  23   1  150.88   13.20
   3  23   1  128.79   12.60
  -3  23  -1  137.19   12.30
   4 -23   1   56.09    8.60
   4 -23   1   74.39    8.10
  -4 -23  -1   69.49    7.90
   4 -23   1   78.59    8.80
  -4 -23  -1   68.39    9.20
  -4  23  -1   86.89    9.20
   4  23   1   76.19    9.40
  -4  23  -1   96.69    9.60
   4  23   1   64.09    8.50
   4  23   1   74.09    9.10
  -5 -23  -1   38.00    7.00
   5 -23   1   39.80    7.20
  -5 -23  -1   51.89    7.60
   5 -23   1   63.09    8.70
   5  23   1   42.70    8.20
   5  23   1   63.69    8.50
  -5  23  -1   62.09    8.20
  -5  23  -1   53.79    7.60
   5  23   1   57.09    8.50
   6 -23   1   36.30    8.30
  -6 -23  -1   48.30    8.60
   6 -23   1   59.09    7.90
  -6 -23  -1   53.39    7.30
   6  23   1   35.10    7.80
   6  23   1   72.79    9.00
   6  23   1   54.49    9.50
  -6  23  -1   66.29    8.10
  -6  23  -1   39.50    7.70
  -6 -24   1    1.40    2.60
   6 -24  -1    5.30    3.20
  -6 -24   1   -1.20    2.90
   6 -24  -1   -1.50    2.60
  -6  24   1    4.60    2.90
   6  24  -1   -2.50    4.00
   6  24  -1    0.10    3.20
   6  24  -1    1.20    2.90
   5 -24  -1   16.90    4.10
  -5 -24   1    7.80    3.70
   5 -24  -1   14.90    4.00
  -5 -24   1   11.30    3.50
   5 -24  -1    9.30    3.70
  -5  24   1   10.80    3.80
   5  24  -1   13.10    4.40
   5  24  -1    9.30    4.10
   5  24  -1   14.10    4.70
  -5  24   1   19.20    4.80
   4 -24  -1   14.90    3.70
  -4 -24   1    8.80    3.10
   4 -24  -1   13.10    3.80
  -4 -24   1   15.30    3.80
   4  24  -1   13.60    4.00
   4  24  -1   12.90    3.90
  -4  24   1    8.80    3.00
  -4  24   1   11.40    3.70
  -4  24   1   12.50    3.70
   4  24  -1    9.20    3.90
  -3 -24   1   27.50    5.20
   3 -24  -1   33.00    5.60
  -3 -24   1   33.50    4.90
  -3 -24   1   30.30    5.00
   3 -24  -1   33.60    4.70
   3 -24  -1   32.40    5.40
   3  24  -1   31.70    5.40
  -3  24   1   25.70    5.30
   3  24  -1   31.00    5.90
   3  24  -1   27.00    5.50
  -3  24   1   30.60    4.50
  -3  24   1   29.70    5.30
   2 -24  -1    1.70    1.50
  -2 -24   1    1.90    1.40
   2 -24  -1    1.50    1.00
  -2 -24   1   -3.10    2.90
   2 -24  -1    2.80    2.00
  -2 -24   1    1.10    2.00
   2 -24  -1   -0.40    1.30
  -2 -24   1   -1.90    3.00
  -2 -24   1    1.20    1.80
   2 -24  -1   -0.90    1.30
  -2  24   1   -1.00    1.00
   2  24  -1   -1.20    1.80
  -2  24   1    0.80    1.80
   2  24  -1   -0.40    1.40
   2  24  -1   -0.10    1.90
  -2  24   1    2.90    2.20
   2  24  -1    1.20    1.80
  -1 -24   1  197.78   16.30
   1 -24  -1  196.78   16.00
  -1 -24   1  183.08   17.70
  -1 -24   1  206.08   17.00
   1 -24  -1  207.98   17.20
  -1 -24   1  164.08   16.50
  -1 -24   1  219.48   15.80
   1 -24  -1  186.08   14.80
   1  24  -1  186.08   16.90
   1  24  -1  210.28   16.60
  -1  24   1  194.58   16.50
  -1  24   1  195.58   15.50
   1  24  -1  180.68   16.10
  -1  24   1  219.48   17.30
   0 -24   1  226.08   17.80
   0 -24   1  237.38   16.50
   0 -24   1  241.78   18.10
   0 -24  -1  254.67   18.10
   0 -24   1  191.18   18.20
   0 -24  -1  206.58   16.80
   0 -24  -1  249.18   21.20
   0 -24   1  206.18   18.20
   0 -24  -1  216.38   18.40
   0  24  -1  180.88   18.10
   0  24  -1  250.07   18.10
   0  24  -1  230.58   16.60
   0  24   1  232.78   17.70
   0  24   1  202.38   18.20
   0  24   1  178.78   17.60
   0  24  -1  224.28   17.80
  -1 -24  -1  506.85   41.70
  -1 -24  -1  526.15   38.10
   1 -24   1  528.55   39.20
   1 -24   1  530.75   38.80
  -1 -24  -1  543.35   39.30
   1 -24   1  568.74   40.20
  -1 -24  -1  482.95   38.50
  -1  24  -1  610.14   39.20
  -1  24  -1  526.45   38.90
   1  24   1  491.55   39.20
   1  24   1  481.95   38.70
   1  24   1  548.15   37.00
   1  24   1  543.35   39.50
   2 -24   1   42.20    6.70
  -2 -24  -1   41.40    7.90
   2 -24   1   29.50    6.10
  -2 -24  -1   44.50    5.50
   2 -24   1   35.80    5.20
  -2 -24  -1   47.20    5.80
  -2 -24  -1   36.10    5.00
  -2  24  -1   33.90    5.30
   2  24   1   37.50    5.20
  -2  24  -1   46.50    6.20
   2  24   1   50.19    6.50
  -2  24  -1   34.70    5.40
   2  24   1   43.90    6.10
  -3 -24  -1  144.49   11.70
   3 -24   1   91.99   11.90
   3 -24   1  137.09   11.70
   3 -24   1  127.09   13.60
   3 -24   1  117.69   11.70
  -3 -24  -1  114.09   11.30
   3  24   1   82.99   16.30
  -3  24  -1  126.69   11.80
   3  24   1  127.79   12.40
   3  24   1  142.99   13.20
  -3  24  -1  133.59   12.70
   4 -24   1    0.70    2.20
   4 -24   1    1.40    2.30
  -4 -24  -1    0.00    1.70
  -4 -24  -1    0.50    2.60
   4 -24   1   -2.90    1.80
   4  24   1    1.40    2.30
  -4  24  -1    2.30    2.20
  -4  24  -1    0.60    2.00
   4  24   1    2.50    2.70
  -5 -24  -1   95.39    9.80
   5 -24   1   83.79   10.70
  -5 -24  -1   93.09   10.20
  -5  24  -1   86.99   10.20
  -5  24  -1   92.39   10.90
   5  24   1   92.79   10.90
   5  24   1   82.59   11.20
  -6 -24  -1    6.90    3.10
   6 -24   1    3.70    3.40
  -6 -24  -1    1.10    4.20
   6 -24   1    2.20    4.50
   6  24   1    6.90    4.60
   6  24   1    0.60    3.30
  -6  24  -1    4.60    2.90
   6  24   1    4.00    3.80
  -6  24  -1    8.70    3.80
   6 -25  -1   86.69   10.40
  -6 -25   1   69.59    9.70
   6 -25  -1   73.79    9.40
  -6 -25   1   85.19    9.50
  -6  25   1   67.89    9.50
   6  25  -1   59.09    9.40
   6  25  -1   94.89   11.40
   6  25  -1   92.49   12.00
   5 -25  -1   73.39    8.30
   5 -25  -1   66.79    7.90
  -5 -25   1   36.80    7.40
   5 -25  -1   57.49    7.90
  -5 -25   1   57.59    7.60
   5  25  -1   59.69    8.90
  -5  25   1   49.70    7.50
   5  25  -1   57.79    8.40
  -5  25   1   65.69    9.80
   5  25  -1   53.69    8.30
   4 -25  -1   20.40    4.20
  -4 -25   1   23.70    4.90
   4 -25  -1   22.30    5.10
  -4 -25   1   18.90    4.40
  -4  25   1   16.60    4.50
   4  25  -1   20.90    4.90
  -4  25   1   26.10    5.30
   4  25  -1   16.40    4.50
   4  25  -1   23.90    5.50
  -3 -25   1  283.17   22.30
   3 -25  -1  282.57   22.80
  -3 -25   1  288.27   22.00
   3 -25  -1  262.77   21.60
   3  25  -1  263.57   22.80
  -3  25   1  266.77   22.50
   3  25  -1  299.27   22.70
  -3  25   1  287.37   21.40
  -3  25   1  276.37   22.20
   3  25  -1  251.47   22.70
   3  25  -1  275.77   24.90
   2 -25  -1  444.16   31.50
   2 -25  -1  378.16   28.80
   2 -25  -1  385.66   30.00
   2 -25  -1  401.96   28.50
   2 -25  -1  407.66   28.00
  -2 -25   1  434.86   30.20
  -2 -25   1  395.06   31.10
  -2 -25   1  460.75   31.10
   2  25  -1  411.56   31.00
  -2  25   1  397.56   28.50
   2  25  -1  326.27   30.50
   2  25  -1  395.36   30.60
  -2  25   1  379.46   30.70
   2  25  -1  409.06   30.80
  -2  25   1  431.36   30.80
   1 -25  -1    1.10    1.50
   1 -25  -1   -0.40    1.10
  -1 -25   1   -1.20    1.50
  -1 -25   1   -0.10    3.20
  -1 -25   1   -0.20    1.60
   1 -25  -1    0.40    1.10
  -1 -25   1    1.20    1.40
   1  25  -1   -0.20    1.50
  -1  25   1    0.60    1.70
  -1  25   1   -0.30    1.50
  -1  25   1   -1.30    1.70
   1  25  -1   -0.50    1.40
   1  25  -1    0.40    1.70
   0 -25   1  103.89   11.80
   0 -25  -1  138.49   11.70
   0 -25  -1  130.49   11.90
   0 -25   1  137.79   10.40
   0 -25  -1  132.59   10.60
   0  25   1  124.39   12.00
   0  25  -1  118.09   11.40
   0  25   1  135.39   12.10
   0  25   1  129.49   11.80
   0  25  -1  111.79   11.90
   0  25  -1  112.49   11.10
   1 -25   1   48.80    7.00
   1 -25   1   65.39    6.90
  -1 -25  -1   63.29   10.00
   1 -25   1   57.59    7.40
  -1 -25  -1   45.30    5.90
  -1 -25  -1   54.99    6.70
   1  25   1   54.59    7.30
  -1  25  -1   62.79    6.80
   1  25   1   60.09    7.40
  -1  25  -1   67.29    7.20
   1  25   1   50.29    6.80
  -1  25  -1   57.49    7.40
  -2 -25  -1   58.39    6.60
  -2 -25  -1   50.79    6.90
  -2 -25  -1   60.09   10.20
   2 -25   1   49.20    7.80
  -2 -25  -1   57.59    6.80
   2 -25   1   63.99    7.10
   2 -25   1   59.39    7.70
   2  25   1   70.09    7.00
  -2  25  -1   64.49    7.20
   2  25   1   57.49    7.50
   2  25   1   61.79    7.50
  -2  25  -1   49.00    7.00
  -2  25  -1   49.80    6.90
   3 -25   1  118.09   14.50
  -3 -25  -1  174.28   14.20
   3 -25   1  165.48   14.50
   3 -25   1  167.48   14.00
  -3 -25  -1  168.88   14.30
  -3 -25  -1  178.78   14.50
   3  25   1  134.99   14.50
   3  25   1  179.18   15.60
  -3  25  -1  154.48   14.50
   4 -25   1  283.37   22.50
  -4 -25  -1  325.87   22.70
   4 -25   1  302.77   24.40
   4 -25   1  297.77   23.10
  -4 -25  -1  247.58   23.70
  -4  25  -1  262.37   23.00
   4  25   1  277.87   23.50
  -4  25  -1  256.97   23.10
   4  25   1  253.47   23.30
  -5 -25  -1   53.39    7.40
  -5 -25  -1   34.60    7.50
   5 -25   1   59.99    7.80
   5 -25   1   63.79    9.20
   5  25   1   50.89    8.00
  -5  25  -1   67.89    8.90
   5  25   1   58.29    9.60
  -5  25  -1   50.89    7.50
  -6 -26   1    7.90    4.20
   6 -26  -1    2.50    2.90
   6 -26  -1    8.60    3.50
  -6 -26   1    2.40    2.80
  -6  26   1    3.20    3.10
   6  26  -1   -0.80    3.70
   6  26  -1    1.10    4.30
   6  26  -1    5.10    3.60
   5 -26  -1  240.28   21.80
   5 -26  -1  212.38   20.70
  -5 -26   1  284.37   22.20
   5 -26  -1  282.47   21.60
  -5 -26   1  277.17   21.80
   5  26  -1  285.67   23.00
   5  26  -1  287.07   23.50
   5  26  -1  198.28   21.50
  -5  26   1  258.07   22.50
  -5  26   1  259.07   22.00
   4 -26  -1   13.70    4.10
  -4 -26   1   15.40    4.00
   4 -26  -1   12.00    3.70
  -4 -26   1   11.40    3.70
   4  26  -1   10.10    4.40
   4  26  -1   14.10    4.40
   4  26  -1   16.30    4.60
  -4  26   1   19.30    4.70
  -4  26   1   17.70    4.30
  -3 -26   1   91.99    9.20
  -3 -26   1   78.59    8.50
   3 -26  -1   58.09    8.50
   3 -26  -1   94.79    8.80
   3  26  -1   84.79    9.70
  -3  26   1   78.49    8.80
   3  26  -1   85.09    9.40
  -3  26   1   89.59    9.50
   3  26  -1   64.39    8.80
  -3  26   1   92.69    8.60
  -2 -26   1    0.80    1.60
   2 -26  -1    2.70    1.80
  -2 -26   1    2.80    1.80
   2 -26  -1    0.40    1.60
   2 -26  -1    0.70    1.50
   2 -26  -1    1.80    1.80
  -2 -26   1    0.80    2.20
  -2 -26   1    8.70    4.70
   2  26  -1    0.90    1.80
  -2  26   1   -0.10    1.60
   2  26  -1   -0.80    1.90
   2  26  -1    0.40    2.00
  -2  26   1    1.40    1.90
  -2  26   1    1.60    1.20
   1 -26  -1    7.40    2.10
  -1 -26   1    5.70    4.50
  -1 -26   1    2.90    2.30
  -1 -26   1    6.30    2.80
   1 -26  -1    5.40    2.40
   1 -26  -1    6.30    2.70
  -1 -26   1   10.50    2.70
  -1  26   1    8.20    3.60
   1  26  -1    7.60    2.70
  -1  26   1    3.50    2.40
   1  26  -1    2.60    2.20
  -1  26   1    4.40    2.50
   1  26  -1    3.70    2.40
   0 -26   1    3.90    1.80
   0 -26  -1    5.90    2.50
   0 -26   1    6.10    2.80
   0 -26  -1   11.50    2.60
   0 -26   1    9.10    3.20
   0 -26  -1    5.70    2.30
   0 -26   1    8.30    3.30
   0  26   1    3.40    2.00
   0  26  -1    3.80    2.30
   0  26   1    3.20    2.40
   0  26  -1    9.00    3.20
   0  26  -1    9.20    3.00
   0  26  -1    6.80    2.30
   1 -26   1  644.84   44.30
   1 -26   1  575.24   42.70
   1 -26   1  494.45   42.70
  -1 -26  -1  686.33   43.20
  -1 -26  -1  525.35   43.20
  -1  26  -1  597.64   42.70
  -1  26  -1  620.34   44.20
   1  26   1  565.24   43.50
  -1  26  -1  639.84   43.40
   1  26   1  558.24   43.60
   2 -26   1    3.90    2.50
  -2 -26  -1    3.80    2.20
  -2 -26  -1    3.00    1.80
   2 -26   1    3.70    2.30
  -2 -26  -1    3.30    2.20
   2  26   1    5.80    3.10
   2  26   1    4.10    2.50
   2  26   1    5.10    2.30
  -2  26  -1    2.90    2.00
  -2  26  -1    2.20    2.10
  -2  26  -1    1.20    1.90
   3 -26   1   50.09    6.80
  -3 -26  -1   35.50    7.20
   3 -26   1   64.59    7.30
  -3 -26  -1   46.20    6.40
  -3 -26  -1   50.59    6.50
   3 -26   1   48.50    7.50
  -3  26  -1   63.19    7.70
   3  26   1   53.69    9.00
   3  26   1   63.59    8.10
   3  26   1   54.29    7.50
  -3  26  -1   43.00    7.10
   4 -26   1    2.50    2.50
   4 -26   1    3.10    2.70
   4 -26   1    4.50    3.20
  -4 -26  -1    5.30    2.60
  -4 -26  -1    6.80    3.60
   4  26   1    2.10    2.90
   4  26   1    2.30    2.60
  -4  26  -1    3.70    2.70
  -4  26  -1    0.50    2.30
  -5 -26  -1   41.10    6.50
  -5 -26  -1   39.90    7.30
   5 -26   1   53.19    8.70
   5 -26   1   48.80    7.30
   5  26   1   54.49    8.20
  -5  26  -1   48.10    7.20
  -5  26  -1   62.19    8.80
   5  26   1   34.70    7.20
   6 -27  -1   11.30    4.80
  -6 -27   1   21.80    4.90
  -6 -27   1   19.40    5.60
   6 -27  -1   19.00    4.90
   6  27  -1   25.40    7.00
   6  27  -1   21.30    5.40
  -6  27   1   13.70    4.90
   6  27  -1    7.70    5.40
  -5 -27   1   14.50    4.30
   5 -27  -1   12.30    4.40
  -5 -27   1   17.20    4.60
   5 -27  -1   19.70    5.10
   5 -27  -1   14.50    4.20
   5  27  -1    9.20    3.90
   5  27  -1   15.30    5.00
   5  27  -1    4.80    4.70
  -5  27   1   13.30    4.30
  -4 -27   1    5.80    2.70
  -4 -27   1    2.60    2.60
   4 -27  -1    6.10    3.10
   4 -27  -1    4.80    2.70
  -4  27   1    3.20    2.80
   4  27  -1    3.20    2.90
   4  27  -1    7.40    3.60
   4  27  -1    3.90    2.90
  -4  27   1    3.40    2.50
  -3 -27   1    9.80    3.60
  -3 -27   1   11.60    3.50
   3 -27  -1   11.70    3.20
  -3 -27   1   10.00    3.30
   3 -27  -1   15.10    4.20
  -3  27   1    7.60    3.20
   3  27  -1   13.90    4.10
  -3  27   1   12.80    3.30
   3  27  -1   15.40    4.20
  -3  27   1    7.10    3.30
  -2 -27   1    9.60    2.90
   2 -27  -1    9.10    3.70
  -2 -27   1    2.20    5.10
  -2 -27   1    7.20    3.00
   2 -27  -1   10.90    1.90
   2 -27  -1    5.60    2.30
  -2 -27   1   11.90    3.10
  -2  27   1    6.20    3.00
  -2  27   1   12.20    3.80
   2  27  -1    6.90    3.30
   2  27  -1   10.20    3.70
   2  27  -1    5.50    3.20
   1 -27  -1   90.09    7.80
  -1 -27   1   85.89    9.60
   1 -27  -1  104.89    9.40
   1 -27  -1   83.19    9.30
  -1 -27   1  104.59    9.40
  -1 -27   1   80.09    8.40
   1  27  -1   88.29    9.60
   1  27  -1   80.79    9.00
   1  27  -1   69.59    8.40
  -1  27   1  107.99   12.30
   1  27  -1   81.89    8.90
  -1  27   1   74.39    9.00
  -1  27   1   94.49    9.70
   0 -27  -1   14.80    3.00
   0 -27   1    9.30    2.50
   0 -27  -1   11.90    3.40
   0 -27   1    9.30    3.40
   0 -27   1   10.60    3.00
   0 -27  -1   11.70    3.40
   0 -27   1   10.30    3.60
   0  27   1   10.50    3.40
   0  27  -1   16.60    4.20
   0  27  -1   13.30    3.40
   0  27   1   16.40    4.30
   0  27  -1    8.40    3.30
   0  27   1   16.20    4.30
  -1 -27  -1    9.50    2.70
   1 -27   1   16.40    4.20
  -1 -27  -1   10.90    3.50
   1 -27   1   10.30    3.20
  -1 -27  -1    8.30    2.70
   1 -27   1   15.70    4.50
  -1  27  -1   15.90    4.40
  -1  27  -1   18.20    4.00
   1  27   1    8.60    3.50
   1  27   1   18.10    4.50
  -1  27  -1    9.50    3.20
   2 -27   1  257.47   20.90
   2 -27   1  318.37   23.10
  -2 -27  -1  241.48   20.20
  -2 -27  -1  248.88   21.10
  -2 -27  -1  260.47   20.90
   2  27   1  264.37   21.60
  -2  27  -1  242.98   20.60
   2  27   1  268.67   20.30
   2  27   1  252.97   21.90
  -2  27  -1  227.88   21.30
  -2  27  -1  280.77   21.50
   3 -27   1    0.20    2.00
  -3 -27  -1    1.80    1.80
   3 -27   1    0.30    1.80
   3 -27   1    2.20    2.40
  -3 -27  -1   -0.60    1.80
  -3  27  -1   -1.60    2.10
   3  27   1   -2.70    2.00
  -3  27  -1   -0.40    2.00
   3  27   1    1.30    2.50
   4 -27   1  226.68   18.40
   4 -27   1  214.38   19.50
   4 -27   1  205.58   18.10
  -4 -27  -1  178.88   21.70
  -4 -27  -1  191.58   17.50
  -4  27  -1  231.88   19.30
  -4  27  -1  221.58   19.20
   4  27   1  183.38   18.40
   4  27   1  205.08   18.80
   5 -27   1   24.00    6.20
   5 -27   1   13.20    4.50
  -5 -27  -1   11.50    4.30
  -5 -27  -1   17.20    4.60
   5  27   1   15.50    5.40
  -5  27  -1   21.60    6.30
  -5  27  -1   17.40    4.90
   5  27   1   15.60    5.10
  -5 -28   1   94.39   10.80
   5 -28  -1   94.29   10.40
  -5 -28   1  116.89   11.70
   5 -28  -1   96.19   11.40
   5 -28  -1  103.79   10.90
   5  28  -1  105.19   12.10
   5  28  -1   84.19   10.80
  -5  28   1   92.59   11.20
   4 -28  -1   11.60    3.80
  -4 -28   1    8.60    3.30
   4 -28  -1   12.30    4.00
  -4 -28   1    8.20    3.30
  -4  28   1   15.00    4.40
   4  28  -1    2.90    3.10
   4  28  -1    8.10    3.90
  -4  28   1    6.20    3.10
   4  28  -1    7.90    3.80
  -3 -28   1  274.77   23.80
  -3 -28   1  290.27   23.80
   3 -28  -1  319.17   24.00
   3 -28  -1  366.56   25.40
   3  28  -1  248.18   24.00
  -3  28   1  270.27   22.70
   3  28  -1  285.77   24.30
  -3  28   1  346.47   25.10
  -3  28   1  320.07   24.40
   2 -28  -1   25.70    2.90
   2 -28  -1   20.60    4.40
  -2 -28   1   21.40    4.60
  -2 -28   1   23.20    5.30
   2 -28  -1   14.90    4.20
  -2 -28   1   23.80    4.70
   2  28  -1   27.10    5.60
   2  28  -1   35.80    5.50
  -2  28   1   31.90    5.60
  -2  28   1   34.90    6.40
  -1 -28   1  126.79   13.10
  -1 -28   1  146.39   14.50
   1 -28  -1  148.69   14.20
  -1 -28   1  146.09   12.90
   1 -28  -1  145.09   13.40
   1 -28  -1  163.18   12.10
  -1  28   1  139.49   13.80
  -1  28   1  161.48   13.80
   1  28  -1  156.68   14.50
   1  28  -1  154.28   13.80
   0 -28   1   69.49    7.90
   0 -28  -1   66.19    8.00
   0 -28  -1   71.59    7.10
   0 -28   1   53.99    8.00
   0 -28  -1   82.59    8.10
   0 -28   1   70.29    6.70
   0  28   1   57.89    7.80
   0  28   1   77.79    8.80
   0  28  -1   74.09    8.20
   0  28  -1   58.99    8.00
   1 -28   1   73.99    7.90
  -1 -28  -1   45.00    6.80
   1 -28   1   66.29    8.60
  -1 -28  -1   73.59    7.50
  -1 -28  -1   80.69    8.70
   1  28   1   76.49    8.90
  -1  28  -1   75.19    8.00
  -1  28  -1   73.39    9.00
   1  28   1   53.29    7.80
  -2 -28  -1  120.49   12.30
   2 -28   1  123.49   11.70
   2 -28   1  125.09   13.00
  -2 -28  -1  130.69   11.70
  -2  28  -1  120.09   12.50
  -2  28  -1  127.69   12.10
   2  28   1  117.49   12.50
   2  28   1  122.79   12.40
   3 -28   1   94.39    9.30
  -3 -28  -1   72.39    8.40
  -3 -28  -1   80.79    9.00
   3 -28   1   54.59    8.90
   3 -28   1  112.89   10.30
   3  28   1   69.89    9.60
  -3  28  -1  116.89   11.10
   3  28   1   79.29    9.60
   3  28   1   86.09   10.10
   4 -28   1   14.30    4.80
   4 -28   1   23.80    5.10
  -4 -28  -1   12.00    3.80
   4 -28   1    7.70    4.10
   4  28   1   17.80    5.00
  -4  28  -1   19.90    4.90
   4  28   1   12.80    4.70
  -5 -28  -1   10.00    3.60
   5 -28   1    3.80    3.00
  -5 -28  -1   10.50    4.60
   5 -28   1    5.40    4.00
  -5  28  -1    4.40    3.10
  -5  28  -1    7.90    4.50
   5  28   1   10.40    4.90
   5  28   1    2.30    3.50
   5 -29  -1   80.89    9.20
   5 -29  -1   85.09   11.70
  -5 -29   1   76.39    9.30
  -5 -29   1   60.79    9.10
  -5  29   1   74.89    9.60
   5  29  -1   81.09   10.70
   5  29  -1   71.69   10.30
   4 -29  -1  162.08   14.80
   4 -29  -1  172.68   15.50
  -4 -29   1  149.19   14.50
  -4 -29   1  159.18   14.80
   4  29  -1  131.79   14.60
   4  29  -1  170.28   17.20
  -4  29   1  132.39   14.50
   4  29  -1  170.68   15.70
  -4  29   1  154.48   14.30
   3 -29  -1   15.30    4.30
  -3 -29   1   21.80    4.60
   3 -29  -1   15.30    3.90
  -3 -29   1   24.20    5.10
   3  29  -1   15.10    4.50
  -3  29   1   21.20    5.20
  -3  29   1   22.00    4.80
   3  29  -1   18.40    5.70
   2 -29  -1   -1.50    1.60
  -2 -29   1   -3.40    1.80
   2 -29  -1    0.10    1.70
  -2 -29   1    0.30    1.70
  -2 -29   1    0.30    2.20
  -2  29   1    3.30    2.40
   2  29  -1    0.10    1.80
  -2  29   1    3.70    3.00
   1 -29  -1    5.00    3.00
  -1 -29   1    4.60    2.50
   1 -29  -1    6.20    2.30
  -1 -29   1    9.00    2.80
  -1 -29   1    6.40    3.10
   1  29  -1    4.90    2.60
   1  29  -1    7.90    2.90
  -1  29   1    6.00    2.70
  -1  29   1    1.90    2.10
   0 -29   1  505.25   36.30
   0 -29   1  484.15   33.40
   0 -29  -1  474.75   33.90
   0 -29   1  514.55   35.20
   0 -29  -1  406.86   34.20
   0 -29  -1  425.76   35.40
   0  29  -1  477.75   35.20
   0  29   1  448.96   35.20
   0  29  -1  516.25   35.40
   0  29   1  422.56   35.40
   0  29  -1  427.06   35.70
  -1 -29  -1   -0.50    1.80
   1 -29   1    1.90    2.30
   1 -29   1   -0.50    1.50
  -1 -29  -1    2.90    1.80
  -1 -29  -1    0.50    1.70
  -1  29  -1    1.20    2.30
   1  29   1   -0.80    2.00
   1  29   1   -1.40    1.90
  -1  29  -1    1.40    2.10
  -2 -29  -1   57.59    7.00
  -2 -29  -1   50.29    6.50
  -2 -29  -1   46.60    7.30
   2 -29   1   63.99    8.60
   2 -29   1   59.89    7.20
   2  29   1   54.69    7.50
  -2  29  -1   52.49    7.10
  -2  29  -1   77.89    8.60
   2  29   1   47.00    8.10
   3 -29   1   18.80    4.70
   3 -29   1   28.30    5.70
  -3 -29  -1   23.60    4.80
  -3 -29  -1   23.70    4.80
   3 -29   1   15.40    4.60
  -3  29  -1   17.00    5.10
  -3  29  -1   15.60    7.00
   3  29   1    6.90    3.70
   3  29   1   26.00    5.50
   4 -29   1   -0.90    2.50
  -4 -29  -1    1.50    2.60
   4 -29   1   -0.70    2.40
   4 -29   1   -0.40    2.60
  -4  29  -1   -1.60    2.50
   4  29   1    0.20    2.40
   5 -29   1   30.60    6.80
  -5 -29  -1   20.40    5.70
  -5 -29  -1   22.40    5.00
   5 -29   1   26.50    5.70
  -5  29  -1   26.80    8.60
  -5  29  -1   20.70    5.60
   5  29   1   21.60    6.00
   5  29   1   21.20    6.90
   5 -30  -1    2.20    2.90
   5 -30  -1    1.00    3.20
  -5 -30   1   -3.00    2.40
   5 -30  -1   -0.90    2.50
  -5 -30   1   -4.10    2.80
   5  30  -1    3.10    3.20
  -5  30   1    0.60    2.80
   4 -30  -1    3.80    2.60
  -4 -30   1   -1.00    2.40
   4 -30  -1    0.20    2.40
  -4 -30   1    4.60    2.80
   4  30  -1   -2.30    2.90
   4  30  -1    4.40    3.20
  -4  30   1    6.70    3.60
  -4  30   1    3.50    2.40
   3 -30  -1  101.59   11.00
   3 -30  -1  103.59   10.50
  -3 -30   1  106.69   10.70
  -3 -30   1   77.59    9.80
   3  30  -1  113.59   11.60
   3  30  -1   99.39   11.20
  -3  30   1   91.89   10.20
  -3  30   1   87.39   10.70
  -2 -30   1   49.40    6.80
  -2 -30   1   39.70    6.20
  -2 -30   1   54.89    8.10
   2 -30  -1   51.99    7.30
   2 -30  -1   51.19    6.70
  -2  30   1   39.60    6.60
   2  30  -1   33.20    6.60
   2  30  -1   45.60    7.00
  -2  30   1   44.30    6.50
   1 -30  -1  159.48   13.90
  -1 -30   1  135.79   13.80
   1 -30  -1  115.99   12.20
   1 -30  -1  124.79   11.30
  -1 -30   1  131.89   12.10
  -1  30   1  135.19   13.50
  -1  30   1  133.39   12.70
   1  30  -1  150.18   13.10
   1  30  -1  128.29   13.20
   0 -30  -1    3.40    2.60
   0 -30   1    5.50    3.10
   0 -30   1    4.00    2.30
   0 -30  -1    0.90    1.80
   0 -30   1    1.50    2.20
   0 -30  -1    5.00    2.20
   0  30  -1    1.70    2.00
   0  30   1    1.10    2.40
   0  30  -1    3.00    2.40
   0  30  -1    5.80    2.80
   0  30   1    2.50    2.30
  -1 -30  -1   24.00    5.30
  -1 -30  -1   23.30    4.60
   1 -30   1   15.40    3.80
  -1 -30  -1   21.70    4.20
   1 -30   1   31.10    6.10
  -1  30  -1   24.60    5.00
   1  30   1   25.50    5.60
   1  30   1   22.00    5.40
  -1  30  -1   11.70    6.30
  -1  30  -1   23.60    5.30
   2 -30   1   14.10    3.70
  -2 -30  -1    6.60    2.90
   2 -30   1    4.10    3.20
  -2 -30  -1    5.30    2.80
  -2 -30  -1    4.40    2.80
  -2  30  -1    8.70    3.70
   2  30   1    6.00    3.40
   2  30   1    4.80    3.00
  -2  30  -1    9.10    3.50
   3 -30   1  270.97   21.60
  -3 -30  -1  272.17   21.20
   3 -30   1  263.57   21.10
   3  30   1  251.37   21.60
  -3  30  -1  187.08   23.60
  -3  30  -1  257.17   21.90
   3  30   1  243.58   21.60
  -4 -30  -1   -0.40    2.30
  -4 -30  -1   -1.00    4.20
   4 -30   1    0.90    2.50
   4 -30   1    2.30    3.20
   4 -30   1    0.90    2.90
   4  30   1    0.70    3.00
   4  30   1    3.70    3.50
  -4  30  -1    0.00    2.20
   5 -31  -1   29.80    6.80
   5 -31  -1   22.90    5.50
  -5 -31   1   33.40    6.60
  -5 -31   1   21.20    5.70
   5 -31  -1   35.00    6.90
   5  31  -1   38.20    7.90
  -5  31   1   28.30    6.10
   5  31  -1   33.90    7.20
   4 -31  -1  417.96   29.00
   4 -31  -1  319.77   26.60
  -4 -31   1  346.67   27.40
  -4 -31   1  334.57   27.00
  -4  31   1  318.07   27.70
   4  31  -1  301.87   27.60
  -4  31   1  369.76   27.30
   4  31  -1  308.37   27.50
   3 -31  -1   31.60    6.80
   3 -31  -1   28.40    5.60
  -3 -31   1   39.50    6.80
  -3 -31   1   46.50    6.40
   3  31  -1   34.20    7.00
   3  31  -1   25.10    5.70
  -3  31   1   42.90    6.60
  -3  31   1   43.60    6.70
  -2 -31   1    5.70    3.20
  -2 -31   1    7.00    3.30
  -2 -31   1    8.30    4.20
   2 -31  -1   13.50    4.40
   2 -31  -1    7.80    3.00
  -2  31   1    5.20    3.00
  -2  31   1    4.80    2.90
   2  31  -1   14.40    4.40
   1 -31  -1    4.80    2.50
   1 -31  -1    5.60    3.00
  -1 -31   1    3.40    3.10
   1 -31  -1    6.60    2.90
  -1 -31   1    5.10    2.60
  -1 -31   1    6.50    3.00
   1  31  -1    9.90    3.70
   1  31  -1    3.00    2.70
  -1  31   1   10.00    3.90
  -1  31   1    5.80    3.00
   0 -31  -1   61.59    7.70
   0 -31   1   88.99    8.40
   0 -31  -1   70.99    7.60
   0 -31  -1   67.49    8.60
   0 -31   1   71.49    8.10
   0 -31   1   51.89    8.30
   0  31  -1   90.19    9.60
   0  31   1   66.29    8.60
   0  31   1   64.79    8.30
   0  31  -1   67.19    8.60
   1 -31   1    3.50    2.70
   1 -31   1    2.10    2.20
  -1 -31  -1    0.70    2.20
  -1 -31  -1    2.50    2.30
  -1 -31  -1    4.60    2.60
  -1  31  -1    1.30    2.40
  -1  31  -1   -1.90    2.30
   1  31   1    7.60    3.30
   1  31   1    4.00    2.60
  -2 -31  -1   50.79    6.80
  -2 -31  -1   49.70    6.70
  -2 -31  -1   40.50    7.70
   2 -31   1   39.80    6.90
   2 -31   1   52.19    7.80
   2  31   1   43.30    7.70
  -2  31  -1   57.59    8.00
   2  31   1   58.99    8.00
  -2  31  -1   54.19    7.10
   3 -31   1    4.20    2.80
   3 -31   1    3.40    2.60
  -3 -31  -1    1.30    2.40
  -3 -31  -1   -2.10    2.00
   3 -31   1   -2.00    2.40
   3  31   1    2.90    3.20
  -3  31  -1    3.10    2.80
   3  31   1    1.60    3.20
  -4 -31  -1    3.30    2.60
   4 -31   1    5.10    3.40
   4 -31   1    1.00    3.40
   4 -31   1    0.40    3.00
  -4 -31  -1    7.50    3.70
  -4  31  -1    3.20    2.80
   4  31   1    5.80    4.10
   4  31   1    3.60    3.50
  -4 -32   1   14.10    4.40
  -4 -32   1   14.90    4.40
   4 -32  -1   20.00    5.10
   4 -32  -1    9.20    4.10
   4  32  -1   10.90    5.40
  -4  32   1   12.20    4.80
   4  32  -1   18.80    5.30
  -4  32   1   15.00    4.30
   3 -32  -1   81.99    9.10
  -3 -32   1   77.39    9.40
   3 -32  -1   86.09   10.00
  -3 -32   1   85.49    9.90
  -3  32   1   77.79    9.00
  -3  32   1   86.29   10.00
   3  32  -1   64.69    9.40
   3  32  -1   75.59    9.80
  -2 -32   1    7.90    3.20
  -2 -32   1    7.80    3.60
   2 -32  -1   11.20    3.30
   2 -32  -1   14.00    4.10
  -2 -32   1    9.90    4.30
  -2  32   1    8.60    3.50
  -2  32   1   10.00    3.80
   2  32  -1   13.60    4.20
   2  32  -1    8.80    3.90
   1 -32  -1   72.69    9.30
   1 -32  -1   76.09    8.70
  -1 -32   1   73.29    8.90
  -1 -32   1   99.09    9.60
  -1 -32   1   90.19   10.40
  -1  32   1   81.69    9.30
   1  32  -1   92.19    9.70
   1  32  -1   62.09    9.60
  -1  32   1   85.59   10.20
   0 -32  -1  241.18   19.20
   0 -32  -1  226.58   20.10
   0 -32  -1  246.08   19.60
   0 -32   1  250.97   19.70
   0 -32   1  222.28   20.90
   0  32   1  199.88   19.90
   0  32  -1  241.48   20.50
   0  32   1  245.98   20.20
   0  32  -1  222.38   19.80
  -1 -32  -1   -0.60    1.90
  -1 -32  -1    1.90    2.80
   1 -32   1    4.70    2.90
  -1 -32  -1    2.50    2.40
   1 -32   1    2.80    2.30
   1  32   1    3.50    2.60
  -1  32  -1    2.40    2.70
  -1  32  -1    3.90    2.90
   1  32   1   -5.50    2.20
  -2 -32  -1   18.40    5.00
   2 -32   1   17.30    5.30
  -2 -32  -1   15.60    4.10
   2 -32   1   11.10    4.60
  -2 -32  -1   18.80    4.50
  -2  32  -1   21.40    4.70
  -2  32  -1   13.80    4.40
   2  32   1   14.90    4.60
   2  32   1   23.10    5.30
   3 -32   1   33.40    7.50
   3 -32   1   64.69    8.00
  -3 -32  -1   45.10    7.20
  -3 -32  -1   57.09    7.30
   3 -32   1   59.69    7.80
  -3  32  -1   49.80    7.90
   3  32   1   46.40    8.50
   3  32   1   58.39    8.80
  -4 -32  -1   48.20    8.40
   4 -32   1   41.90    7.90
  -4 -32  -1   51.09    7.30
   4 -32   1   58.69    8.00
   4 -32   1   53.29    9.00
  -4  32  -1   49.40    7.80
   4  32   1   54.89    9.00
   4  32   1   40.80    8.10
  -4 -33   1   62.69    8.60
   4 -33  -1   61.19    8.50
  -4 -33   1   66.19    8.40
   4 -33  -1   47.10    8.10
  -4  33   1   45.50    8.00
   4  33  -1   67.49   10.60
   4  33  -1   78.19    9.40
  -4  33   1   62.09    8.90
   3 -33  -1   22.10    6.50
  -3 -33   1   28.80    6.00
  -3 -33   1   17.20    5.20
   3 -33  -1   21.70    5.40
  -3  33   1   19.70    5.60
  -3  33   1   27.10    5.70
   3  33  -1   37.00    7.30
   3  33  -1   35.40    6.70
   2 -33  -1   60.79    8.20
  -2 -33   1   67.29    8.40
   2 -33  -1   51.19    7.00
  -2 -33   1   54.39    9.70
  -2 -33   1   51.69    7.40
   2  33  -1   48.90    7.90
  -2  33   1   53.49    7.50
  -2  33   1   63.89    8.60
   2  33  -1   55.39    8.10
   1 -33  -1  125.39   11.80
  -1 -33   1  107.19   11.50
  -1 -33   1  119.49   13.30
   1 -33  -1  110.09   12.10
  -1 -33   1  118.69   12.00
  -1  33   1  110.49   11.90
   1  33  -1  117.09   11.90
  -1  33   1  117.29   13.00
   1  33  -1  139.39   13.50
   0 -33  -1  130.39   11.70
   0 -33  -1   88.39   10.60
   0 -33   1   92.79   12.10
   0 -33  -1  131.99   13.00
   0 -33   1   95.69   11.10
   0  33   1  130.49   12.70
   0  33  -1  136.79   12.80
   0  33  -1  128.49   12.80
   0  33   1  116.39   11.90
  -1 -33  -1   35.00    5.60
  -1 -33  -1   49.70    6.80
   1 -33   1   26.70    6.40
   1 -33   1   34.80    6.30
  -1 -33  -1   32.70    6.70
  -1  33  -1   35.60    6.40
   1  33   1   48.10    6.90
   1  33   1   32.70    6.90
  -1  33  -1   45.00    7.70
   2 -33   1   96.99   11.90
  -2 -33  -1   94.59   10.40
  -2 -33  -1  101.89   10.70
   2 -33   1  109.19   11.00
   2  33   1  113.39   11.80
  -2  33  -1  110.39   11.70
  -2  33  -1   92.49   10.70
   2  33   1  103.39   11.60
  -3 -33  -1    4.00    3.00
  -3 -33  -1    4.20    2.60
   3 -33   1    1.10    2.80
   3 -33   1   -1.50    2.70
   3  33   1    2.70    3.30
  -3  33  -1    5.70    3.50
   3  33   1    5.70    4.10
  -4 -34   1   40.30    7.00
  -4 -34   1   42.90    7.70
   4 -34  -1   39.00    7.70
   4 -34  -1   46.80    7.80
   4  34  -1   53.49    8.10
   4  34  -1   49.00    9.10
  -4  34   1   43.60    8.30
  -3 -34   1   49.90    8.00
   3 -34  -1   41.40    7.20
   3  34  -1   35.90    7.30
  -3  34   1   44.10    8.20
   3  34  -1   53.49    8.80
  -3  34   1   46.70    7.60
   2 -34  -1    0.70    2.20
   2 -34  -1   -5.20    2.20
  -2 -34   1    1.50    2.30
  -2 -34   1    1.40    2.90
   2  34  -1   -5.10    2.10
  -2  34   1   -4.10    2.50
   2  34  -1    1.10    2.80
  -2  34   1   -0.90    2.20
  -1 -34   1   17.40    5.10
   1 -34  -1   26.80    6.30
   1 -34  -1   18.40    4.50
  -1 -34   1   18.40    4.50
  -1  34   1   25.00    5.40
  -1  34   1   17.70    5.10
   1  34  -1   19.10    5.10
   1  34  -1   17.60    4.80
   0 -34  -1   53.49    7.30
   0 -34   1   59.49   10.50
   0 -34   1   49.80    7.00
   0 -34  -1   52.69    7.10
   0 -34  -1   49.40    7.70
   0  34   1   51.89    7.90
   0  34   1   60.89    7.80
   0  34  -1   52.39    7.80
   0  34  -1   47.70    9.20
  -1 -34  -1  132.69   15.50
   1 -34   1   93.29   10.60
   1 -34   1  106.99   12.00
  -1 -34  -1  102.29   11.60
  -1 -34  -1   89.99   10.30
   1  34   1  109.79   11.70
  -1  34  -1   98.09   10.80
   1  34   1   90.79   11.30
  -1  34  -1  105.09   11.50
   2 -34   1   52.09    9.00
  -2 -34  -1   63.19    8.00
   2 -34   1   74.39    8.60
  -2 -34  -1   43.50    7.10
   2  34   1   70.69    9.40
   2  34   1   67.29    8.90
  -2  34  -1   60.49    8.20
  -2  34  -1   62.39    8.80
  -3 -34  -1    3.30    2.60
   3 -34   1   -1.90    2.90
   3 -34   1    5.20    3.30
   3 -34   1    3.70    3.10
  -3 -34  -1    2.40    2.80
  -3  34  -1   -3.50    2.70
   3  34   1    1.00    3.10
   3  34   1    4.90    3.40
   3 -35  -1    4.80    3.40
   3 -35  -1    2.60    2.90
  -3 -35   1    4.20    4.60
  -3  35   1    9.50    4.30
   3  35  -1   11.50    4.70
  -3  35   1    3.90    3.40
   3  35  -1    3.50    3.80
   2 -35  -1  148.99   13.90
   2 -35  -1  161.78   15.20
  -2 -35   1  160.68   14.20
  -2 -35   1  172.88   15.10
  -2  35   1  131.09   14.60
   2  35  -1  136.89   14.70
  -2  35   1  110.49   13.30
   2  35  -1  150.08   15.00
   1 -35  -1    8.60    3.70
   1 -35  -1    5.80    2.90
  -1 -35   1    6.80    3.20
  -1 -35   1    6.40    4.00
  -1  35   1    6.20    3.50
   1  35  -1    7.70    3.60
   1  35  -1    2.40    3.00
  -1  35   1    4.80    3.20
   0 -35   1    8.70    4.10
   0 -35   1   11.10    3.90
   0 -35  -1    7.40    3.70
   0 -35  -1   14.60    3.90
   0  35   1    9.20    4.00
   0  35  -1   10.50    4.00
   0  35  -1   13.60    4.60
   0  35   1    9.40    4.00
  -1 -35  -1    1.60    3.00
  -1 -35  -1    0.50    2.70
   1 -35   1   -2.60    2.50
   1 -35   1   -2.90    2.90
  -1 -35  -1    0.30    2.20
  -1  35  -1    2.10    2.80
   1  35   1   -3.60    2.90
  -1  35  -1    3.20    3.40
   1  35   1   -5.50    2.50
   2 -35   1    4.40    3.20
  -2 -35  -1    3.40    2.80
  -2 -35  -1    8.70    3.90
   2 -35   1    4.20    3.40
  -2  35  -1    2.10    2.80
   2  35   1    7.50    3.80
   2  35   1    4.10    4.00
  -2  35  -1    9.00    3.80
  -3 -36   1   25.30    6.50
   3 -36  -1   26.20    6.20
   3 -36  -1   43.00    7.00
  -3 -36   1   31.10    6.80
  -3  36   1   41.40    7.20
   3  36  -1   36.10    7.70
   3  36  -1   33.40    6.80
  -3  36   1   37.50    7.60
  -2 -36   1    2.40    2.60
   2 -36  -1    5.70    2.90
   2 -36  -1    0.40    2.70
   2  36  -1   -3.60    3.00
   2  36  -1   -3.90    2.70
  -2  36   1    1.50    2.90
  -2  36   1    2.00    2.80
   1 -36  -1    2.50    3.00
   1 -36  -1    8.30    3.20
  -1 -36   1    2.90    3.80
  -1 -36   1    8.00    3.30
  -1  36   1   10.40    4.40
  -1  36   1    6.60    3.40
   1  36  -1    9.90    4.10
   1  36  -1    1.80    3.20
   0 -36  -1   35.20    6.00
   0 -36   1   28.70    7.00
   0 -36   1   35.10    6.20
   0 -36  -1   24.80    6.20
   0  36   1   41.70    7.90
   0  36  -1   29.00    6.30
   0  36   1   31.30    6.30
   0  36  -1   29.70    6.50
   1 -36   1   62.99    8.50
  -1 -36  -1   57.39    8.10
  -1 -36  -1   67.59    9.50
  -1 -36  -1   71.29    9.90
   1 -36   1   87.29   10.50
   1  36   1   73.39    9.50
   1  36   1   81.79   10.20
  -1  36  -1   79.29    9.60
  -1  36  -1   79.99    9.80
   2 -36   1   11.40    4.70
  -2 -36  -1   13.40    4.30
   2 -36   1   10.90    3.90
  -2 -36  -1   10.00    3.90
  -2  36  -1   19.00    5.90
   2  36   1    4.80    5.00
  -2  36  -1   11.20    4.10
   2  36   1   19.20    5.50
  -2 -37   1   58.29    8.00
   2 -37  -1   47.60    7.40
   2 -37  -1   62.79    8.90
  -2 -37   1   59.89   10.90
   2  37  -1   61.09    9.20
  -2  37   1   54.09    8.20
   2  37  -1   52.99    8.50
  -2  37   1   66.19    9.20
   1 -37  -1   24.70    5.10
   1 -37  -1   10.30    4.50
  -1 -37   1   16.60    6.50
  -1 -37   1   22.10    5.20
   1  37  -1   15.50    5.20
  -1  37   1   10.20    4.30
  -1  37   1   23.20    5.70
   1  37  -1    9.40    4.30
   0 -37   1   21.90    6.30
   0 -37   1   26.10    5.60
   0 -37  -1   31.10    6.90
   0 -37  -1   42.70    6.90
   0  37  -1   27.70    6.30
   0  37   1   28.90    6.10
   0  37   1   27.00    6.50
   0  37  -1   29.40    6.40
  -1 -37  -1    1.50    2.40
   1 -37   1    2.20    3.40
   1 -37   1   -2.90    2.40
  -1 -37  -1   -4.60    3.30
  -1  37  -1    1.20    3.10
   1  37   1    1.00    3.10
  -1  37  -1   -3.60    2.80
   1  37   1   -1.60    3.50
  -1 -38   1  134.19   14.60
  -1 -38   1  116.29   12.20
   1 -38  -1  103.09   11.70
   1  38  -1  100.79   12.60
   1  38  -1  111.09   13.00
  -1  38   1  121.19   13.40
  -1  38   1  122.99   12.60
   0 -38   1   30.60    7.20
   0 -38  -1   16.60    4.60
   0 -38   1   23.70    5.20
   0 -38  -1   18.20    5.70
   0  38  -1   18.30    5.50
   0  38  -1   31.10    6.60
   0  38   1   24.30    6.00
   0  38   1   20.80    5.90
   8   0  -2  213.88   18.30
  -8   0   2  184.98   17.50
  -8   0   2  158.68   17.50
   8   0  -2  220.78   18.60
   7   0  -2    0.20    2.10
  -7   0   2    1.50    1.90
   7   0  -2   -1.30    2.30
   7   0  -2   -1.80    2.30
  -7   0   2    4.10    3.00
  -7   0   2   -0.90    1.80
   6   0  -2  123.49   11.90
   6   0  -2  117.19   10.20
  -6   0   2  122.89   11.90
   6   0  -2  106.99   10.80
  -6   0   2  113.59   11.00
  -6   0   2  116.89   11.30
   6   0  -2   98.99   11.40
   6   0  -2  112.39   10.10
   5   0  -2   -1.00    1.30
   5   0  -2    0.50    1.80
  -5   0   2    1.00    1.40
   5   0  -2    1.90    1.70
  -5   0   2    0.30    1.50
   5   0  -2    0.40    1.70
   5   0  -2   -0.30    0.90
   5   0  -2   -1.60    1.30
   5   0  -2    3.50    2.30
   5   0  -2    0.80    1.30
   5   0  -2    0.20    1.30
  -5   0   2    0.10    1.20
  -4   0   2 4807.32  325.37
   4   0  -2 4836.42  325.67
  -3   0   2   -0.10    0.80
   3   0  -2    0.50    0.90
  -3   0   2    0.40    0.90
   3   0  -2    0.30    0.80
   3   0  -2    1.00    1.20
  -3   0   2   -0.50    0.80
  -3   0   2    1.30    1.00
   3   0  -2    0.50    0.90
   3   0  -2    1.40    0.90
   3   0  -2    0.20    0.80
   3   0  -2    0.10    0.70
   3   0  -2    0.00    0.60
  -2   0   2 2539.75  172.38
   1   0  -2    0.40    0.30
  -1   0   2   -0.90    0.70
   1   0  -2    2.10    0.60
   1   0  -2    0.20    0.50
   1   0  -2    0.80    0.60
  -1   0   2    0.40    0.30
   1   0  -2    0.10    0.50
  -1   0   2    1.20    0.80
  -1   0   2    0.40    0.40
   1   0  -2   -0.90    0.80
  -1   0   2    1.10    0.80
   0   0  -2  418.66   28.90
   0   0   2  403.36   27.80
   0   0   2  416.76   28.30
   0   0  -2  376.46   27.60
   0   0  -2  376.76   28.10
   0   0   2  377.86   27.10
   0   0   2  402.96   27.90
   0   0   2  391.96   27.90
   0   0  -2  396.26   27.10
   0   0  -2  420.06   28.00
   0   0   2  394.06   29.20
   1   0   2    1.30    0.90
   1   0   2    0.00    1.00
  -1   0  -2    0.30    0.50
   1   0   2    0.40    0.70
  -1   0  -2    0.70    0.80
  -1   0  -2   -0.20    0.90
  -1   0  -2    0.20    0.60
  -1   0  -2    0.10    0.40
   1   0   2    0.20    0.70
   1   0   2    1.90    0.80
  -1   0  -2    0.30    0.60
   1   0   2   -0.30    0.50
  -2   0  -2 1163.68   81.69
  -2   0  -2 1155.88   81.69
  -2   0  -2 1152.08   80.09
   2   0   2 1198.18   81.99
   2   0   2 1225.48   81.39
  -2   0  -2 1171.58   81.79
  -2   0  -2 1249.68   79.99
  -2   0  -2 1206.58   81.29
   2   0   2 1135.39   82.49
   2   0   2 1207.58   81.99
  -2   0  -2 1199.68   80.99
   2   0   2 1159.78   81.39
  -3   0  -2    1.80    1.60
  -3   0  -2    0.40    1.30
   3   0   2    3.20    1.90
   3   0   2   -0.60    1.10
   3   0   2    1.10    1.70
   3   0   2    0.70    1.50
   3   0   2   -0.30    1.00
   3   0   2    1.30    1.40
  -3   0  -2    1.10    1.20
  -3   0  -2    0.50    0.90
   4   0   2    4.90    2.30
  -4   0  -2    7.30    2.10
   4   0   2    3.60    2.50
   4   0   2    4.00    2.10
  -4   0  -2    6.00    2.50
  -4   0  -2    3.30    2.10
   4   0   2    0.30    2.20
   5   0   2    1.40    2.90
  -5   0  -2    0.20    1.60
   5   0   2    1.50    1.70
  -5   0  -2    0.30    1.90
  -5   0  -2   -2.60    2.40
   5   0   2    0.20    1.90
   6   0   2  171.68   16.90
   6   0   2  184.88   19.70
  -6   0  -2  198.88   17.60
   6   0   2  209.98   17.90
  -6   0  -2  177.08   16.10
  -7   0  -2   -5.00    2.50
  -7   0  -2   -1.00    2.30
   7   0   2    0.60    2.90
   7   0   2   -2.00    2.70
  -8  -1   2   13.70    5.30
  -8  -1   2   21.00    5.10
   8  -1  -2    6.40    3.80
   8  -1  -2   14.60    4.80
  -8   1   2   13.00    4.20
   8   1  -2    6.10    4.00
  -8   1   2    8.10    3.80
   8   1  -2   23.50    5.60
  -7  -1   2  313.07   24.90
   7  -1  -2  329.07   24.30
  -7  -1   2  288.07   24.80
   7  -1  -2  313.87   25.40
  -7  -1   2  353.06   25.70
   7  -1  -2  286.57   24.60
  -7   1   2  294.27   24.60
   7   1  -2  347.37   27.60
   7   1  -2  256.67   24.50
  -7   1   2  276.17   24.90
   7   1  -2  312.87   25.40
  -7   1   2  290.37   24.60
   6  -1  -2   -3.90    3.00
  -6  -1   2    3.00    1.90
   6  -1  -2    2.50    2.00
   6  -1  -2   -0.90    1.40
   6  -1  -2    1.80    2.10
  -6  -1   2    2.00    2.00
  -6  -1   2    0.60    2.20
   6  -1  -2    1.60    1.60
  -6   1   2    1.80    2.00
   6   1  -2    1.80    2.20
   6   1  -2    1.50    1.60
   6   1  -2    4.50    2.70
  -6   1   2    3.40    2.50
   6   1  -2    1.10    1.90
   6   1  -2    3.60    2.90
  -6   1   2    2.20    1.60
   6   1  -2    9.70    2.80
   5  -1  -2    6.90    2.70
   5  -1  -2    7.10    3.00
  -5  -1   2    4.80    2.00
   5  -1  -2    6.90    2.60
   5  -1  -2    7.10    2.70
   5  -1  -2    1.70    1.90
   5  -1  -2    8.30    2.20
   5  -1  -2    6.60    1.90
   5  -1  -2    7.70    2.20
  -5  -1   2    5.20    2.20
  -5  -1   2    4.00    2.30
   5  -1  -2    6.70    2.20
  -5   1   2    3.90    2.00
   5   1  -2    4.80    1.90
   5   1  -2    5.30    2.00
   5   1  -2    8.70    2.80
   5   1  -2    6.00    2.40
   5   1  -2   10.30    2.00
   5   1  -2    1.90    1.90
   5   1  -2    7.90    2.20
   5   1  -2    6.10    2.50
  -5   1   2    4.40    2.10
   5   1  -2    2.90    2.30
  -5   1   2    3.40    1.80
  -4  -1   2   38.90    5.20
   4  -1  -2   41.50    5.00
   4  -1  -2   32.20    4.30
   4  -1  -2   39.30    4.40
   4  -1  -2   38.30    4.10
  -4  -1   2   34.70    4.60
   4  -1  -2   39.70    5.30
   4  -1  -2   39.10    4.40
   4  -1  -2   34.80    4.20
  -4  -1   2   43.80    5.00
   4  -1  -2   32.60    4.60
   4  -1  -2   43.40    5.20
   4   1  -2   37.50    4.70
   4   1  -2   34.50    4.20
   4   1  -2   40.50    5.10
   4   1  -2   50.69    5.50
  -4   1   2   43.30    5.10
   4   1  -2   37.80    4.30
   4   1  -2   41.90    4.00
   4   1  -2   41.20    4.40
   4   1  -2   46.40    5.40
   4   1  -2   41.30    4.50
  -4   1   2   44.50    4.80
  -4   1   2   40.00    5.00
   3  -1  -2 1303.27   87.59
   3  -1  -2 1246.38   87.49
  -3  -1   2 1284.17   87.69
  -3  -1   2 1274.57   88.19
  -3  -1   2 1279.07   87.89
   3  -1  -2 1387.96   87.29
   3  -1  -2 1304.27   87.19
   3  -1  -2 1241.08   88.29
  -3  -1   2 1235.68   87.69
   3  -1  -2 1343.27   87.99
   3  -1  -2 1276.07   87.39
  -3   1   2 1269.37   88.19
   3   1  -2 1313.67   87.99
   3   1  -2 1196.38   87.49
   3   1  -2 1261.57   86.99
   3   1  -2 1314.27   87.49
  -3   1   2 1317.37   88.09
   3   1  -2 1232.38   87.89
   3   1  -2 1305.17   86.89
  -3   1   2 1266.37   87.89
   3   1  -2 1346.07   88.09
   3   1  -2 1248.18   87.39
  -3   1   2 1196.28   87.59
   2  -1  -2  668.53   46.10
   2  -1  -2  660.63   45.40
   2  -1  -2  633.24   46.00
   2  -1  -2  698.63   46.40
  -2  -1   2  713.63   46.20
  -2  -1   2  663.63   46.30
  -2  -1   2  641.64   46.50
   2  -1  -2  731.33   46.10
   2  -1  -2  703.23   47.00
   2  -1  -2  659.03   45.50
  -2  -1   2  679.13   45.90
   2  -1  -2  627.34   45.80
   2   1  -2  580.14   46.20
  -2   1   2  644.14   45.30
   2   1  -2  656.13   45.00
   2   1  -2  653.93   46.00
   2   1  -2  601.24   45.80
  -2   1   2  678.53   46.90
   2   1  -2  685.03   46.30
   2   1  -2  680.73   46.60
   2   1  -2  716.63   45.20
  -2   1   2  634.44   46.10
  -2   1   2  663.43   46.30
   2   1  -2  655.73   45.80
   1   1  -2 1063.49  122.69
   0  -1  -2 1074.49   68.69
   0  -1   2  992.70   69.69
   0  -1  -2 1065.29   67.69
   0  -1   2  961.40   67.99
   0  -1   2  984.70   68.69
   0  -1  -2  989.20   68.69
   0  -1  -2  950.40   68.79
   0  -1   2  986.30   68.49
   0  -1  -2 1017.70   69.59
   0  -1   2 1111.59   69.19
   0  -1  -2 1050.39   68.99
   0   1  -2 1024.50   68.39
   0   1   2  971.90   69.79
   0   1  -2  973.70   67.99
   0   1   2  987.90   68.89
   0   1  -2  969.10   68.59
   0   1   2  988.10   68.69
   0   1   2 1009.70   68.79
   0   1   2  948.81   67.69
   0   1  -2  939.91   68.49
   0   1   2 1125.89   68.69
  -1  -1  -2  889.81   55.79
   1  -1   2  825.82   56.19
  -1  -1  -2  824.42   55.99
  -1  -1  -2  823.02   56.59
   1  -1   2  819.82   56.59
  -1  -1  -2  847.22   56.39
   1  -1   2  816.62   56.39
   1  -1   2  707.43   57.29
  -1  -1  -2  811.72   55.99
  -1  -1  -2  694.03   56.39
  -1  -1  -2  747.63   56.99
   1  -1   2  781.42   55.89
  -1   1  -2  857.81   56.39
   1   1   2  790.32   56.79
   1   1   2  940.31   56.99
  -1   1  -2  805.82   57.09
  -1   1  -2  839.52   56.49
  -1   1  -2  850.31   55.79
  -1   1  -2  872.31   56.19
  -1   1  -2  790.62   56.69
   1   1   2  853.31   57.79
   1   1   2  831.72   56.09
   1   1   2  821.22   56.49
  -2  -1  -2    6.60    1.70
  -2  -1  -2    5.00    1.80
  -2  -1  -2    7.10    2.00
   2  -1   2    7.60    2.10
  -2  -1  -2    6.70    1.80
   2  -1   2    6.70    1.80
  -2  -1  -2    7.50    1.10
  -2  -1  -2    5.90    1.30
   2  -1   2   10.40    2.20
   2  -1   2    5.40    2.00
   2  -1   2    6.50    2.20
   2   1   2   11.80    3.00
   2   1   2    7.20    1.90
   2   1   2    6.60    2.10
  -2   1  -2    5.10    1.40
  -2   1  -2   10.60    2.40
   2   1   2   11.90    2.30
   2   1   2    7.70    1.90
  -2   1  -2    9.20    1.10
  -2   1  -2    8.70    2.20
   2   1   2   10.00    2.40
  -2   1  -2    7.40    1.00
  -2   1  -2    6.10    1.90
  -2   1  -2    8.30    1.90
   3  -1   2 1725.03  123.59
   3  -1   2 1781.92  124.19
   3  -1   2 1743.33  122.69
  -3  -1  -2 1786.52  123.09
   3  -1   2 2072.39  123.99
  -3  -1  -2 1900.21  123.39
   3  -1   2 1731.53  123.19
  -3  -1  -2 1771.42  122.49
  -3  -1  -2 1823.52  123.19
  -3   1  -2 1846.02  123.29
  -3   1  -2 1859.91  122.89
   3   1   2 1660.03  123.39
   3   1   2 1718.63  122.99
  -3   1  -2 1682.03  122.99
   3   1   2 1725.93  123.29
   3   1   2 1749.72  122.79
  -3   1  -2 1854.91  122.39
   3   1   2 1794.52  124.19
  -3   1  -2 1942.81  123.59
   4  -1   2  343.77   27.80
  -4  -1  -2  353.56   26.40
   4  -1   2  331.47   26.80
   4  -1   2  358.56   26.50
  -4  -1  -2  356.96   26.10
   4  -1   2  323.67   26.90
   4  -1   2  327.27   26.90
  -4  -1  -2  350.76   27.00
   4   1   2  368.86   28.20
  -4   1  -2  350.76   26.60
   4   1   2  382.36   27.50
   4   1   2  346.47   26.40
   4   1   2  327.77   26.70
  -4   1  -2  400.96   27.40
   4   1   2  335.47   27.00
  -4   1  -2  358.56   26.00
   5  -1   2  413.66   31.90
   5  -1   2  354.06   30.00
  -5  -1  -2  376.46   29.70
  -5  -1  -2  354.46   30.00
   5  -1   2  418.16   31.00
  -5  -1  -2  383.56   29.30
   5   1   2  386.46   30.50
   5   1   2  372.76   31.50
   5   1   2  443.16   31.00
  -5   1  -2  384.26   29.30
  -5   1  -2  443.16   31.30
  -6  -1  -2    2.70    2.40
  -6  -1  -2    4.10    2.40
   6  -1   2    2.20    2.60
   6  -1   2    3.30    2.60
   6  -1   2   -2.30    4.00
   6   1   2    4.70    2.90
   6   1   2    1.90    2.70
  -6   1  -2    0.90    1.90
  -6   1  -2    1.80    2.20
   6   1   2   -0.50    4.20
   7  -1   2    3.20    3.70
   7  -1   2    2.90    3.60
  -7  -1  -2    8.40    3.80
  -7  -1  -2    8.50    3.60
   7   1   2   10.80    4.20
   7   1   2    9.00    4.10
  -7   1  -2    6.30    3.70
  -7   1  -2    6.60    3.70
   8  -2  -2   78.69    9.80
  -8  -2   2   72.79    9.40
   8  -2  -2   69.69    9.90
  -8  -2   2   71.69    9.60
  -8   2   2   61.29    8.80
  -8   2   2   41.60   10.10
   8   2  -2   81.89    9.90
   8   2  -2   60.89    9.40
   7  -2  -2    0.50    2.20
  -7  -2   2    0.40    2.00
   7  -2  -2    1.70    2.20
   7  -2  -2    0.80    2.60
  -7  -2   2   -1.20    1.70
  -7  -2   2    3.40    3.20
   7   2  -2    3.40    2.70
  -7   2   2   -2.30    1.90
   7   2  -2    3.80    2.70
  -7   2   2    3.50    2.60
   6  -2  -2   39.80    6.00
   6  -2  -2   45.80    5.60
   6  -2  -2   40.00    6.10
  -6  -2   2   39.10    5.80
  -6  -2   2   48.00    6.60
  -6  -2   2   60.09    7.00
   6  -2  -2   46.70    5.70
   6  -2  -2   46.00    7.80
  -6   2   2   45.80    6.10
  -6   2   2   42.40    6.30
   6   2  -2   47.90    6.20
   6   2  -2   43.90    6.50
   6   2  -2   36.40    4.70
  -6   2   2   41.80    6.20
   6   2  -2   52.29    5.80
   6   2  -2   40.70    6.10
   6   2  -2   53.59    6.90
  -5  -2   2  100.89   10.10
   5  -2  -2  120.09    9.80
   5  -2  -2  108.69   10.00
  -5  -2   2  122.49   10.50
   5  -2  -2  100.99   11.50
  -5  -2   2   99.89   10.50
   5  -2  -2  117.59   10.70
   5  -2  -2  104.79    9.60
   5  -2  -2  101.69   11.00
   5  -2  -2   97.39   10.20
   5  -2  -2  130.39   10.30
   5  -2  -2  106.39   10.60
   5   2  -2  128.69   10.20
  -5   2   2  109.29   10.20
   5   2  -2  101.39   10.20
   5   2  -2   87.99    9.90
   5   2  -2  106.89    9.90
   5   2  -2  110.39   10.80
   5   2  -2  112.59    8.80
  -5   2   2  132.49   11.60
   5   2  -2  114.39    9.50
  -5   2   2  110.99   10.40
   5   2  -2  128.29   10.30
   5   2  -2  110.79    9.70
  -4  -2   2  485.85   34.00
   4  -2  -2  434.46   34.40
   4  -2  -2  453.45   33.10
   4  -2  -2  492.25   34.20
  -4  -2   2  486.15   34.10
   4  -2  -2  504.55   33.60
   4  -2  -2  459.65   34.30
   4  -2  -2  502.75   33.70
   4  -2  -2  444.46   33.20
  -4  -2   2  468.85   34.50
   4  -2  -2  465.15   33.40
   4  -2  -2  443.86   35.20
  -4   2   2  458.85   34.00
  -4   2   2  479.55   34.40
   4   2  -2  424.06   34.10
   4   2  -2  478.15   33.40
   4   2  -2  493.95   33.90
  -4   2   2  479.75   33.90
   4   2  -2  480.95   33.20
   4   2  -2  442.06   33.50
   4   2  -2  477.35   33.40
   4   2  -2  474.25   32.60
   4   2  -2  434.16   33.80
  -3  -2   2  647.54   46.20
   3  -2  -2  726.73   46.60
   3  -2  -2  640.14   45.80
   3  -2  -2  674.23   45.70
  -3  -2   2  580.04   46.00
   3  -2  -2  672.83   47.20
   3  -2  -2  673.93   46.20
  -3  -2   2  662.23   46.10
  -3  -2   2  650.73   46.30
   3  -2  -2  626.94   46.10
   3  -2  -2  662.03   45.80
  -3   2   2  697.63   46.80
   3   2  -2  639.54   46.20
  -3   2   2  599.34   46.30
   3   2  -2  672.33   46.00
   3   2  -2  669.63   45.40
   3   2  -2  744.63   46.90
   3   2  -2  652.43   45.50
  -3   2   2  672.63   46.70
   3   2  -2  601.54   46.40
   3   2  -2  686.33   46.20
  -3   2   2  678.53   46.60
   2  -2  -2  181.08   13.80
   2  -2  -2  173.28   13.50
  -2  -2   2  175.28   13.70
   2  -2  -2  180.08   13.20
   2  -2  -2  179.48   13.40
  -2  -2   2  179.98   13.80
  -2  -2   2  179.78   13.50
   2  -2  -2  189.88   13.70
   2  -2  -2  179.98   13.80
  -2  -2   2  180.58   14.10
   2  -2  -2  174.38   13.10
   2   2  -2  187.88   13.50
   2   2  -2  168.58   13.50
   2   2  -2  190.98   13.70
  -2   2   2  180.68   13.80
   2   2  -2  173.38   12.60
   2   2  -2  183.48   14.00
   2   2  -2  168.98   13.90
  -2   2   2  179.98   13.00
   2   2  -2  186.48   12.60
  -2   2   2  177.88   14.00
   2   2  -2  190.68   13.90
   1  -2  -2   46.40    4.10
   1  -2  -2   37.70    3.00
   1  -2  -2   36.50    3.80
   1  -2  -2   40.40    3.10
  -1  -2   2   34.10    4.30
   1  -2  -2   34.60    3.90
  -1  -2   2   39.20    3.00
   1  -2  -2   39.70    4.60
  -1  -2   2   41.70    4.20
  -1  -2   2   30.10    3.70
  -1  -2   2   47.40    3.70
   1   2  -2   45.90    4.00
  -1   2   2   31.20    4.40
   1   2  -2   49.90    4.40
   1   2  -2   33.20    3.70
   1   2  -2   38.40    4.30
   1   2  -2   41.10    3.00
  -1   2   2   49.60    4.40
  -1   2   2   45.60    3.90
  -1   2   2   38.10    3.60
   0  -2  -2  603.44   43.50
   0  -2   2  653.53   43.00
   0  -2   2  628.24   43.50
   0  -2   2  603.74   43.90
   0  -2  -2  688.03   44.90
   0  -2   2  638.44   43.40
   0  -2   2  644.34   43.30
   0  -2  -2  643.14   43.70
   0  -2   2  646.74   44.60
   0  -2  -2  692.03   43.60
   0  -2  -2  622.54   43.70
   0   2  -2  603.84   44.20
   0   2   2  620.64   44.80
   0   2  -2  586.14   42.90
   0   2   2  611.84   42.50
   0   2   2  564.44   42.60
   0   2   2  672.93   43.70
   0   2   2  696.23   43.90
   0   2  -2  594.44   43.40
   0   2   2  637.64   43.50
   0   2  -2  630.34   43.50
   0   2  -2  654.93   44.00
   0   2  -2  588.74   43.30
  -1  -2  -2  214.58   15.90
   1  -2   2  231.28   16.00
   1  -2   2  263.07   16.80
  -1  -2  -2  242.38   16.80
  -1  -2  -2  184.58   16.30
   1  -2   2  221.18   16.30
  -1  -2  -2  221.78   16.20
  -1  -2  -2  237.58   17.40
   1  -2   2  269.27   18.10
   1  -2   2  216.48   16.30
  -1  -2  -2  221.98   16.30
   1  -2   2  212.48   16.90
  -1   2  -2  231.78   16.90
   1   2   2  218.88   17.60
   1   2   2  213.08   16.10
   1   2   2  209.08   16.00
  -1   2  -2  211.18   15.70
   1   2   2  221.18   16.80
  -1   2  -2  227.28   16.40
  -1   2  -2  213.98   16.90
   1   2   2  227.98   16.70
  -1   2  -2  212.38   16.20
  -1   2  -2  222.48   16.20
   1   2   2  219.98   16.60
   2  -2   2  161.28   13.10
   2  -2   2  175.48   13.90
   2  -2   2  179.08   14.10
  -2  -2  -2  173.38   13.90
  -2  -2  -2  176.38   13.60
  -2  -2  -2  160.58   13.60
   2  -2   2  166.68   14.30
  -2  -2  -2  174.78   12.30
  -2  -2  -2  168.78   12.60
   2  -2   2  182.88   13.60
   2   2   2  157.08   13.40
   2   2   2  177.98   13.50
  -2   2  -2  166.38   11.90
  -2   2  -2  165.28   11.90
  -2   2  -2  197.18   14.10
  -2   2  -2  179.88   13.60
   2   2   2  171.28   13.80
  -2   2  -2  168.38   12.90
   2   2   2  152.18   13.10
  -2   2  -2  176.88   13.40
   2   2   2  190.08   14.80
   2   2   2  156.08   13.60
  -2   2  -2  169.08   13.80
   3  -2   2  325.37   23.90
  -3  -2  -2  366.86   24.80
   3  -2   2  281.47   24.50
  -3  -2  -2  322.17   22.40
  -3  -2  -2  317.57   24.30
  -3  -2  -2  322.17   22.10
  -3  -2  -2  338.87   23.80
   3  -2   2  317.87   24.60
   3  -2   2  329.47   25.30
   3  -2   2  331.07   24.50
   3   2   2  301.47   23.90
  -3   2  -2  319.97   23.50
  -3   2  -2  324.97   24.30
  -3   2  -2  304.77   24.10
   3   2   2  337.37   24.60
  -3   2  -2  301.87   24.30
   3   2   2  334.37   25.40
   3   2   2  289.87   24.50
   3   2   2  353.26   24.50
  -3   2  -2  308.47   24.20
   3   2   2  347.07   25.10
   4  -2   2  107.79   10.10
  -4  -2  -2  105.39    9.70
   4  -2   2  120.89   11.10
   4  -2   2  123.69   11.00
   4  -2   2  106.89   10.60
   4  -2   2  125.39   11.90
  -4  -2  -2  119.79   10.90
   4   2   2  115.39   10.80
   4   2   2   97.09   10.10
   4   2   2   99.59   10.50
  -4   2  -2   91.79   10.10
   4   2   2  125.19   12.20
  -4   2  -2  109.89   10.30
  -4   2  -2  111.79    9.70
   4   2   2  107.39   10.70
  -5  -2  -2   59.39    7.30
   5  -2   2   71.99    8.00
  -5  -2  -2   62.59    6.70
   5  -2   2   47.00    6.90
   5  -2   2   63.29    8.80
  -5  -2  -2   49.20    7.00
  -5   2  -2   56.19    7.30
  -5   2  -2   46.70    7.30
   5   2   2   56.39    7.40
  -5   2  -2   64.19    6.80
   5   2   2   64.19    8.80
   5   2   2   53.39    7.40
  -6  -2  -2  252.57   19.80
   6  -2   2  224.68   20.30
   6  -2   2  226.48   22.40
   6  -2   2  222.38   20.10
   6   2   2  236.48   22.40
  -6   2  -2  227.18   19.40
   6   2   2  249.48   20.70
  -6   2  -2  233.18   20.30
   6   2   2  248.68   20.90
   7  -2   2    2.90    3.40
  -7  -2  -2    1.80    3.10
  -7  -2  -2    1.80    2.90
   7  -2   2    5.10    3.30
   7   2   2    4.00    3.40
  -7   2  -2    6.50    3.50
  -7   2  -2    1.70    2.70
   7   2   2    3.40    3.60
   8  -3  -2  178.08   16.90
  -8  -3   2  151.88   16.50
   8  -3  -2  186.78   17.10
  -8  -3   2  166.48   16.30
  -8   3   2  166.68   16.70
   8   3  -2  173.78   16.60
   8   3  -2  209.68   17.80
  -8   3   2  167.18   16.50
  -7  -3   2  124.89   16.00
   7  -3  -2  122.39   12.30
   7  -3  -2  135.39   12.20
   7  -3  -2  119.69   12.60
  -7  -3   2  150.18   13.40
   7  -3  -2  131.29   13.40
  -7  -3   2  162.08   14.00
   7   3  -2  113.79   13.00
  -7   3   2  124.99   13.30
   7   3  -2  137.89   13.20
  -7   3   2  141.89   13.50
   6  -3  -2   32.50    4.50
  -6  -3   2   21.50    4.50
   6  -3  -2   23.40    6.30
   6  -3  -2   29.60    4.60
  -6  -3   2   19.10    4.70
   6  -3  -2   29.30    5.20
  -6  -3   2   22.60    4.80
   6  -3  -2   26.30    5.40
  -6   3   2   17.80    4.40
   6   3  -2   26.90    4.50
   6   3  -2   32.00    5.30
   6   3  -2   29.80    3.40
   6   3  -2   24.90    5.20
  -6   3   2   25.20    4.70
   6   3  -2   27.70    5.20
  -6   3   2   22.40    5.10
   6   3  -2   33.60    4.20
   5  -3  -2   90.29    9.30
   5  -3  -2   89.29    8.90
   5  -3  -2  100.69    8.40
  -5  -3   2   93.49    8.80
   5  -3  -2   88.09    8.70
   5  -3  -2   95.19    9.40
   5  -3  -2  103.09    8.30
  -5  -3   2   84.59    8.70
   5  -3  -2  101.09    8.50
   5  -3  -2   94.79    9.10
   5  -3  -2   98.19   10.20
  -5  -3   2   72.09    9.00
   5   3  -2   90.99    8.70
   5   3  -2   88.39    8.10
  -5   3   2   92.19    9.20
   5   3  -2   93.79    7.20
   5   3  -2   73.29    8.80
   5   3  -2   90.29    8.20
   5   3  -2   76.39    8.00
   5   3  -2   96.29    9.10
   5   3  -2   78.39   10.20
  -5   3   2   87.59    8.80
   4  -3  -2    0.30    1.30
  -4  -3   2    0.40    1.00
   4  -3  -2    0.60    1.20
   4  -3  -2    1.40    1.00
   4  -3  -2    1.50    1.30
  -4  -3   2    0.80    1.20
  -4  -3   2    0.60    1.10
   4  -3  -2    1.90    1.10
  -4  -3   2   -0.20    1.10
   4  -3  -2    0.90    1.30
   4  -3  -2    2.00    1.20
   4  -3  -2   -2.10    1.70
   4  -3  -2    1.50    1.20
   4   3  -2    2.00    1.50
   4   3  -2    1.00    1.10
  -4   3   2    0.80    1.30
   4   3  -2   -0.20    0.60
   4   3  -2   -1.00    1.20
   4   3  -2    0.00    1.20
   4   3  -2    0.20    1.00
   4   3  -2   -2.00    0.90
  -4   3   2   -0.20    1.00
   4   3  -2    0.70    1.10
  -3  -3   2  694.23   48.90
   3  -3  -2  756.92   49.00
   3  -3  -2  687.83   48.40
  -3  -3   2  688.33   49.00
   3  -3  -2  663.43   48.70
   3  -3  -2  712.23   48.50
  -3  -3   2  727.03   48.60
   3  -3  -2  681.83   49.80
   3  -3  -2  690.83   49.20
   3  -3  -2  694.23   48.70
  -3  -3   2  740.83   49.20
  -3   3   2  702.73   49.40
   3   3  -2  672.03   48.50
  -3   3   2  637.84   48.60
   3   3  -2  716.93   49.20
  -3   3   2  700.33   49.20
   3   3  -2  710.63   48.10
   3   3  -2  740.83   48.00
   3   3  -2  676.23   48.60
   3   3  -2  674.33   49.30
  -2  -3   2   -0.40    0.90
   2  -3  -2    5.60    2.20
  -2  -3   2   -0.20    0.60
   2  -3  -2   -0.50    0.50
   2  -3  -2   -0.30    0.70
  -2  -3   2    0.50    0.70
   2  -3  -2   -0.10    0.50
  -2  -3   2   -0.40    0.60
   2  -3  -2    1.80    1.10
   2   3  -2    0.60    0.70
  -2   3   2   -0.30    0.60
   2   3  -2    0.00    0.80
   2   3  -2   -0.30    0.60
   2   3  -2   -0.40    0.30
  -2   3   2   -0.30    0.80
   2   3  -2    0.80    0.80
   2   3  -2    0.20    0.30
  -2   3   2    0.70    0.50
  -2   3   2   -0.20    0.50
   2   3  -2   -0.80    0.60
   2   3  -2    1.50    0.80
  -2   3   2    0.30    0.60
   1  -3  -2   21.90    3.30
  -1  -3   2   15.80    2.30
  -1  -3   2   20.90    2.90
   1  -3  -2   11.30    2.20
   1  -3  -2   16.40    1.50
   1  -3  -2   15.50    2.10
  -1  -3   2   17.90    2.00
  -1  -3   2    9.50    2.10
   1  -3  -2   15.10    2.00
  -1  -3   2   12.60    2.00
   1   3  -2   18.50    2.60
  -1   3   2   16.40    2.00
   1   3  -2   14.40    1.20
   1   3  -2   17.60    2.00
  -1   3   2   15.70    1.40
  -1   3   2   18.50    3.60
   1   3  -2   16.40    2.10
  -1   3   2   14.00    2.00
   1   3  -2   13.80    2.00
   1   3  -2   14.30    2.40
  -1   3   2   17.00    2.50
  -1   3   2   12.80    2.80
   0  -3   2  162.58   12.00
   0  -3   2  159.38   12.10
   0  -3   2  150.78   11.80
   0  -3  -2  183.38   12.50
   0  -3  -2  180.18   13.40
   0  -3  -2  136.29   12.20
   0  -3   2  148.19   11.80
   0  -3  -2  165.78   12.20
   0  -3  -2  172.48   12.30
   0  -3   2  171.28   12.80
   0   3  -2  176.98   11.90
   0   3   2  157.48   11.30
   0   3   2  160.38   13.50
   0   3  -2  161.08   12.00
   0   3   2  186.08   12.40
   0   3   2  165.58   12.20
   0   3   2  158.28   12.40
   0   3  -2  158.78   12.80
   0   3   2  173.18   12.40
   0   3  -2  150.38   12.00
   0   3   2  152.38   11.20
  -1  -3  -2   23.10    2.70
  -1  -3  -2   17.90    2.60
   1  -3   2   21.90    3.40
   1  -3   2   19.70    2.50
   1  -3   2   22.00    2.20
  -1  -3  -2   19.80    3.10
  -1  -3  -2   18.40    2.50
   1  -3   2   17.60    2.40
   1  -3   2   16.40    2.50
   1  -3   2   15.60    2.70
  -1  -3  -2   15.60    2.10
  -1  -3  -2   15.80    2.40
  -1   3  -2   18.70    3.00
   1   3   2   11.90    2.50
   1   3   2   17.60    2.70
   1   3   2   13.20    2.10
  -1   3  -2   17.80    2.30
  -1   3  -2   17.90    1.90
   1   3   2   18.00    2.60
  -1   3  -2   18.40    2.40
   1   3   2   16.10    3.40
  -1   3  -2   16.30    2.30
  -1   3  -2   18.50    2.80
   1   3   2   15.20    2.00
   2  -3   2  158.48   13.10
   2  -3   2  164.78   14.00
  -2  -3  -2  163.38   12.60
  -2  -3  -2  153.58   13.20
   2  -3   2  160.48   13.00
   2  -3   2  160.88   12.60
  -2  -3  -2  168.18   11.90
   2  -3   2  168.28   13.60
  -2  -3  -2  171.88   13.30
  -2  -3  -2  156.48   12.30
  -2  -3  -2  193.98   13.40
  -2   3  -2  169.38   13.00
  -2   3  -2  162.08   12.30
   2   3   2  157.58   13.00
  -2   3  -2  160.88   13.30
   2   3   2  155.88   13.30
   2   3   2  144.69   12.60
   2   3   2  152.18   13.90
   2   3   2  160.08   13.20
  -2   3  -2  143.99   12.70
   2   3   2  177.68   13.10
  -2   3  -2  163.78   11.30
  -2   3  -2  174.08   13.40
  -3  -3  -2  783.02   50.79
  -3  -3  -2  834.32   51.29
  -3  -3  -2  759.32   52.69
   3  -3   2  725.93   53.79
   3  -3   2  728.23   52.19
   3  -3   2  714.63   52.99
   3  -3   2  748.83   53.09
  -3  -3  -2  678.03   52.69
  -3  -3  -2  748.33   52.89
   3  -3   2  653.83   52.99
  -3  -3  -2  711.63   52.09
   3   3   2  806.32   53.79
  -3   3  -2  738.33   52.59
  -3   3  -2  741.93   52.99
   3   3   2  780.42   52.79
   3   3   2  738.73   53.39
   3   3   2  733.43   53.79
   3   3   2  746.33   52.99
  -3   3  -2  734.73   52.79
   3   3   2  760.92   52.69
  -3   3  -2  796.72   52.99
  -3   3  -2  753.42   51.89
   4  -3   2   -1.30    1.30
   4  -3   2   -1.00    1.70
   4  -3   2   -3.50    2.00
  -4  -3  -2    1.00    1.40
  -4  -3  -2    1.40    1.30
   4  -3   2   -1.20    1.80
  -4   3  -2   -0.40    1.70
   4   3   2    1.50    2.20
   4   3   2   -3.60    2.00
  -4   3  -2   -0.50    1.20
  -4   3  -2   -1.00    0.90
   4   3   2   -0.70    1.70
   4   3   2    0.00    1.40
   4   3   2    0.30    1.40
  -4   3  -2    0.60    1.10
   5  -3   2  138.79   13.80
   5  -3   2  151.78   13.80
  -5  -3  -2  139.99   12.60
   5  -3   2  157.48   15.20
  -5  -3  -2  159.78   14.30
  -5  -3  -2  167.98   14.10
  -5   3  -2  144.19   12.70
  -5   3  -2  127.59   13.30
  -5   3  -2  135.49   13.40
   5   3   2  141.89   13.80
   5   3   2  174.08   15.60
   5   3   2  127.49   13.60
  -6  -3  -2    2.00    2.40
  -6  -3  -2    6.20    2.80
   6  -3   2    1.00    3.80
   6  -3   2    0.60    2.30
   6  -3   2    3.10    2.50
   6   3   2   -0.30    2.50
   6   3   2    3.50    4.40
  -6   3  -2   -0.20    2.10
   6   3   2    4.10    2.80
  -6   3  -2    2.90    2.20
  -7  -3  -2  122.49   12.20
  -7  -3  -2  116.79   12.70
   7  -3   2  126.89   13.10
   7  -3   2  114.29   12.70
   7   3   2  111.79   12.70
  -7   3  -2  111.09   12.00
   7   3   2  116.79   12.90
  -7   3  -2   93.79   11.70
   8  -4  -2    3.50    3.20
  -8  -4   2    2.80    2.90
  -8  -4   2   -1.50    2.10
   8  -4  -2    0.00    3.10
   8   4  -2    1.90    2.90
  -8   4   2    1.60    2.80
   8   4  -2    0.70    3.30
  -8   4   2    2.20    2.60
   7  -4  -2    1.20    2.10
  -7  -4   2   -2.10    1.80
   7  -4  -2   -0.90    2.50
   7  -4  -2   -0.10    2.20
  -7  -4   2    0.30    2.00
   7  -4  -2   -1.60    2.20
  -7   4   2    2.40    2.40
   7   4  -2   -1.80    2.20
   7   4  -2    2.40    2.40
  -7   4   2   -0.30    1.80
  -6  -4   2  486.45   35.30
   6  -4  -2  497.95   35.30
   6  -4  -2  440.16   33.30
   6  -4  -2  495.55   34.10
   6  -4  -2  494.05   34.70
  -6  -4   2  437.16   34.40
  -6  -4   2  468.55   34.40
   6  -4  -2  454.65   36.30
  -6   4   2  462.25   34.50
   6   4  -2  436.46   34.90
   6   4  -2  432.26   33.90
  -6   4   2  425.46   34.90
   6   4  -2  500.95   34.60
   6   4  -2  410.86   33.00
   5  -4  -2   28.20    6.10
  -5  -4   2   32.80    4.90
   5  -4  -2   36.80    5.20
   5  -4  -2   26.40    4.30
   5  -4  -2   38.60    4.50
   5  -4  -2   32.40    5.20
  -5  -4   2   27.20    4.70
   5  -4  -2   29.50    4.50
   5  -4  -2   30.30    4.90
  -5  -4   2   43.40    5.10
   5  -4  -2   28.00    4.10
  -5  -4   2   35.60    5.30
   5   4  -2   28.70    4.40
   5   4  -2   37.80    3.90
  -5   4   2   40.10    5.00
   5   4  -2   42.90    5.70
   5   4  -2   37.90    3.30
   5   4  -2   30.20    5.00
   5   4  -2   31.40    4.70
   5   4  -2   36.00    4.40
  -5   4   2   35.10    5.20
   4  -4  -2   94.39    9.10
   4  -4  -2   95.09    8.40
  -4  -4   2   89.39    8.90
   4  -4  -2   92.79    8.70
  -4  -4   2   97.29    9.10
  -4  -4   2  107.09    9.80
   4  -4  -2   85.29    9.80
   4  -4  -2  105.49    8.70
   4  -4  -2   91.89    9.00
   4  -4  -2   93.59    8.80
   4  -4  -2  103.59    8.80
  -4  -4   2  112.19    8.70
   4   4  -2   93.69    9.10
   4   4  -2  112.99    9.70
  -4   4   2   91.59    8.80
   4   4  -2  105.89    7.60
   4   4  -2  104.19    8.30
   4   4  -2   97.29    8.50
   4   4  -2   96.59    8.50
  -4   4   2   99.49    9.30
   4   4  -2  109.49    8.80
  -4   4   2  104.69    9.60
   3  -4  -2  309.77   23.90
   3  -4  -2  320.87   24.00
  -3  -4   2  383.16   24.80
  -3  -4   2  328.07   23.50
  -3  -4   2  365.46   24.90
  -3  -4   2  323.27   24.50
   3  -4  -2  349.07   24.40
   3  -4  -2  324.47   25.50
   3  -4  -2  325.97   24.40
  -3  -4   2  334.37   24.00
   3  -4  -2  324.57   24.40
   3   4  -2  293.37   24.30
  -3   4   2  327.17   24.40
  -3   4   2  352.26   24.10
   3   4  -2  336.47   23.90
  -3   4   2  355.76   24.80
  -3   4   2  332.37   25.00
   3   4  -2  380.16   25.00
  -3   4   2  326.97   24.60
   3   4  -2  336.37   23.60
   3   4  -2  328.47   24.10
   3   4  -2  294.17   24.70
  -3   4   2  319.27   24.20
   3   4  -2  347.97   24.20
  -2  -4   2  255.97   19.90
   2  -4  -2  256.27   19.40
  -2  -4   2  257.17   19.80
   2  -4  -2  270.57   19.70
  -2  -4   2  256.37   19.70
   2  -4  -2  273.57   21.00
   2  -4  -2  294.57   20.10
  -2  -4   2  284.47   20.00
   2  -4  -2  250.57   19.20
   2  -4  -2  288.37   19.70
   2  -4  -2  291.17   19.60
  -2  -4   2  226.98   19.50
   2   4  -2  275.67   18.50
   2   4  -2  273.17   19.70
  -2   4   2  278.77   19.30
  -2   4   2  282.17   19.40
   2   4  -2  281.97   18.50
   2   4  -2  243.18   20.00
   2   4  -2  267.97   19.60
  -2   4   2  253.67   20.10
  -2   4   2  278.47   20.80
   2   4  -2  276.27   19.70
   2   4  -2  289.47   19.60
   1  -4  -2  409.06   29.70
   1  -4  -2  434.16   30.40
  -1  -4   2  402.46   30.20
   1  -4  -2  450.55   30.70
  -1  -4   2  414.56   30.70
  -1  -4   2  446.46   30.60
   1  -4  -2  496.05   31.20
   1  -4  -2  444.96   32.00
  -1  -4   2  447.36   31.00
  -1  -4   2  462.15   31.40
  -1   4   2  481.05   31.20
   1   4  -2  383.26   30.90
   1   4  -2  440.06   30.50
  -1   4   2  428.16   30.50
   1   4  -2  402.86   30.40
  -1   4   2  434.86   29.70
  -1   4   2  446.96   30.30
  -1   4   2  411.06   30.30
   1   4  -2  470.25   31.30
   1   4  -2  432.46   30.30
   0  -4  -2 3359.16  304.27
   0   4   2 3190.08  222.68
   0   4  -2 3420.06  221.48
   0   4  -2 2985.30  302.97
   1  -4   2 1977.30  128.29
   1  -4   2 1909.91  128.89
  -1  -4  -2 1790.82  128.39
   1  -4   2 1807.12  128.49
  -1  -4  -2 1798.32  129.79
  -1  -4  -2 2025.10  128.99
   1  -4   2 1695.63  128.89
   1  -4   2 1986.00  130.09
   1   4   2 1861.31  128.59
   1   4   2 2081.59  130.59
  -1   4  -2 1961.00  129.59
  -1   4  -2 1828.12  128.09
  -1   4  -2 1901.31  128.49
   1   4   2 1985.60  129.19
   1   4   2 1922.31  128.39
  -2  -4  -2  699.13   51.99
   2  -4   2  770.42   50.99
   2  -4   2  757.52   53.39
  -2  -4  -2  761.82   51.89
   2  -4   2  759.22   52.09
  -2  -4  -2  754.22   52.89
  -2  -4  -2  758.72   52.99
   2  -4   2  724.73   52.59
  -2  -4  -2  705.03   51.29
   2  -4   2  783.32   52.79
   2   4   2  822.22   52.69
  -2   4  -2  745.93   50.79
  -2   4  -2  739.23   51.69
   2   4   2  763.72   52.29
  -2   4  -2  741.23   52.39
  -2   4  -2  814.22   52.79
  -2   4  -2  720.23   52.59
   2   4   2  720.83   52.49
  -2   4  -2  764.42   52.89
   2   4   2  744.13   53.09
   2   4   2  745.53   53.59
   3  -4   2  208.18   17.80
   3  -4   2  229.78   16.70
  -3  -4  -2  206.58   15.80
  -3  -4  -2  205.18   15.30
   3  -4   2  224.98   17.40
   3  -4   2  205.28   17.50
  -3  -4  -2  239.18   17.50
  -3  -4  -2  211.58   17.00
   3  -4   2  199.48   17.20
  -3  -4  -2  197.18   16.30
  -3   4  -2  208.58   17.00
   3   4   2  212.88   17.50
  -3   4  -2  208.98   17.10
  -3   4  -2  223.28   17.60
   3   4   2  233.48   17.20
   3   4   2  233.48   17.20
   3   4   2  211.98   18.00
  -3   4  -2  210.68   16.10
   3   4   2  235.58   17.60
  -3   4  -2  202.18   16.90
  -4  -4  -2  482.65   37.00
   4  -4   2  519.35   39.20
   4  -4   2  528.05   37.50
  -4  -4  -2  558.64   35.70
  -4  -4  -2  547.75   35.40
   4  -4   2  500.65   38.30
  -4   4  -2  492.95   37.80
   4   4   2  545.25   39.20
   4   4   2  526.45   38.60
  -4   4  -2  516.15   38.20
   4   4   2  517.65   38.50
  -4   4  -2  508.65   37.80
  -4   4  -2  541.55   37.20
   4   4   2  482.95   37.50
   4   4   2  466.85   37.70
   5  -4   2   33.70    6.00
   5  -4   2   34.70    5.60
   5  -4   2   38.10    7.20
  -5  -4  -2   30.70    5.30
  -5  -4  -2   34.50    4.80
   5  -4   2   35.70    6.00
  -5   4  -2   45.30    6.10
  -5   4  -2   39.50    6.60
   5   4   2   31.10    5.80
   5   4   2   34.70    6.90
  -5   4  -2   21.60    4.50
   5   4   2   24.90    5.20
   6  -4   2   49.50    7.20
   6  -4   2   68.09   10.50
   6  -4   2   46.30    7.40
  -6  -4  -2   46.50    6.50
  -6  -4  -2   49.50    7.10
  -6   4  -2   55.09    7.10
   6   4   2   58.29    7.90
  -6   4  -2   50.49    7.20
   6   4   2   47.30    7.40
   6   4   2   37.40    8.40
  -7  -4  -2   11.70    3.80
  -7  -4  -2   11.50    4.10
   7  -4   2   10.40    4.20
   7  -4   2    6.30    3.90
  -7   4  -2    9.30    4.20
   7   4   2    9.90    4.60
   7   4   2    6.40    4.00
  -7   4  -2   11.30    3.80
  -8  -5   2    0.00    2.70
   8  -5  -2   -0.90    2.80
  -8  -5   2    0.70    2.50
  -8   5   2    0.20    2.40
   8   5  -2    0.70    2.70
   8   5  -2    1.40    3.50
  -8   5   2   -4.10    2.60
  -7  -5   2  167.38   16.80
   7  -5  -2  187.88   16.70
   7  -5  -2  190.68   15.50
   7  -5  -2  197.08   16.80
  -7  -5   2  182.88   16.50
   7  -5  -2  160.38   16.40
  -7   5   2  205.48   17.10
   7   5  -2  165.88   16.70
  -7   5   2  198.48   17.50
   7   5  -2  184.18   16.60
   6  -5  -2    0.10    3.70
  -6  -5   2    2.60    2.20
  -6  -5   2    3.90    2.20
  -6  -5   2    3.40    2.40
   6  -5  -2    6.60    2.70
   6  -5  -2    3.10    2.10
   6  -5  -2    3.80    2.40
   6  -5  -2    5.10    2.30
   6  -5  -2    3.90    2.40
   6   5  -2   -0.30    1.90
   6   5  -2    2.60    2.50
  -6   5   2    8.90    2.90
   6   5  -2    6.20    2.60
  -6   5   2    4.00    2.30
   5  -5  -2   40.60    5.30
  -5  -5   2   43.30    5.70
  -5  -5   2   52.69    6.70
   5  -5  -2   46.60    7.50
   5  -5  -2   41.80    6.20
   5  -5  -2   49.80    5.60
   5  -5  -2   48.50    6.10
   5  -5  -2   44.40    5.30
  -5  -5   2   54.89    5.90
   5  -5  -2   50.89    5.70
  -5  -5   2   49.00    5.80
  -5   5   2   57.39    6.60
  -5   5   2   40.50    5.80
  -5   5   2   58.09    6.20
   5   5  -2   42.60    5.60
   5   5  -2   47.00    5.50
   5   5  -2   51.39    5.80
   5   5  -2   55.39    6.60
   4  -5  -2  151.88   13.20
   4  -5  -2  159.98   13.20
  -4  -5   2  165.58   13.50
   4  -5  -2  162.28   13.30
   4  -5  -2  161.38   14.90
   4  -5  -2  160.28   13.60
   4  -5  -2  172.68   13.30
  -4  -5   2  161.38   13.50
  -4  -5   2  151.38   13.90
  -4  -5   2  176.08   13.90
  -4  -5   2  161.78   12.80
   4  -5  -2  157.38   12.80
   4  -5  -2  167.48   13.70
  -4   5   2  163.98   13.40
   4   5  -2  149.49   13.00
   4   5  -2  177.78   13.10
   4   5  -2  164.88   13.00
  -4   5   2  160.88   13.80
   4   5  -2  166.08   11.70
   4   5  -2  165.88   12.10
   4   5  -2  193.78   14.00
   4   5  -2  169.98   14.20
  -4   5   2  148.99   13.40
   3  -5  -2 1182.88   82.09
  -3  -5   2 1196.78   82.19
   3  -5  -2 1140.69   81.89
  -3  -5   2 1171.78   81.09
   3  -5  -2 1222.58   83.59
   3  -5  -2 1186.48   82.09
   3  -5  -2 1232.78   81.59
  -3  -5   2 1236.78   81.59
  -3  -5   2 1133.89   81.99
   3  -5  -2 1217.98   81.89
  -3  -5   2 1126.09   82.29
   3   5  -2 1219.58   81.29
  -3   5   2 1176.78   82.09
  -3   5   2 1229.88   82.09
  -3   5   2 1308.87   83.09
   3   5  -2 1181.38   81.69
  -3   5   2 1126.79   81.59
   3   5  -2 1296.07   81.89
   3   5  -2 1277.47   82.59
  -3   5   2 1109.59   81.89
   3   5  -2 1039.50   82.39
  -3   5   2 1253.37   82.69
   3   5  -2 1208.08   81.29
  -2  -5   2  686.63   46.80
   2  -5  -2  669.53   46.30
  -2  -5   2  652.23   46.40
  -2  -5   2  696.83   46.80
  -2  -5   2  662.43   46.60
  -2  -5   2  641.74   45.10
  -2  -5   2  666.73   46.60
   2  -5  -2  703.03   46.40
   2  -5  -2  699.83   46.20
   2  -5  -2  694.33   47.30
   2  -5  -2  658.83   46.80
   2  -5  -2  675.43   47.90
   2  -5  -2  627.94   46.20
   2  -5  -2  659.53   46.20
  -2   5   2  681.13   46.90
   2   5  -2  665.43   45.20
   2   5  -2  639.84   46.20
  -2   5   2  662.13   47.60
   2   5  -2  589.84   46.70
   2   5  -2  681.33   46.30
   2   5  -2  690.63   46.40
  -2   5   2  645.94   46.00
  -2   5   2  690.73   46.10
   2   5  -2  703.33   46.70
  -1  -5   2  409.66   30.50
   1  -5  -2  488.05   31.80
   1  -5  -2  424.46   29.60
  -1  -5   2  466.25   30.10
   1  -5  -2  410.16   30.00
  -1  -5   2  443.56   29.90
  -1  -5   2  424.46   28.80
   1  -5  -2  420.26   30.00
   1  -5  -2  432.66   29.20
  -1  -5   2  359.06   29.90
   1   5  -2  420.56   29.80
  -1   5   2  404.46   29.90
   1   5  -2  413.16   30.30
   1   5  -2  460.55   30.10
  -1   5   2  442.56   29.60
   1   5  -2  450.95   29.90
   1   5  -2  374.56   30.30
  -1   5   2  415.66   29.90
  -1   5   2  444.96   29.20
   0  -5  -2  483.05   31.20
   0  -5  -2  459.15   33.30
   0  -5   2  492.45   32.80
   0  -5  -2  451.25   31.70
   0  -5   2  449.66   31.90
   0  -5   2  487.45   33.20
   0  -5  -2  409.36   32.20
   0  -5   2  454.65   31.90
   0  -5   2  440.56   31.60
   0  -5   2  427.26   31.60
   0  -5  -2  458.45   32.30
   0  -5  -2  528.45   32.30
   0   5   2  481.25   32.40
   0   5   2  446.46   31.80
   0   5  -2  407.16   32.40
   0   5  -2  441.76   31.70
   0   5   2  482.95   33.50
   0   5  -2  472.05   31.50
   0   5   2  461.05   31.20
   0   5  -2  463.35   31.90
   0   5   2  408.76   32.00
   0   5  -2  450.05   31.80
   1  -5   2  356.86   25.50
   1  -5   2  354.76   24.00
   1  -5   2  381.86   25.30
  -1  -5  -2  325.07   24.40
  -1  -5  -2  331.37   24.80
  -1  -5  -2  340.97   24.20
   1  -5   2  340.97   23.80
   1  -5   2  303.47   24.30
  -1  -5  -2  322.47   25.30
  -1  -5  -2  351.76   24.00
  -1  -5  -2  334.47   24.40
  -1   5  -2  357.46   25.00
  -1   5  -2  285.77   24.00
  -1   5  -2  313.77   23.80
  -1   5  -2  324.87   23.60
   1   5   2  344.47   24.60
   1   5   2  370.96   26.00
  -1   5  -2  342.37   24.80
   1   5   2  326.57   24.40
  -1   5  -2  348.07   24.50
   1   5   2  372.86   24.20
  -2  -5  -2    7.90    2.20
   2  -5   2    5.80    2.10
   2  -5   2   10.50    2.10
   2  -5   2    5.80    1.90
  -2  -5  -2   10.50    2.40
  -2  -5  -2    4.90    2.00
  -2  -5  -2    7.00    1.70
   2  -5   2    7.40    2.00
   2  -5   2    6.50    2.30
  -2  -5  -2    8.60    1.60
   2  -5   2   11.00    1.40
  -2   5  -2    6.80    2.00
  -2   5  -2    7.90    1.60
   2   5   2    8.70    2.20
   2   5   2    7.30    2.10
  -2   5  -2    8.50    1.10
   2   5   2    6.20    1.70
  -2   5  -2   12.30    2.80
   2   5   2    7.10    1.60
   2   5   2    9.50    2.50
   2   5   2    4.50    2.20
   2   5   2   11.30    2.70
  -2   5  -2    4.20    1.60
  -2   5  -2    9.60    2.40
   3  -5   2  572.24   39.10
   3  -5   2  533.05   37.50
  -3  -5  -2  539.95   36.50
   3  -5   2  502.15   38.20
   3  -5   2  548.05   39.40
  -3  -5  -2  542.25   37.10
  -3  -5  -2  528.75   38.10
  -3  -5  -2  520.05   38.40
   3  -5   2  502.95   38.20
  -3  -5  -2  548.45   38.30
  -3   5  -2  531.65   38.20
   3   5   2  480.75   38.40
  -3   5  -2  539.55   38.50
  -3   5  -2  550.94   37.20
   3   5   2  496.95   37.80
   3   5   2  555.34   38.50
   3   5   2  472.45   38.20
  -3   5  -2  520.35   38.00
  -3   5  -2  484.35   38.00
   3   5   2  551.54   38.10
   3   5   2  545.05   39.20
   4  -5   2  246.18   20.70
  -4  -5  -2  244.28   19.30
   4  -5   2  191.28   19.10
  -4  -5  -2  265.07   18.00
  -4  -5  -2  240.58   17.30
  -4  -5  -2  245.28   19.90
  -4  -5  -2  272.97   19.10
   4  -5   2  228.18   18.90
  -4   5  -2  246.08   19.70
   4   5   2  214.58   19.50
  -4   5  -2  222.38   19.30
   4   5   2  236.38   19.80
   4   5   2  276.07   21.10
   4   5   2  258.17   20.20
  -4   5  -2  262.37   19.80
  -4   5  -2  232.68   18.40
  -5  -5  -2    2.00    2.10
  -5  -5  -2    2.50    1.70
   5  -5   2    2.10    2.60
   5  -5   2    2.00    1.80
   5  -5   2    1.70    2.00
   5  -5   2    1.90    2.70
   5   5   2    3.20    2.60
  -5   5  -2    1.00    1.80
   5   5   2    1.50    3.00
  -5   5  -2    2.60    2.70
   5   5   2   -1.30    2.10
  -5   5  -2   12.50    3.20
  -6  -5  -2    5.30    2.70
   6  -5   2    2.90    4.10
   6  -5   2    1.90    2.80
  -6  -5  -2    4.00    2.60
   6  -5   2    6.00    3.10
  -6   5  -2   -0.30    1.90
   6   5   2    5.20    4.80
   6   5   2    4.30    2.90
   6   5   2    4.10    3.50
  -6   5  -2    1.90    2.40
  -7  -5  -2   81.19    9.00
  -7  -5  -2   65.99    9.20
   7  -5   2   65.29    9.40
   7  -5   2   75.19    9.50
  -7   5  -2   79.89    9.70
   7   5   2   58.89    9.10
  -7   5  -2   71.59    9.80
   7   5   2   59.79    9.50
   8  -6  -2   37.10    7.10
  -8  -6   2   32.80    6.70
  -8  -6   2   53.49    7.70
   8   6  -2   33.90    6.90
  -8   6   2   38.20    7.40
  -8   6   2   32.60    7.10
   8   6  -2   36.50    7.40
  -7  -6   2   53.49    7.00
   7  -6  -2   50.49    7.50
   7  -6  -2   52.69    7.30
  -7  -6   2   45.40    7.30
   7  -6  -2   54.29    6.70
  -7   6   2   48.50    7.40
   7   6  -2   47.10    7.20
  -7   6   2   44.50    7.30
   7   6  -2   51.59    7.80
  -6  -6   2  121.79   12.00
   6  -6  -2  101.49   10.50
  -6  -6   2  100.59   10.70
   6  -6  -2  108.99   10.70
   6  -6  -2  101.39   13.00
   6  -6  -2  129.99   10.70
  -6  -6   2  117.69   11.40
   6  -6  -2  119.79   11.10
   6   6  -2  102.59   11.40
  -6   6   2  117.49   11.60
  -6   6   2  118.29   11.30
   6   6  -2  139.59   11.70
   6   6  -2  107.59   10.40
   5  -6  -2  215.28   18.50
   5  -6  -2  238.68   18.50
  -5  -6   2  213.88   17.70
  -5  -6   2  234.88   18.60
   5  -6  -2  243.18   18.20
   5  -6  -2  231.28   17.90
   5  -6  -2  210.18   17.40
   5  -6  -2  216.48   19.80
   5  -6  -2  227.58   18.80
   5  -6  -2  219.58   18.10
   5  -6  -2  221.18   17.70
  -5  -6   2  219.48   19.10
   5  -6  -2  214.08   18.50
  -5  -6   2  261.77   18.80
   5   6  -2  225.28   17.70
   5   6  -2  251.77   19.30
   5   6  -2  247.78   18.30
  -5   6   2  232.88   19.10
  -5   6   2  226.48   18.20
   4  -6  -2  231.68   18.00
   4  -6  -2  237.08   18.00
   4  -6  -2  222.78   18.30
   4  -6  -2  232.88   18.20
   4  -6  -2  251.07   18.10
   4  -6  -2  218.78   18.00
  -4  -6   2  241.38   18.40
  -4  -6   2  212.58   18.10
  -4  -6   2  238.78   17.60
  -4  -6   2  197.98   18.30
   4  -6  -2  217.18   19.30
   4  -6  -2  224.68   17.50
  -4   6   2  236.08   18.40
   4   6  -2  262.97   16.20
   4   6  -2  237.98   18.50
   4   6  -2  252.07   19.00
   4   6  -2  231.88   17.70
   4   6  -2  238.58   17.80
  -4   6   2  234.08   18.50
   4   6  -2  231.68   16.20
   4   6  -2  230.08   17.70
  -4   6   2  239.68   18.10
   3  -6  -2  204.08   17.70
   3  -6  -2  230.48   16.50
   3  -6  -2  218.28   16.60
   3  -6  -2  184.28   16.10
  -3  -6   2  206.88   16.80
   3  -6  -2  211.28   16.30
  -3  -6   2  193.88   15.40
  -3  -6   2  200.18   16.50
   3  -6  -2  211.98   16.00
  -3  -6   2  222.58   15.90
  -3  -6   2  240.38   16.60
  -3   6   2  211.18   17.20
  -3   6   2  244.18   16.60
   3   6  -2  228.88   16.30
   3   6  -2  211.28   15.70
   3   6  -2  219.78   17.10
  -3   6   2  226.98   17.10
  -3   6   2  227.48   16.60
   3   6  -2  220.68   15.60
   3   6  -2  192.38   16.40
  -3   6   2  212.08   16.60
   3   6  -2  214.08   16.20
   3   6  -2  219.28   16.90
  -3   6   2  207.68   16.20
  -2  -6   2    3.00    1.30
   2  -6  -2    2.80    1.50
  -2  -6   2    3.50    1.40
   2  -6  -2    2.90    1.30
  -2  -6   2    2.70    1.10
   2  -6  -2    3.10    1.30
   2  -6  -2    4.60    1.20
   2  -6  -2    2.60    1.00
   2  -6  -2    2.20    1.00
  -2  -6   2    1.20    1.10
   2  -6  -2    4.70    2.00
  -2  -6   2    3.60    1.40
  -2  -6   2    3.80    0.70
   2  -6  -2    2.80    1.20
   2   6  -2    3.30    1.50
   2   6  -2    1.90    1.00
   2   6  -2    5.70    1.50
  -2   6   2    1.20    0.80
   2   6  -2    0.90    0.80
   2   6  -2    3.60    1.10
  -2   6   2    4.70    1.90
   2   6  -2    4.30    0.80
  -2   6   2    2.50    0.90
   1  -6  -2  979.90   61.29
   1  -6  -2  911.31   60.59
  -1  -6   2  895.91   59.89
   1  -6  -2  943.51   62.79
   1  -6  -2  853.01   61.19
   1  -6  -2  866.71   60.99
  -1  -6   2  953.50   61.69
  -1  -6   2  805.92   62.39
   1  -6  -2  868.01   61.59
  -1  -6   2  888.11   60.99
  -1  -6   2  910.71   59.89
   1  -6  -2  862.71   60.29
  -1  -6   2  799.42   60.89
  -1  -6   2  865.41   61.19
  -1   6   2  882.51   61.09
  -1   6   2  907.81   61.09
   1   6  -2  986.40   61.79
  -1   6   2  925.11   60.29
   1   6  -2  888.31   61.29
  -1   6   2  896.51   60.39
  -1   6   2  808.72   62.19
   1   6  -2  879.11   60.99
   1   6  -2  864.11   60.79
   0  -6  -2 1565.44  102.79
   0  -6   2 1592.94  102.89
   0  -6  -2 1468.45  104.89
   0  -6   2 1363.96  103.29
   0  -6  -2 1392.76  103.39
   0  -6  -2 1760.32  104.29
   0  -6   2 1438.06  102.89
   0  -6   2 1505.25  103.39
   0   6   2 1585.54  102.79
   0   6   2 1467.55  103.09
   0   6  -2 1575.14  103.49
   0   6  -2 1514.25  102.99
   0   6  -2 1575.44  103.19
   0   6   2 1611.94  105.19
   0   6  -2 1439.86  103.89
  -1  -6  -2  414.26   29.00
  -1  -6  -2  398.46   30.10
  -1  -6  -2  465.45   29.70
  -1  -6  -2  415.76   28.80
   1  -6   2  417.46   28.40
   1  -6   2  381.66   28.80
  -1  -6  -2  425.26   28.70
  -1  -6  -2  393.16   28.60
   1  -6   2  409.26   28.40
   1  -6   2  357.56   28.90
   1  -6   2  398.36   29.70
   1   6   2  407.66   28.70
   1   6   2  408.96   28.70
  -1   6  -2  403.36   28.30
   1   6   2  385.46   28.90
  -1   6  -2  392.06   29.00
   1   6   2  430.76   30.40
  -1   6  -2  359.06   29.30
   1   6   2  391.26   29.20
  -1   6  -2  423.26   28.80
  -1   6  -2  448.96   29.70
  -1   6  -2  416.36   28.30
   1   6   2  432.16   29.50
  -2  -6  -2 1740.03  123.49
  -2  -6  -2 1741.43  123.89
   2  -6   2 1910.11  125.19
   2  -6   2 1954.30  122.59
   2  -6   2 1713.03  123.99
   2  -6   2 1866.91  124.79
   2  -6   2 1871.51  123.29
   2  -6   2 1926.51  124.19
  -2  -6  -2 1874.71  124.59
  -2  -6  -2 1760.32  122.99
  -2   6  -2 1879.61  122.29
   2   6   2 1937.71  124.09
   2   6   2 1817.02  123.59
  -2   6  -2 1770.82  124.19
   2   6   2 1959.40  123.29
   2   6   2 1793.02  125.19
  -2   6  -2 1823.92  122.89
  -2   6  -2 1717.33  123.69
   2   6   2 1620.74  123.99
   2   6   2 1650.73  124.39
   3  -6   2   76.79    9.00
   3  -6   2   92.69    9.00
   3  -6   2   86.79    8.20
   3  -6   2   85.39    9.50
  -3  -6  -2   84.69    8.30
  -3  -6  -2   86.09    8.90
   3  -6   2   91.49    9.00
  -3  -6  -2   94.19    8.80
  -3  -6  -2   89.79    8.80
  -3   6  -2   84.29    8.80
   3   6   2   98.89    7.80
   3   6   2   98.69    9.10
   3   6   2  105.79    9.90
   3   6   2   88.09    8.60
  -3   6  -2   90.99    9.00
  -3   6  -2  104.79    8.10
  -3   6  -2   94.79    8.90
  -3   6  -2  109.79    9.30
   3   6   2   85.49    8.70
   3   6   2  112.59    9.70
   3   6   2  121.89    9.80
  -4  -6  -2  372.56   29.30
  -4  -6  -2  459.65   30.60
   4  -6   2  436.86   30.60
  -4  -6  -2  381.36   29.30
  -4  -6  -2  408.66   28.10
   4  -6   2  395.06   31.20
  -4  -6  -2  382.16   28.60
   4  -6   2  401.06   29.40
  -4   6  -2  403.46   30.50
   4   6   2  377.66   30.40
  -4   6  -2  377.96   30.10
  -4   6  -2  401.06   29.00
   4   6   2  428.26   30.60
   4   6   2  398.26   30.90
  -4   6  -2  360.46   29.60
   5  -6   2    3.50    2.60
   5  -6   2    8.50    3.50
  -5  -6  -2    5.60    1.20
   5  -6   2    3.10    3.30
  -5  -6  -2    5.40    2.10
  -5  -6  -2    7.00    2.90
  -5   6  -2   10.80    2.90
   5   6   2    4.10    3.50
  -5   6  -2    2.20    2.10
   5   6   2    8.90    3.40
   5   6   2    3.30    2.60
  -5   6  -2    8.90    3.40
   6  -6   2  141.79   14.20
   6  -6   2  142.69   16.10
  -6  -6  -2  133.69   13.10
  -6  -6  -2  145.39   14.20
   6   6   2  152.58   14.60
   6   6   2  147.19   14.10
  -6   6  -2  138.09   13.80
  -6   6  -2  147.19   13.50
   7  -6   2   32.10    6.70
   7  -6   2   10.30    4.30
  -7  -6  -2   20.80    5.50
   7  -6   2   18.90    7.60
  -7  -6  -2   20.90    4.90
   7   6   2   11.90    4.60
   7   6   2    7.10    4.30
  -7   6  -2   18.90    5.30
  -8  -7   2   21.50    5.50
   8  -7  -2   31.30    6.10
  -8  -7   2   14.50    4.80
   8  -7  -2   23.80    5.50
  -8   7   2   21.70    6.10
   8   7  -2   18.10    5.70
  -8   7   2   30.50    6.40
   8   7  -2   11.10    4.60
   7  -7  -2  150.18   12.70
   7  -7  -2  138.19   13.30
   7  -7  -2  123.79   13.50
  -7  -7   2  147.09   13.40
   7  -7  -2  142.09   14.00
  -7  -7   2  133.09   13.80
  -7   7   2  157.28   14.10
   7   7  -2  134.49   13.50
   7   7  -2  101.79   13.00
  -7   7   2  147.59   14.20
   6  -7  -2   41.80    5.80
   6  -7  -2   36.70    5.60
   6  -7  -2   39.90    5.40
   6  -7  -2   55.69    6.00
  -6  -7   2   29.40    5.80
  -6  -7   2   38.30    5.80
   6  -7  -2   29.30    7.90
  -6  -7   2   38.80    6.20
   6  -7  -2   40.80    5.80
   6  -7  -2   45.50    6.50
   6   7  -2   43.50    6.40
  -6   7   2   40.30    6.20
   6   7  -2   45.20    6.30
  -6   7   2   48.10    6.70
   6   7  -2   43.70    5.90
   5  -7  -2  233.58   18.40
   5  -7  -2  235.88   17.60
  -5  -7   2  251.27   18.80
   5  -7  -2  241.88   20.40
  -5  -7   2  224.68   18.50
   5  -7  -2  213.18   18.70
   5  -7  -2  224.38   18.20
   5  -7  -2  224.98   18.00
   5  -7  -2  229.18   17.80
   5  -7  -2  241.38   18.30
  -5  -7   2  250.77   18.20
   5  -7  -2  221.48   18.50
  -5  -7   2  195.18   18.70
   5   7  -2  239.28   19.30
  -5   7   2  229.28   18.30
   5   7  -2  232.68   18.40
  -5   7   2  244.58   19.10
   5   7  -2  203.78   17.40
   4  -7  -2    1.30    1.20
  -4  -7   2    2.60    1.30
  -4  -7   2   -1.30    1.10
   4  -7  -2    1.20    1.90
   4  -7  -2    0.20    1.10
  -4  -7   2    2.80    1.50
   4  -7  -2    2.60    1.50
   4  -7  -2    1.20    1.20
  -4  -7   2    2.30    1.30
   4  -7  -2    1.80    1.50
   4  -7  -2    1.30    1.50
   4  -7  -2    0.20    1.50
   4  -7  -2    1.50    1.10
  -4   7   2    3.10    1.60
  -4   7   2    1.30    1.50
   4   7  -2   -1.40    1.10
   4   7  -2    0.80    1.20
   4   7  -2    0.30    1.10
   4   7  -2    1.90    1.50
   4   7  -2    1.10    1.50
  -4   7   2    2.40    1.40
   4   7  -2    1.00    1.30
  -3  -7   2  160.68   11.70
  -3  -7   2  161.98   10.70
   3  -7  -2  132.89   10.90
   3  -7  -2  137.79   11.30
   3  -7  -2  130.19   11.40
  -3  -7   2  136.19   12.00
   3  -7  -2  133.09   11.20
  -3  -7   2  148.49   11.70
   3  -7  -2  127.99   11.50
   3  -7  -2  136.19   11.30
   3  -7  -2  132.29   12.80
  -3  -7   2  129.09   10.70
  -3   7   2  137.09   11.40
  -3   7   2  163.68   12.60
  -3   7   2  144.99   11.40
   3   7  -2  128.49   11.70
   3   7  -2  143.49   11.30
  -3   7   2  147.79   11.40
   3   7  -2  136.99   10.60
  -3   7   2  153.08   11.60
   3   7  -2  142.19   10.40
   3   7  -2  116.39   11.80
   3   7  -2  134.59   11.70
   2  -7  -2   30.70    4.30
   2  -7  -2   43.30    4.10
  -2  -7   2   39.90    4.40
  -2  -7   2   42.00    4.50
  -2  -7   2   33.40    4.00
  -2  -7   2   40.20    3.30
   2  -7  -2   45.40    5.70
   2  -7  -2   39.20    4.20
   2  -7  -2   26.80    4.20
   2  -7  -2   48.30    4.20
  -2  -7   2   37.70    4.40
   2  -7  -2   47.50    4.40
  -2  -7   2   44.50    4.60
   2   7  -2   34.90    4.40
  -2   7   2   38.80    4.00
   2   7  -2   40.30    4.40
   2   7  -2   39.90    4.00
   2   7  -2   37.90    4.00
   2   7  -2   43.30    3.30
  -2   7   2   42.30    4.20
   2   7  -2   43.60    4.30
  -2   7   2   48.30    5.40
  -1   7   2 2671.93  249.97
   1   7  -2 2581.24  268.27
   1   7  -2 2795.92  282.87
   0  -7  -2   26.10    2.60
   0  -7  -2   29.20    2.80
   0  -7  -2   27.30    3.40
   0  -7   2   31.10    3.90
   0  -7  -2   28.80    3.20
   0  -7   2   22.90    3.10
   0  -7   2   27.30    3.10
   0  -7  -2   27.80    3.20
   0  -7   2   29.90    2.80
   0  -7   2   26.30    2.80
   0  -7  -2   22.30    4.40
   0  -7   2   25.50    3.50
   0   7  -2   35.10    3.50
   0   7  -2   25.00    2.80
   0   7  -2   32.80    3.00
   0   7   2   30.90    2.80
   0   7   2   31.10    3.40
   0   7   2   26.90    3.40
   0   7   2   28.30    2.80
   0   7  -2   30.40    3.60
   0   7   2   24.90    3.10
   0   7   2   24.70    4.00
   0   7  -2   22.80    2.70
   0   7  -2   29.20    3.60
   1  -7   2  235.98   16.50
   1  -7   2  243.48   18.20
  -1  -7  -2  198.48   16.70
  -1  -7  -2  211.08   17.30
  -1  -7  -2  222.78   18.00
   1  -7   2  246.28   17.00
  -1  -7  -2  213.58   16.60
  -1  -7  -2  211.18   16.60
  -1  -7  -2  237.88   16.80
   1  -7   2  210.28   17.00
   1  -7   2  262.67   17.90
   1  -7   2  227.38   16.30
   1   7   2  225.98   16.70
  -1   7  -2  248.48   17.80
  -1   7  -2  229.78   16.20
  -1   7  -2  215.08   16.20
  -1   7  -2  193.48   17.30
   1   7   2  223.88   16.90
   1   7   2  230.28   16.80
  -1   7  -2  227.08   17.10
   1   7   2  231.68   17.30
   1   7   2  243.08   18.50
   1   7   2  244.88   17.70
   2  -7   2 1361.46   91.79
   2  -7   2 1463.05   94.49
  -2  -7  -2 1393.56   93.89
   2  -7   2 1179.18   93.49
   2  -7   2 1389.06   92.39
  -2  -7  -2 1221.28   92.79
  -2  -7  -2 1463.55   92.29
   2  -7   2 1357.16   93.39
  -2  -7  -2 1321.47   92.69
   2  -7   2 1287.47   93.09
  -2  -7  -2 1291.17   93.29
  -2   7  -2 1353.56   91.59
  -2   7  -2 1460.65   93.69
   2   7   2 1511.85   94.59
   2   7   2 1398.66   93.79
   2   7   2 1338.27   93.19
   2   7   2 1328.37   93.19
  -2   7  -2 1250.57   93.79
  -2   7  -2 1423.06   91.99
  -2   7  -2 1267.47   93.19
   2   7   2 1418.56   92.59
   2   7   2 1378.76   93.19
  -2   7  -2 1336.87   93.49
  -3  -7  -2   73.29    7.40
   3  -7   2   74.69    6.90
   3  -7   2   79.99    8.50
   3  -7   2   72.99    7.80
  -3  -7  -2   76.69    8.00
  -3  -7  -2   89.19    7.90
   3  -7   2   55.09    7.10
  -3  -7  -2   66.69    6.70
   3  -7   2   73.49    8.00
   3   7   2   70.79    7.50
   3   7   2   61.59    7.50
  -3   7  -2   72.49    7.60
  -3   7  -2   73.19    6.50
   3   7   2   74.79    6.60
   3   7   2   90.29    8.90
   3   7   2   70.49    7.60
  -3   7  -2   73.19    7.60
   3   7   2   75.59    7.40
   3   7   2   77.99    7.50
  -3   7  -2   74.09    7.60
  -4  -7  -2   94.89    8.80
   4  -7   2   94.79    8.90
   4  -7   2   88.59    9.30
  -4  -7  -2   87.99    8.70
   4  -7   2   78.89    9.60
  -4  -7  -2   95.39    9.50
  -4  -7  -2   95.89    7.70
  -4   7  -2   88.29    9.10
   4   7   2   96.99    9.70
  -4   7  -2   97.89    8.40
   4   7   2   71.89    9.00
   4   7   2   95.59   10.30
   4   7   2  103.39   10.00
  -4   7  -2   95.59    9.70
  -4   7  -2   84.59    9.20
   5  -7   2  420.26   31.20
  -5  -7  -2  408.86   28.40
   5  -7   2  341.37   30.00
  -5  -7  -2  393.16   30.10
  -5  -7  -2  426.06   31.50
   5  -7   2  355.26   36.40
   5   7   2  452.15   32.00
  -5   7  -2  386.46   29.80
   5   7   2  369.46   31.20
   5   7   2  482.85   32.90
  -5   7  -2  377.16   31.00
  -5   7  -2  414.26   30.90
  -6  -7  -2   85.29    9.60
   6  -7   2   49.10    8.10
   6  -7   2   82.69    9.30
  -6  -7  -2   62.39    7.90
   6  -7   2   46.80    9.90
   6   7   2   64.29    8.70
  -6   7  -2   61.59    7.90
  -6   7  -2   66.89    8.30
   6   7   2   74.19    9.30
   7  -7   2   -0.70    2.90
  -7  -7  -2    0.90    3.40
   7  -7   2    3.40    3.70
   7  -7   2   -8.40    5.50
  -7  -7  -2    2.10    2.60
  -7   7  -2    3.40    3.30
   7   7   2    2.00    3.30
   7   7   2    1.70    2.90
  -8  -8   2   51.39    7.90
   8  -8  -2   41.80    7.70
   8  -8  -2   42.70    7.90
  -8  -8   2   49.20    7.60
  -8   8   2   56.49    8.50
  -8   8   2   42.40    7.80
   8   8  -2   37.20    8.10
   8   8  -2   50.19    7.70
   7  -8  -2  125.59   12.40
   7  -8  -2  128.89   11.20
   7  -8  -2  122.69   12.10
   7  -8  -2  101.79   12.20
  -7  -8   2  127.09   12.00
  -7  -8   2   97.89   12.00
  -7  -8   2   98.59   12.00
  -7   8   2  115.29   12.20
   7   8  -2   97.29   11.70
  -7   8   2  130.29   13.00
   7   8  -2  124.09   12.50
   6  -8  -2  146.39   16.10
  -6  -8   2  171.18   13.90
  -6  -8   2  136.09   13.70
   6  -8  -2  144.19   13.10
   6  -8  -2  118.49   12.30
  -6  -8   2  147.59   13.30
   6  -8  -2  142.29   12.50
   6  -8  -2  135.99   12.60
   6  -8  -2  152.98   14.00
   6  -8  -2  158.48   13.40
  -6   8   2  152.88   14.10
  -6   8   2  140.59   13.10
   6   8  -2  163.18   13.70
   6   8  -2  119.29   13.30
   6   8  -2  141.09   12.40
  -5  -8   2   11.70    3.10
  -5  -8   2   11.40    3.40
   5  -8  -2    8.60    2.40
   5  -8  -2    9.50    3.30
   5  -8  -2    9.20    3.70
   5  -8  -2    9.00    3.10
   5  -8  -2   10.00    2.90
   5  -8  -2    8.50    3.00
   5  -8  -2    9.30    2.70
  -5  -8   2   11.20    2.90
   5  -8  -2    7.10    2.50
  -5  -8   2   14.50    3.20
   5   8  -2    8.80    2.80
  -5   8   2   14.20    3.80
  -5   8   2   15.80    3.40
  -5   8   2   14.60    3.60
   5   8  -2    7.30    2.60
   5   8  -2   15.80    3.10
   4  -8  -2 1792.92  134.69
   4  -8  -2 2006.50  134.19
   4  -8  -2 2176.38  135.19
   4  -8  -2 1984.80  134.99
   4  -8  -2 2067.69  134.79
  -4  -8   2 2035.80  134.29
   4  -8  -2 2055.49  134.99
   4  -8  -2 1958.50  136.79
  -4  -8   2 2090.99  135.39
   4  -8  -2 2095.19  135.19
   4  -8  -2 1850.61  135.19
  -4   8   2 2091.29  135.39
   4   8  -2 1952.50  134.59
  -4   8   2 1897.51  134.79
   4   8  -2 1696.13  135.29
   4   8  -2 1974.00  134.49
   4   8  -2 1940.71  135.79
  -4   8   2 1915.01  135.39
  -3  -8   2   70.39    6.70
   3  -8  -2   67.49    6.40
   3  -8  -2   68.69    8.10
  -3  -8   2   67.89    6.60
   3  -8  -2   67.29    6.60
  -3  -8   2   66.59    6.00
   3  -8  -2   87.79    8.40
   3  -8  -2   69.59    7.10
   3  -8  -2   65.29    6.10
   3  -8  -2   71.29    6.70
  -3  -8   2   69.39    5.80
   3  -8  -2   71.29    6.60
   3   8  -2   67.49    7.10
   3   8  -2   67.89    6.80
  -3   8   2   74.29    6.70
   3   8  -2   56.79    6.10
   3   8  -2   66.29    6.40
   3   8  -2   76.59    6.10
   3   8  -2   78.89    7.30
  -3   8   2   65.29    6.40
  -3   8   2   60.99    6.40
   3   8  -2   65.09    5.50
   2  -8  -2  218.18   15.60
   2  -8  -2  175.78   16.70
   2  -8  -2  201.38   15.10
   2  -8  -2  179.58   14.80
   2  -8  -2  194.68   15.90
   2  -8  -2  205.68   15.20
  -2  -8   2  204.48   14.30
  -2  -8   2  218.78   15.80
  -2  -8   2  215.98   15.60
   2  -8  -2  194.38   15.20
   2  -8  -2  187.08   15.40
  -2  -8   2  177.08   15.40
   2   8  -2  211.48   15.20
   2   8  -2  188.28   15.20
   2   8  -2  206.28   14.90
  -2   8   2  213.78   16.80
   2   8  -2  207.08   14.30
  -2   8   2  200.08   15.40
   2   8  -2  229.38   15.80
  -2   8   2  223.78   15.30
  -1  -8   2  514.05   35.00
   1  -8  -2  529.55   35.10
   1  -8  -2  528.75   35.20
   1  -8  -2  470.95   36.10
   1  -8  -2  539.85   36.10
   1  -8  -2  551.34   36.40
   1  -8  -2  550.24   35.60
  -1  -8   2  467.25   35.70
  -1  -8   2  519.85   36.20
  -1  -8   2  514.95   36.10
   1  -8  -2  482.35   37.80
   1  -8  -2  423.86   36.40
  -1  -8   2  503.55   36.60
  -1  -8   2  472.25   36.50
   1   8  -2  505.25   35.50
   1   8  -2  550.14   35.00
   1   8  -2  515.95   36.00
  -1   8   2  518.45   36.20
   1   8  -2  570.84   36.90
   1   8  -2  471.35   36.00
  -1   8   2  512.85   35.50
   1   8  -2  511.25   36.10
  -1   8   2  569.74   37.90
  -1   8   2  512.85   35.90
   0  -8   2  177.18   11.90
   0  -8   2  139.19   11.20
   0  -8   2  142.09   12.50
   0  -8   2  147.39   11.10
   0  -8  -2  156.18   12.20
   0  -8   2  155.78   11.80
   0  -8   2  148.89   12.20
   0  -8  -2  160.18   11.00
   0  -8  -2  146.39   11.70
   0  -8  -2  169.48   11.40
   0   8   2  128.59   10.90
   0   8  -2  150.28   12.20
   0   8   2  156.18   13.20
   0   8  -2  159.18   11.30
   0   8   2  141.49   11.80
   0   8   2  158.28   11.20
   0   8  -2  159.48   11.20
   0   8  -2  167.38   12.40
   0   8   2  126.49   11.80
   0   8   2  157.38   11.80
   0   8  -2  141.69   11.40
   0   8  -2  141.79   11.80
   1  -8   2   38.20    4.50
   1  -8   2   51.49    4.20
   1  -8   2   54.69    5.90
   1  -8   2   43.60    5.20
  -1  -8  -2   51.59    5.30
  -1  -8  -2   44.10    4.70
  -1  -8  -2   52.59    4.60
  -1  -8  -2   42.20    5.70
  -1  -8  -2   40.00    4.50
  -1  -8  -2   47.10    4.60
   1  -8   2   36.30    4.50
   1  -8   2   46.80    4.40
   1  -8   2   52.59    5.20
   1   8   2   46.70    4.60
   1   8   2   50.29    4.80
  -1   8  -2   49.00    5.10
   1   8   2   43.20    5.10
  -1   8  -2   42.60    4.20
   1   8   2   50.29    5.10
  -1   8  -2   47.80    4.10
   1   8   2   48.10    5.70
  -1   8  -2   50.49    5.40
  -1   8  -2   58.79    5.60
   1   8   2   55.39    4.90
   2  -8   2 1155.98   79.69
   2  -8   2 1027.10   79.79
   2  -8   2 1127.39   80.09
  -2  -8  -2 1123.99   79.49
  -2  -8  -2 1228.28   80.79
   2  -8   2 1185.18   78.89
  -2  -8  -2 1152.38   78.99
  -2  -8  -2 1124.49   79.49
   2  -8   2 1158.98   80.99
   2  -8   2 1201.08   78.59
   2  -8   2 1148.89   80.49
  -2  -8  -2 1122.59   79.69
   2   8   2 1169.58   79.89
   2   8   2 1207.78   79.99
  -2   8  -2 1196.08   78.59
  -2   8  -2 1205.98   80.29
  -2   8  -2 1140.09   78.29
   2   8   2 1102.29   79.89
  -2   8  -2 1089.19   80.09
   2   8   2 1173.38   79.19
  -2   8  -2 1168.88   80.09
   2   8   2 1245.08   81.09
   2   8   2 1140.09   80.49
   3  -8   2    0.60    1.40
   3  -8   2    2.20    1.30
  -3  -8  -2   -0.30    1.40
   3  -8   2   -1.30    1.40
  -3  -8  -2    0.60    1.20
   3  -8   2    1.40    1.90
  -3  -8  -2    0.30    0.90
   3  -8   2    0.80    1.70
  -3  -8  -2   -0.70    0.80
  -3  -8  -2    2.10    2.00
   3   8   2    0.60    1.40
   3   8   2   -0.70    1.50
   3   8   2   -1.90    1.00
   3   8   2   -0.10    1.20
  -3   8  -2    0.50    0.80
   3   8   2   -0.80    1.20
  -3   8  -2   -1.70    1.00
   3   8   2   -0.80    1.50
  -3   8  -2    1.20    1.70
   3   8   2    0.60    1.80
  -4  -8  -2   25.20    3.30
   4  -8   2   22.90    4.10
  -4  -8  -2   21.00    3.80
  -4  -8  -2   28.70    4.40
   4  -8   2   18.90    4.10
   4  -8   2   20.30    5.00
   4   8   2   32.80    5.30
   4   8   2   26.50    3.70
   4   8   2   26.30    5.00
   4   8   2   19.30    4.30
  -4   8  -2   18.10    3.90
  -4   8  -2   17.20    3.20
  -4   8  -2   18.10    4.00
  -4   8  -2   23.70    4.90
   4   8   2   25.80    5.10
   5  -8   2   11.00    4.30
   5  -8   2   17.30    4.20
  -5  -8  -2   16.10    4.20
  -5  -8  -2   19.30    3.90
  -5  -8  -2   18.80    3.20
  -5   8  -2   15.40    4.10
  -5   8  -2   16.40    4.00
   5   8   2   14.00    4.30
   5   8   2   17.70    5.00
   5   8   2   18.70    4.60
  -5   8  -2   16.50    3.50
   6  -8   2  263.37   23.30
   6  -8   2  254.17   21.20
  -6  -8  -2  233.98   19.90
  -6  -8  -2  238.18   20.90
   6  -8   2  207.18   20.20
  -6   8  -2  244.28   20.90
   6   8   2  233.98   21.00
   6   8   2  276.97   21.80
  -6   8  -2  230.88   19.90
   7  -8   2    7.90    4.10
  -7  -8  -2    7.00    3.50
  -7  -8  -2    6.50    3.30
   7  -8   2    6.40    3.90
   7  -8   2    9.80    6.40
  -7   8  -2    2.30    2.80
   7   8   2    7.60    4.40
   7   8   2    3.00    3.30
  -8  -9   2    3.10    2.90
   8  -9  -2    9.80    3.80
   8  -9  -2    5.70    5.20
   8  -9  -2    8.60    3.90
   8   9  -2    3.70    3.00
   8   9  -2    3.00    2.60
   8   9  -2    5.60    4.30
  -8   9   2    7.30    3.80
  -8   9   2    5.90    5.20
   7  -9  -2  298.87   22.40
  -7  -9   2  275.67   23.90
   7  -9  -2  289.87   23.70
  -7  -9   2  284.37   24.00
   7  -9  -2  268.67   23.60
  -7  -9   2  275.47   23.10
   7  -9  -2  280.67   24.00
  -7   9   2  274.57   24.00
   7   9  -2  294.47   24.10
  -7   9   2  283.27   23.90
   7   9  -2  306.17   24.30
  -6  -9   2   28.00    5.60
   6  -9  -2   36.50    8.50
   6  -9  -2   46.90    6.20
   6  -9  -2   44.70    5.50
   6  -9  -2   40.40    5.50
   6  -9  -2   39.70    5.60
  -6  -9   2   23.80    5.70
   6  -9  -2   28.70    5.50
   6  -9  -2   43.70    6.30
  -6  -9   2   50.59    6.20
  -6   9   2   32.70    5.80
   6   9  -2   38.20    6.10
  -6   9   2   40.30    6.10
   6   9  -2   42.40    6.00
   6   9  -2   40.80    6.00
   5  -9  -2  795.72   56.29
   5  -9  -2  753.72   56.79
   5  -9  -2  792.62   59.49
   5  -9  -2  785.02   57.19
   5  -9  -2  812.32   57.29
  -5  -9   2  867.81   57.79
  -5  -9   2  805.22   57.29
  -5  -9   2  815.42   56.79
   5  -9  -2  791.82   57.49
   5   9  -2  836.22   58.19
   5   9  -2  714.43   57.79
  -5   9   2  825.22   57.49
  -5   9   2  805.82   57.89
  -5   9   2  884.01   57.49
   5   9  -2  786.62   56.49
   5   9  -2  851.21   57.29
   4  -9  -2    6.30    2.20
   4  -9  -2    8.10    2.60
   4  -9  -2    5.90    3.20
  -4  -9   2    8.20    2.60
   4  -9  -2    5.30    1.90
   4  -9  -2    5.30    2.20
  -4  -9   2    7.20    2.00
   4  -9  -2   11.10    2.40
   4  -9  -2    6.80    2.20
   4  -9  -2   10.90    2.50
  -4  -9   2    6.50    2.20
   4  -9  -2    5.60    2.30
  -4  -9   2    7.30    2.70
   4   9  -2    5.10    2.60
  -4   9   2    5.40    2.20
   4   9  -2    5.90    1.90
   4   9  -2    7.80    2.60
   4   9  -2    7.80    2.20
   4   9  -2    6.30    2.20
   4   9  -2    7.90    2.70
  -4   9   2    4.20    2.10
  -4   9   2    7.30    2.30
   3  -9  -2  241.98   19.40
  -3  -9   2  254.57   18.60
   3  -9  -2  251.77   19.10
   3  -9  -2  263.97   21.20
   3  -9  -2  243.08   19.40
  -3  -9   2  245.78   19.60
  -3  -9   2  207.88   19.10
   3  -9  -2  257.07   18.90
   3  -9  -2  248.68   19.00
  -3  -9   2  258.57   20.00
   3  -9  -2  247.48   19.80
  -3  -9   2  247.98   18.70
   3  -9  -2  239.98   19.20
   3  -9  -2  252.37   19.60
   3   9  -2  287.57   19.50
   3   9  -2  298.07   20.40
  -3   9   2  264.77   19.50
  -3   9   2  254.17   19.40
   3   9  -2  284.17   20.00
   3   9  -2  258.77   19.00
   3   9  -2  281.27   18.20
  -3   9   2  260.57   19.40
   3   9  -2  263.77   18.80
   2  -9  -2   22.80    2.80
   2  -9  -2   24.80    3.20
   2  -9  -2   16.50    2.60
   2  -9  -2   17.50    2.70
   2  -9  -2   18.30    4.10
  -2  -9   2   19.50    3.10
   2  -9  -2   22.80    3.00
  -2  -9   2   16.80    3.30
  -2  -9   2   18.70    2.90
  -2  -9   2   20.70    2.80
  -2  -9   2   21.60    3.10
   2  -9  -2   18.10    2.30
   2  -9  -2   15.60    3.30
  -2  -9   2   19.10    2.20
   2   9  -2   18.30    2.40
   2   9  -2   19.40    2.60
  -2   9   2   17.60    2.60
   2   9  -2   26.40    3.40
  -2   9   2   14.90    2.80
   2   9  -2   18.90    2.10
  -2   9   2   16.60    3.40
   2   9  -2   22.60    3.30
   2   9  -2   18.40    2.60
  -1  -9   2 3309.67  201.18
   1  -9  -2 2655.13  203.48
   0  -9   2  788.72   53.89
   0  -9   2  803.12   53.49
   0  -9   2  681.63   53.89
   0  -9  -2  767.12   53.89
   0  -9  -2  905.31   54.69
   0  -9  -2  795.02   53.59
   0  -9   2  810.42   53.49
   0  -9   2  802.42   54.99
   0  -9  -2  837.22   52.99
   0  -9   2  820.72   54.69
   0  -9  -2  748.23   53.99
   0   9  -2  839.22   54.39
   0   9  -2  744.93   53.59
   0   9   2  805.92   54.09
   0   9   2  760.92   54.19
   0   9  -2  761.02   53.19
   0   9   2  753.12   53.49
   0   9  -2  640.74   54.09
   0   9   2  797.42   55.59
   0   9  -2  783.22   53.29
   0   9  -2  828.92   54.79
   0   9   2  713.43   53.09
  -1  -9  -2  644.44   47.00
   1  -9   2  655.03   47.40
  -1  -9  -2  657.53   49.10
   1  -9   2  689.53   46.70
   1  -9   2  648.24   47.40
   1  -9   2  689.23   47.20
   1  -9   2  696.93   48.40
  -1  -9  -2  682.13   47.60
  -1  -9  -2  714.13   47.60
   1  -9   2  677.93   48.00
  -1  -9  -2  686.53   47.40
  -1  -9  -2  608.84   48.00
   1   9   2  666.23   47.50
  -1   9  -2  739.73   48.20
  -1   9  -2  722.53   46.70
   1   9   2  711.63   48.00
   1   9   2  634.84   47.50
   1   9   2  775.12   49.50
   1   9   2  600.24   48.10
  -1   9  -2  696.73   47.00
  -1   9  -2  719.63   48.40
   1   9   2  712.53   47.40
   2  -9   2    0.80    0.70
  -2  -9  -2    0.70    1.00
  -2  -9  -2   -0.70    0.60
   2  -9   2   -2.50    1.10
   2  -9   2    1.50    1.10
  -2  -9  -2    0.30    1.20
  -2  -9  -2    2.10    1.50
   2  -9   2    1.00    1.10
   2  -9   2    0.50    0.80
  -2  -9  -2   -2.30    1.10
   2  -9   2    0.80    1.50
   2  -9   2    3.80    1.80
  -2  -9  -2    0.00    0.80
   2   9   2   -2.30    0.90
   2   9   2    0.40    1.20
  -2   9  -2   -0.50    1.00
   2   9   2   -1.00    0.90
  -2   9  -2    0.00    0.50
   2   9   2   -0.30    1.40
  -2   9  -2    1.70    1.20
  -2   9  -2    1.00    1.00
   2   9   2   -0.50    1.00
   2   9   2    1.10    1.10
  -2   9  -2    0.10    1.40
   3  -9   2   33.70    5.10
  -3  -9  -2   32.40    4.20
   3  -9   2   35.90    4.10
   3  -9   2   33.60    5.20
   3  -9   2   34.20    2.90
  -3  -9  -2   35.10    6.40
  -3  -9  -2   40.10    5.10
   3  -9   2   38.10    5.00
   3  -9   2   23.60    4.50
  -3  -9  -2   36.40    4.90
  -3  -9  -2   33.40    3.80
   3  -9   2   24.50    5.00
   3   9   2   38.00    5.00
   3   9   2   29.50    5.60
   3   9   2   28.10    4.40
   3   9   2   30.90    4.70
  -3   9  -2   27.80    3.50
   3   9   2   37.50    4.40
  -3   9  -2   39.30    4.90
   3   9   2   28.90    4.60
  -3   9  -2   32.80    4.90
  -3   9  -2   36.90    4.80
  -3   9  -2   32.60    2.90
   3   9   2   43.90    5.60
  -4  -9  -2    9.40    2.70
   4  -9   2    7.80    2.80
   4  -9   2    7.50    3.30
  -4  -9  -2    9.00    2.50
   4  -9   2    9.70    3.20
  -4  -9  -2    8.50    2.20
  -4  -9  -2   12.20    3.20
  -4   9  -2    9.90    2.30
  -4   9  -2   12.80    3.60
  -4   9  -2    6.40    3.10
   4   9   2    3.90    3.10
   4   9   2   14.70    2.90
  -4   9  -2   14.00    3.40
   4   9   2    8.00    2.80
   4   9   2    8.30    3.00
   5  -9   2  323.77   26.80
  -5  -9  -2  359.66   27.50
   5  -9   2  359.26   28.80
  -5  -9  -2  367.76   25.40
  -5  -9  -2  326.77   26.10
   5   9   2  324.57   27.30
   5   9   2  302.57   27.00
  -5   9  -2  365.56   27.50
  -5   9  -2  334.17   25.80
  -5   9  -2  354.66   27.10
   6  -9   2    0.60    2.60
   6  -9   2   -0.30    2.40
  -6  -9  -2    0.50    2.10
   6  -9   2    3.40    3.90
  -6  -9  -2    3.00    2.20
  -6   9  -2    1.80    2.40
  -6   9  -2   -0.40    2.60
   6   9   2    0.10    2.90
   6   9   2    4.80    3.10
  -7  -9  -2   -1.00    2.60
  -7  -9  -2    0.90    3.20
   7  -9   2   10.90    4.20
   7  -9   2    2.50    3.40
   7  -9   2    6.10    6.10
   7   9   2    5.70    3.80
   7   9   2    8.10    4.10
   8 -10  -2   26.90    7.00
   8 -10  -2   22.80    5.90
   8 -10  -2   21.30    5.60
  -8 -10   2   26.00    5.70
   8  10  -2   10.50    5.40
   8  10  -2    8.70    4.30
   8  10  -2   17.40    5.60
  -8  10   2   27.10    6.20
   7 -10  -2  123.59   11.60
  -7 -10   2  103.29   11.90
   7 -10  -2  122.69   11.00
   7 -10  -2  120.39   12.10
   7 -10  -2  117.59   12.30
  -7  10   2  100.99   11.90
   7  10  -2   98.29   11.80
   7  10  -2   78.19   10.80
  -7  10   2  124.99   12.40
   7  10  -2  112.39   11.90
   6 -10  -2  117.69   10.80
   6 -10  -2  131.49   12.90
  -6 -10   2  135.99   12.00
   6 -10  -2  125.89   11.80
   6 -10  -2  109.59   11.40
   6 -10  -2  111.49   10.60
  -6 -10   2  135.09   12.10
  -6  10   2  128.09   12.20
  -6  10   2  124.39   11.70
   6  10  -2  110.19   11.50
   6  10  -2  124.79   11.30
   6  10  -2   87.39   11.10
   5 -10  -2  664.43   52.09
   5 -10  -2  693.63   48.60
  -5 -10   2  724.23   50.09
  -5 -10   2  698.43   49.70
   5 -10  -2  667.53   49.40
   5 -10  -2  677.13   49.80
   5 -10  -2  669.43   49.00
   5 -10  -2  713.23   49.80
   5 -10  -2  704.83   49.80
  -5 -10   2  644.04   49.00
   5  10  -2  739.13   49.70
   5  10  -2  675.43   48.90
  -5  10   2  667.43   50.19
  -5  10   2  764.22   50.29
   4 -10  -2 1028.20   69.69
   4 -10  -2 1049.20   69.09
  -4 -10   2 1166.08   69.49
  -4 -10   2  931.31   69.09
   4 -10  -2 1069.39   68.89
   4 -10  -2  894.41   69.09
   4 -10  -2 1073.79   69.39
  -4 -10   2 1064.99   69.79
   4 -10  -2  965.70   67.99
  -4 -10   2  986.30   68.29
   4 -10  -2  937.01   68.99
   4 -10  -2  929.11   71.09
   4  10  -2  990.50   68.49
   4  10  -2  871.31   68.29
   4  10  -2 1086.79   69.59
   4  10  -2  875.21   69.39
   4  10  -2 1020.10   68.69
  -4  10   2  997.00   69.19
  -4  10   2 1013.60   68.89
  -4  10   2  892.71   68.89
   4  10  -2  939.81   69.69
   3 -10  -2   10.20    2.50
   3 -10  -2    9.70    2.50
   3 -10  -2    4.80    1.70
   3 -10  -2    6.00    1.70
   3 -10  -2   11.90    2.20
  -3 -10   2   11.50    2.30
   3 -10  -2    9.20    2.10
  -3 -10   2    5.80    2.00
  -3 -10   2    7.20    2.00
   3 -10  -2    8.90    1.90
   3 -10  -2    8.80    3.20
   3 -10  -2    5.80    1.90
  -3 -10   2    7.00    2.30
  -3 -10   2    8.50    1.80
   3  10  -2    8.00    2.30
  -3  10   2    7.70    2.00
   3  10  -2    8.50    1.40
   3  10  -2    8.00    2.10
   3  10  -2    7.80    1.80
   3  10  -2    4.30    2.00
  -3  10   2    7.30    2.10
   3  10  -2    8.00    2.30
  -2 -10   2  801.72   64.89
   2 -10  -2  978.90   65.49
   2 -10  -2  979.80   64.89
   2 -10  -2  892.01   64.19
  -2 -10   2  936.91   64.89
  -2 -10   2  938.81   64.79
   2 -10  -2  880.21   64.59
  -2 -10   2  913.11   64.49
  -2 -10   2  918.71   63.49
   2 -10  -2  918.21   64.39
   2 -10  -2 1050.99   63.89
   2 -10  -2  980.20   64.59
  -2  10   2  885.31   64.59
   2  10  -2  941.71   65.29
   2  10  -2  936.01   64.19
   2  10  -2  856.81   64.39
   2  10  -2  926.91   63.49
   2  10  -2 1042.50   65.29
  -2  10   2  864.21   65.79
   2  10  -2 1031.80   64.29
  -2  10   2  940.31   64.39
   1 -10  -2    1.40    0.90
   1 -10  -2    0.80    0.40
  -1 -10   2    2.20    1.10
  -1 -10   2   -0.20    0.80
  -1 -10   2    0.80    0.70
   1 -10  -2    0.10    0.80
   1 -10  -2    1.30    1.70
   1 -10  -2    0.50    0.40
  -1 -10   2   -0.40    1.00
   1 -10  -2    0.40    0.70
  -1 -10   2    0.20    0.70
   1 -10  -2    0.20    1.20
   1  10  -2    1.40    1.10
   1  10  -2    0.90    0.70
  -1  10   2   -0.20    0.80
  -1  10   2    2.80    1.20
  -1  10   2    1.50    1.50
  -1  10   2    1.40    1.00
  -1  10   2    0.30    0.60
   1  10  -2    0.70    0.80
   1  10  -2   -0.80    0.60
   1  10  -2    1.80    1.00
   1  10  -2    0.30    0.90
   0 -10  -2 2778.52  207.78
   0 -10   2 3086.79  204.78
   0  10   2 3245.88  206.98
  -1 -10  -2  354.46   24.50
   1 -10   2  353.26   24.60
  -1 -10  -2  371.16   26.30
   1 -10   2  331.77   24.80
  -1 -10  -2  312.67   23.90
   1 -10   2  342.57   24.40
   1 -10   2  323.07   25.30
  -1 -10  -2  327.77   24.50
  -1 -10  -2  295.17   24.80
  -1 -10  -2  337.27   24.50
   1 -10   2  341.67   24.20
   1 -10   2  372.26   26.00
  -1  10  -2  339.67   24.00
   1  10   2  330.47   26.00
  -1  10  -2  304.77   24.90
   1  10   2  345.77   24.60
   1  10   2  349.07   24.60
  -1  10  -2  337.37   23.60
  -1  10  -2  355.16   25.10
  -1  10  -2  345.67   23.50
   1  10   2  320.87   24.10
   1  10   2  362.36   25.50
   1  10   2  329.27   24.80
  -2 -10  -2  228.88   18.10
  -2 -10  -2  237.28   16.90
   2 -10   2  197.98   17.60
   2 -10   2  243.68   17.40
   2 -10   2  210.98   16.00
  -2 -10  -2  227.58   16.50
   2 -10   2  242.68   18.40
  -2 -10  -2  207.98   17.00
  -2 -10  -2  222.58   16.90
  -2 -10  -2  179.38   17.00
   2  10   2  190.98   17.50
  -2  10  -2  222.68   15.60
   2  10   2  195.88   17.00
   2  10   2  226.68   17.20
  -2  10  -2  256.07   17.80
   2  10   2  225.28   18.30
   2  10   2  223.28   16.80
   2  10   2  227.68   17.10
  -2  10  -2  197.68   17.20
  -2  10  -2  228.18   17.40
  -2  10  -2  210.28   15.80
   3 -10   2   99.39   10.10
   3 -10   2   97.29   10.00
   3 -10   2   94.29    9.10
   3 -10   2  100.99    7.40
  -3 -10  -2   85.59    8.40
  -3 -10  -2   97.79    9.40
   3 -10   2   91.19    9.40
  -3 -10  -2  108.29    9.30
  -3 -10  -2   87.39    8.00
   3 -10   2   88.79    8.10
  -3  10  -2   90.49    7.20
   3  10   2   91.29    9.20
  -3  10  -2   91.89    9.10
   3  10   2  101.69    9.50
   3  10   2  101.79    9.90
   3  10   2   87.09    8.40
  -3  10  -2   94.59    9.30
   3  10   2   86.19    9.60
  -3  10  -2  105.59    7.90
  -3  10  -2   93.79    9.40
   3  10   2   92.79    9.10
  -4 -10  -2    1.20    2.00
   4 -10   2    5.80    3.00
  -4 -10  -2    2.80    2.00
   4 -10   2    3.50    2.10
   4 -10   2   -1.40    1.40
  -4 -10  -2    6.20    2.30
  -4 -10  -2    3.60    1.60
   4  10   2    1.40    2.30
  -4  10  -2    2.70    3.10
   4  10   2    4.70    2.50
  -4  10  -2    5.50    2.90
   4  10   2    6.10    2.80
   4  10   2    4.80    2.30
  -4  10  -2    0.40    1.30
  -5 -10  -2   18.30    4.60
   5 -10   2   24.50    5.70
   5 -10   2   30.80    5.60
  -5 -10  -2   12.70    3.50
  -5 -10  -2   26.50    4.00
  -5  10  -2   18.60    3.90
  -5  10  -2   17.20    4.50
   5  10   2   26.30    5.60
   5  10   2   12.30    4.20
   5  10   2   30.30    6.00
  -5  10  -2   19.90    4.60
   6 -10   2   90.49   10.30
   6 -10   2   87.99   12.10
  -6 -10  -2   91.99   10.30
  -6 -10  -2   92.59    9.50
   6  10   2   88.79   10.40
   6  10   2   86.59   10.60
  -6  10  -2   82.39    9.50
  -6  10  -2   83.29   10.20
  -7 -10  -2   -1.90    2.50
   7 -10   2    4.90    3.70
   7 -10   2    0.40    5.70
   7 -10   2    2.00    3.10
  -7 -10  -2    5.50    3.70
   7  10   2    6.10    4.10
   7  10   2    3.70    3.40
  -7  10  -2    0.90    3.10
   8 -11  -2  107.79   12.80
   8 -11  -2   92.49   11.90
  -8 -11   2  131.69   13.00
   8 -11  -2  110.19   14.00
   8  11  -2  128.99   13.40
   8  11  -2  111.59   14.10
  -8  11   2  138.49   14.00
   8  11  -2  127.79   13.70
  -7 -11   2   54.89    7.80
   7 -11  -2   80.39    9.50
   7 -11  -2   74.69    8.20
  -7 -11   2   82.59    9.70
   7 -11  -2   56.19    8.10
   7 -11  -2   66.19    9.00
   7  11  -2   78.99    9.40
  -7  11   2   68.19    9.20
   7  11  -2   63.99    8.80
  -7  11   2   63.29    8.80
   7  11  -2   62.99    9.00
   6 -11  -2    1.00    1.90
  -6 -11   2    0.60    1.60
   6 -11  -2    1.20    1.80
   6 -11  -2    0.10    2.10
   6 -11  -2    1.20    1.90
  -6 -11   2    0.00    2.10
  -6  11   2    0.20    1.50
   6  11  -2    1.00    2.00
  -6  11   2   -0.80    1.80
  -6  11   2    0.90    2.20
   6  11  -2   -1.70    2.30
   6  11  -2   -1.70    1.70
   6  11  -2   -2.20    2.50
   5 -11  -2    8.00    3.20
  -5 -11   2   12.10    3.30
   5 -11  -2   19.20    3.40
   5 -11  -2   13.70    5.10
   5 -11  -2   12.80    3.10
  -5 -11   2    9.50    2.90
   5 -11  -2   16.60    4.00
   5 -11  -2   16.20    3.80
   5 -11  -2   12.10    3.10
   5  11  -2   13.00    3.70
   5  11  -2   11.30    3.10
  -5  11   2   12.40    3.40
   5  11  -2   15.10    3.40
  -5  11   2   18.90    4.40
   5  11  -2   14.50    4.00
  -5  11   2   13.90    3.30
   4 -11  -2  420.66   33.10
   4 -11  -2  499.65   33.30
   4 -11  -2  473.35   32.90
   4 -11  -2  496.45   33.70
   4 -11  -2  450.35   32.50
  -4 -11   2  396.66   32.90
   4 -11  -2  442.06   32.10
   4 -11  -2  445.76   33.30
   4 -11  -2  461.15   35.50
  -4 -11   2  454.55   33.40
  -4 -11   2  440.86   32.40
  -4 -11   2  447.86   33.90
   4 -11  -2  430.76   33.40
   4  11  -2  372.96   32.20
   4  11  -2  442.56   33.90
  -4  11   2  478.25   33.10
   4  11  -2  412.86   32.40
   4  11  -2  455.85   32.70
  -4  11   2  469.25   33.50
   4  11  -2  503.55   33.50
  -4  11   2  496.45   33.60
   4  11  -2  449.76   34.00
   3 -11  -2 1094.19   75.19
  -3 -11   2 1203.78   75.79
   3 -11  -2 1099.59   74.89
   3 -11  -2  968.00   75.49
   3 -11  -2 1084.79   76.09
   3 -11  -2  993.50   77.49
   3 -11  -2 1062.79   75.89
  -3 -11   2 1067.99   74.89
   3 -11  -2 1098.39   75.59
  -3 -11   2  935.11   75.79
   3 -11  -2 1053.79   75.59
   3 -11  -2 1103.29   75.09
   3  11  -2 1166.48   76.39
  -3  11   2 1103.69   75.79
   3  11  -2 1121.19   74.89
   3  11  -2 1100.59   75.39
   3  11  -2 1144.59   74.29
  -3  11   2 1097.09   75.39
  -3  11   2 1113.29   75.79
   3  11  -2 1215.38   76.19
   3  11  -2 1103.79   75.19
   2 -11  -2   47.40    5.00
   2 -11  -2   43.50    4.20
  -2 -11   2   43.20    4.20
  -2 -11   2   40.30    5.00
  -2 -11   2   44.80    5.20
  -2 -11   2   43.40    4.90
  -2 -11   2   57.69    5.50
   2 -11  -2   70.49    7.60
   2 -11  -2   40.50    5.00
   2 -11  -2   49.70    4.90
   2 -11  -2   37.50    4.50
  -2 -11   2   49.20    4.90
   2 -11  -2   52.79    5.00
   2  11  -2   39.30    5.20
   2  11  -2   52.79    5.50
  -2  11   2   48.90    6.20
   2  11  -2   47.80    4.90
   2  11  -2   43.30    4.50
  -2  11   2   46.40    4.90
   2  11  -2   46.60    4.50
  -2  11   2   52.79    5.20
   2  11  -2   48.20    4.30
   1 -11  -2  554.74   40.40
  -1 -11   2  606.54   41.70
  -1 -11   2  565.54   42.10
  -1 -11   2  533.55   42.20
   1 -11  -2  598.44   41.70
   1 -11  -2  585.04   41.80
  -1 -11   2  601.04   41.30
  -1 -11   2  625.34   42.50
  -1 -11   2  565.54   42.60
   1 -11  -2  600.34   42.60
   1 -11  -2  628.44   40.50
   1 -11  -2  561.24   42.10
   1 -11  -2  651.03   44.50
  -1  11   2  712.83   42.70
   1  11  -2  574.44   41.30
  -1  11   2  633.74   42.50
  -1  11   2  593.24   41.70
   1  11  -2  613.64   41.20
   1  11  -2  609.24   42.40
  -1  11   2  660.53   43.70
   1  11  -2  607.74   42.10
  -1  11   2  573.84   41.80
   1  11  -2  619.44   42.80
   1  11  -2  545.05   41.80
   0 -11  -2  203.08   18.10
   0 -11   2  257.27   18.00
   0 -11   2  272.17   18.90
   0 -11   2  214.48   18.70
   0 -11  -2  260.17   18.30
   0 -11  -2  261.67   18.10
   0 -11  -2  228.68   17.00
   0 -11  -2  210.98   19.70
   0 -11  -2  193.88   18.50
   0 -11   2  230.48   19.20
   0  11   2  246.58   17.10
   0  11   2  260.57   19.00
   0  11  -2  245.18   17.90
   0  11  -2  260.97   17.60
   0  11   2  287.47   18.80
   0  11   2  240.78   18.50
   0  11   2  267.27   18.20
   0  11   2  279.77   20.10
   0  11  -2  239.48   18.90
   0  11  -2  251.17   17.40
   0  11  -2  269.67   18.90
   0  11  -2  249.18   18.70
   0  11  -2  233.78   18.00
   1 -11   2  408.36   30.60
  -1 -11  -2  439.26   29.30
   1 -11   2  407.76   29.60
  -1 -11  -2  435.76   30.00
   1 -11   2  384.66   30.80
  -1 -11  -2  422.06   31.70
  -1 -11  -2  421.36   29.80
  -1 -11  -2  418.36   29.60
   1 -11   2  480.65   30.10
   1 -11   2  415.26   29.40
   1 -11   2  393.26   30.10
   1  11   2  420.16   29.90
   1  11   2  436.86   30.80
   1  11   2  406.06   30.20
  -1  11  -2  413.36   29.30
   1  11   2  461.95   31.80
  -1  11  -2  409.36   30.40
  -1  11  -2  417.86   28.60
   1  11   2  382.36   29.30
  -1  11  -2  395.86   28.50
  -1  11  -2  380.36   30.10
  -1  11  -2  406.06   30.40
   1  11   2  410.96   29.90
   2 -11   2  438.56   28.90
  -2 -11  -2  402.06   29.40
  -2 -11  -2  396.56   29.90
   2 -11   2  406.16   28.30
  -2 -11  -2  401.36   29.20
   2 -11   2  375.36   30.70
   2 -11   2  444.56   30.00
   2 -11   2  387.66   30.50
  -2 -11  -2  400.56   29.40
   2 -11   2  406.16   31.00
   2  11   2  437.06   31.10
   2  11   2  459.05   30.80
   2  11   2  401.06   29.90
  -2  11  -2  426.16   30.20
  -2  11  -2  427.36   28.50
  -2  11  -2  396.06   28.60
   2  11   2  374.56   29.40
   2  11   2  389.46   29.40
  -2  11  -2  360.86   29.90
  -2  11  -2  389.36   30.00
   2  11   2  430.56   30.10
  -3 -11  -2  757.02   53.99
   3 -11   2  789.72   54.69
  -3 -11  -2  783.82   54.79
   3 -11   2  733.03   54.99
   3 -11   2  813.62   55.89
   3 -11   2  791.12   52.69
   3 -11   2  766.12   53.09
  -3 -11  -2  800.22   54.69
  -3 -11  -2  732.83   53.39
  -3 -11  -2  660.63   54.29
   3 -11   2  705.23   54.99
  -3  11  -2  804.32   52.59
  -3  11  -2  793.62   54.79
   3  11   2  782.72   53.89
  -3  11  -2  759.02   54.89
   3  11   2  721.33   54.69
  -3  11  -2  754.22   54.69
   3  11   2  757.32   54.49
  -3  11  -2  799.72   52.79
   3  11   2  856.41   55.39
  -4 -11  -2   36.40    5.20
  -4 -11  -2   20.20    4.10
   4 -11   2   33.80    5.90
  -4 -11  -2   35.20    4.20
  -4 -11  -2   28.10    4.20
   4 -11   2   27.60    5.40
  -4  11  -2   31.10    3.90
   4  11   2   29.30    5.70
  -4  11  -2   29.90    5.20
   4  11   2   30.50    5.90
  -4  11  -2   18.80    4.30
   4  11   2   39.10    5.00
   4  11   2   24.80    5.10
   5 -11   2  168.28   16.50
[truncated: 801,197 more chars]
