# Supplementary material for: Cu(II) Stability and UV-Induced Electron Transfer in a Metal–Organic Hybrid: An EPR, DFT, and Crystallographic Characterization of Copper-Doped Zinc Creatininium Sulfate
Source: J Phys Chem A. 2024 Nov 20;128(48):10380–94. doi: 10.1021/acs.jpca.4c06133 (PMC11626505; doi:10.1021/acs.jpca.4c06133)
Supplement: Supplementary file 3 — jp4c06133_si_003.cif [file jp4c06133_si_003.cif]

 
data_jv_zncu_100k_a
 
_audit_creation_method            'SHELXL-2018/3'
_shelx_SHELXL_version_number      '2018/3'
_chemical_name_systematic         ?
_chemical_name_common             ?
_chemical_melting_point           ?
_chemical_formula_moiety          ?
_chemical_formula_sum
 'C8 H32 Cu0.04 N6 O18 S2 Zn0.96' 
_chemical_formula_weight          629.81

loop_
 _atom_type_symbol
 _atom_type_description
 _atom_type_scat_dispersion_real
 _atom_type_scat_dispersion_imag
 _atom_type_scat_source
 'C'  'C'   0.0034   0.0017
 'XDISP Program in WinGX L.Kissel & R.H.Pratt Acta Cryst A46 170 1990'
 'H'  'H'   0.0000   0.0000
 'XDISP Program in WinGX L.Kissel & R.H.Pratt Acta Cryst A46 170 1990'
 'N'  'N'   0.0065   0.0035
 'XDISP Program in WinGX L.Kissel & R.H.Pratt Acta Cryst A46 170 1990'
 'O'  'O'   0.0115   0.0064
 'XDISP Program in WinGX L.Kissel & R.H.Pratt Acta Cryst A46 170 1990'
 'S'  'S'   0.1300   0.1309
 'XDISP Program in WinGX L.Kissel & R.H.Pratt Acta Cryst A46 170 1990'
 'Cu'  'Cu'   0.3203   1.3289
 'XDISP Program in WinGX L.Kissel & R.H.Pratt Acta Cryst A46 170 1990'
 'Zn'  'Zn'   0.2768   1.5030
 'XDISP Program in WinGX L.Kissel & R.H.Pratt Acta Cryst A46 170 1990'
 
_space_group_crystal_system       monoclinic
_space_group_IT_number            14
_space_group_name_H-M_alt         'P 21/n'
_space_group_name_Hall            '-P 2yn'
 
_shelx_space_group_comment
;
The symmetry employed for this shelxl refinement is uniquely defined
by the following loop, which should always be used as a source of
symmetry information in preference to the above space-group names.
They are only intended as comments.
;
 
loop_
 _space_group_symop_operation_xyz
 'x, y, z'
 '-x+1/2, y+1/2, -z+1/2'
 '-x, -y, -z'
 'x-1/2, -y-1/2, z-1/2'
 
_cell_length_a                    6.3912(4)
_cell_length_b                    27.8593(18)
_cell_length_c                    7.0916(5)
_cell_angle_alpha                 90
_cell_angle_beta                  111.237(2)
_cell_angle_gamma                 90
_cell_volume                      1176.94(14)
_cell_formula_units_Z             2
_cell_measurement_temperature     100(2)
_cell_measurement_reflns_used     9668    
_cell_measurement_theta_min       2.9991   
_cell_measurement_theta_max       37.4333
 
_exptl_crystal_description        block
_exptl_crystal_colour             'very pale blue'
_exptl_crystal_density_meas       ?
_exptl_crystal_density_method     ?
_exptl_crystal_density_diffrn     1.777          
_exptl_crystal_F_000              656
_exptl_transmission_factor_min    ?
_exptl_transmission_factor_max    ?
_exptl_crystal_size_max           0.300
_exptl_crystal_size_mid           0.250
_exptl_crystal_size_min           0.200
_exptl_absorpt_coefficient_mu     1.398
_shelx_estimated_absorpt_T_min    0.679
_shelx_estimated_absorpt_T_max    0.767
_exptl_absorpt_correction_type    multi-scan
_exptl_absorpt_correction_T_min   0.675
_exptl_absorpt_correction_T_max   0.767
_exptl_absorpt_process_details    'SADABS 2016/2 Bruker AXS Madison WI USA'
_exptl_absorpt_special_details    ?
_diffrn_ambient_temperature       100(2)
_diffrn_radiation_wavelength      0.7288
_diffrn_radiation_type            synchrotron
_diffrn_source                    'Advanced Light Source Beamline 12.2.1'
_diffrn_measurement_device_type   'Bruker D8 with PHOTONII detector' 
_diffrn_measurement_method        '\w/\q shutterless scans'
_diffrn_detector_area_resol_mean  7.39
_diffrn_reflns_number             49762
_diffrn_reflns_av_unetI/netI      0.0311
_diffrn_reflns_av_R_equivalents   0.0549
_diffrn_reflns_limit_h_min        -10
_diffrn_reflns_limit_h_max        10
_diffrn_reflns_limit_k_min        -46
_diffrn_reflns_limit_k_max        46
_diffrn_reflns_limit_l_min        -11
_diffrn_reflns_limit_l_max        11
_diffrn_reflns_theta_min          2.999
_diffrn_reflns_theta_max          37.434
_diffrn_reflns_theta_full         25.930
_diffrn_measured_fraction_theta_max   0.998
_diffrn_measured_fraction_theta_full  0.998
_diffrn_reflns_Laue_measured_fraction_max    0.998
_diffrn_reflns_Laue_measured_fraction_full   0.998
_diffrn_reflns_point_group_measured_fraction_max   0.998
_diffrn_reflns_point_group_measured_fraction_full  0.998
_reflns_number_total              5714
_reflns_number_gt                 5213
_reflns_threshold_expression      'I > 2\s(I)'
_reflns_Friedel_coverage          0.000
_reflns_Friedel_fraction_max      .
_reflns_Friedel_fraction_full     .
 
_reflns_special_details
;
 Reflections were merged by SHELXL according to the crystal
 class for the calculation of statistics and refinement.
 
 _reflns_Friedel_fraction is defined as the number of unique
 Friedel pairs measured divided by the number that would be
 possible theoretically, ignoring centric projections and
 systematic absences.
;
 
_computing_data_collection        'Bruker APEX 3'
_computing_cell_refinement        'Bruker SAINT v8.38a'
_computing_data_reduction         'Bruker SAINT v8.38a'
_computing_structure_solution     'SHELXT 2014/5 (Sheldrick, 2014)'
_computing_structure_refinement 'SHELXL-2018/3 (Sheldrick, 2018)'
_computing_molecular_graphics     'Bruker SHELXTL'
_computing_publication_material   'Bruker SHELXTL & local programs'
_refine_special_details           
;
 All non-hydrogen atoms were refined anisotropically. Hydrogen atoms
 were found in the difference map and allowed to refine freely,
 except for the methyl group where geometry constraints were used.
;
_refine_ls_structure_factor_coef  Fsqd
_refine_ls_matrix_type            full
_refine_ls_weighting_scheme       calc
_refine_ls_weighting_details
'w=1/[\s^2^(Fo^2^)+(0.0314P)^2^+0.3011P] where P=(Fo^2^+2Fc^2^)/3'
_atom_sites_solution_primary      'intrinsic phasing'
_atom_sites_solution_secondary    difmap
_atom_sites_solution_hydrogens    mixed
_refine_ls_hydrogen_treatment     refU
_refine_ls_extinction_method      'SHELXL-2018/3 (Sheldrick 2018)'
_refine_ls_extinction_coef        0.0140(12)
_refine_ls_extinction_expression
 'Fc^*^=kFc[1+0.001xFc^2^\l^3^/sin(2\q)]^-1/4^'
_refine_ls_number_reflns          5714
_refine_ls_number_parameters      217
_refine_ls_number_restraints      0
_refine_ls_R_factor_all           0.0290
_refine_ls_R_factor_gt            0.0256
_refine_ls_wR_factor_ref          0.0681
_refine_ls_wR_factor_gt           0.0665
_refine_ls_goodness_of_fit_ref    1.074
_refine_ls_restrained_S_all       1.074
_refine_ls_shift/su_max           0.003
_refine_ls_shift/su_mean          0.000
 
loop_
 _atom_site_label
 _atom_site_type_symbol
 _atom_site_fract_x
 _atom_site_fract_y
 _atom_site_fract_z
 _atom_site_U_iso_or_equiv
 _atom_site_adp_type
 _atom_site_occupancy
 _atom_site_site_symmetry_order  
 _atom_site_calc_flag
 _atom_site_refinement_flags_posn
 _atom_site_refinement_flags_adp
 _atom_site_refinement_flags_occupancy
 _atom_site_disorder_assembly
 _atom_site_disorder_group
Zn1 Zn 1.000000 0.500000 0.000000 0.00661(4) Uani 0.96 2 d S . P . .
Cu1 Cu 1.000000 0.500000 0.000000 0.00661(4) Uani 0.04 2 d S . P . .
O1W O 0.69376(11) 0.53237(2) -0.06480(10) 0.01210(11) Uani 1 1 d . . . . .
H1WA H 0.648(3) 0.5478(6) 0.015(3) 0.030(4) Uiso 1 1 d . . . . .
H1WB H 0.589(3) 0.5237(7) -0.164(3) 0.035(5) Uiso 1 1 d . . . . .
O2W O 0.94166(11) 0.45509(2) 0.20919(10) 0.01057(11) Uani 1 1 d . . . . .
H2WA H 1.048(3) 0.4402(6) 0.291(3) 0.026(4) Uiso 1 1 d . . . . .
H2WB H 0.869(3) 0.4671(7) 0.273(3) 0.039(5) Uiso 1 1 d . . . . .
O3W O 1.16607(11) 0.55160(2) 0.22717(9) 0.00931(10) Uani 1 1 d . . . . .
H3WA H 1.081(3) 0.5724(6) 0.252(2) 0.025(4) Uiso 1 1 d . . . . .
H3WB H 1.269(3) 0.5670(7) 0.206(3) 0.040(5) Uiso 1 1 d . . . . .
S1 S 0.68554(3) 0.61566(2) 0.32867(3) 0.00737(4) Uani 1 1 d . . . . .
O2 O 0.52303(10) 0.58967(2) 0.15106(9) 0.00974(10) Uani 1 1 d . . . . .
O3 O 0.60812(11) 0.66513(2) 0.33065(10) 0.01214(11) Uani 1 1 d . . . . .
O4 O 0.68682(11) 0.59003(2) 0.51361(10) 0.01194(11) Uani 1 1 d . . . . .
O5 O 0.90871(11) 0.61488(2) 0.31669(11) 0.01485(13) Uani 1 1 d . . . . .
N1 N 0.29545(12) 0.68713(3) 0.49112(11) 0.00921(12) Uani 1 1 d . . . . .
H1N H 0.389(3) 0.6791(6) 0.428(3) 0.027(4) Uiso 1 1 d . . . . .
C1 C 0.29785(13) 0.66644(3) 0.66560(12) 0.00862(12) Uani 1 1 d . . . . .
N2 N 0.15432(12) 0.68805(3) 0.73376(11) 0.01053(12) Uani 1 1 d . . . . .
C2 C 0.04326(15) 0.72739(3) 0.59937(13) 0.01148(14) Uani 1 1 d . . . . .
H2A H 0.073(2) 0.7579(5) 0.666(2) 0.016(3) Uiso 1 1 d . . . . .
H2B H -0.116(3) 0.7217(5) 0.542(2) 0.020(4) Uiso 1 1 d . . . . .
C3 C 0.14884(14) 0.72519(3) 0.44009(13) 0.01119(14) Uani 1 1 d . . . . .
O1 O 0.11625(13) 0.75162(3) 0.29651(11) 0.01829(14) Uani 1 1 d . . . . .
N3 N 0.42834(13) 0.62984(3) 0.74876(12) 0.01209(13) Uani 1 1 d . . . . .
H3NA H 0.435(3) 0.6200(5) 0.860(2) 0.020(4) Uiso 1 1 d . . . . .
H3NB H 0.516(3) 0.6181(6) 0.692(3) 0.028(4) Uiso 1 1 d . . . . .
C4 C 0.09311(16) 0.67299(3) 0.90301(14) 0.01467(15) Uani 1 1 d . . . . .
H4A H 0.093968 0.700860 0.987585 0.061(6) Uiso 1 1 calc R . . . .
H4B H 0.201429 0.649156 0.983684 0.069(7) Uiso 1 1 calc R . . . .
H4C H -0.057370 0.658781 0.851945 0.056(6) Uiso 1 1 calc R . . . .
O4W O 0.32857(11) 0.50800(3) -0.39528(10) 0.01037(11) Uani 1 1 d . . . . .
H4WA H 0.298(3) 0.5206(7) -0.497(3) 0.033(5) Uiso 1 1 d . . . . .
H4WB H 0.334(3) 0.4802(7) -0.423(3) 0.028(4) Uiso 1 1 d . . . . .
 
loop_
 _atom_site_aniso_label
 _atom_site_aniso_U_11
 _atom_site_aniso_U_22
 _atom_site_aniso_U_33
 _atom_site_aniso_U_23
 _atom_site_aniso_U_13
 _atom_site_aniso_U_12
Zn1 0.00583(6) 0.00785(6) 0.00607(6) -0.00016(4) 0.00206(4) 0.00049(4)
Cu1 0.00583(6) 0.00785(6) 0.00607(6) -0.00016(4) 0.00206(4) 0.00049(4)
O1W 0.0082(2) 0.0164(3) 0.0103(3) -0.0043(2) 0.0017(2) 0.0030(2)
O2W 0.0099(2) 0.0130(3) 0.0093(2) 0.0022(2) 0.0041(2) 0.0014(2)
O3W 0.0087(2) 0.0101(2) 0.0100(2) -0.0005(2) 0.0044(2) 0.00006(19)
S1 0.00683(8) 0.00719(8) 0.00838(8) -0.00111(6) 0.00311(6) 0.00033(5)
O2 0.0092(2) 0.0114(3) 0.0080(2) -0.00169(19) 0.00242(19) -0.00096(19)
O3 0.0152(3) 0.0071(2) 0.0166(3) -0.0004(2) 0.0087(2) 0.0018(2)
O4 0.0150(3) 0.0123(3) 0.0081(2) 0.0018(2) 0.0036(2) 0.0031(2)
O5 0.0084(2) 0.0158(3) 0.0221(3) -0.0059(2) 0.0076(2) -0.0014(2)
N1 0.0105(3) 0.0086(3) 0.0088(3) 0.0010(2) 0.0038(2) 0.0012(2)
C1 0.0091(3) 0.0077(3) 0.0088(3) -0.0006(2) 0.0029(2) 0.0001(2)
N2 0.0112(3) 0.0107(3) 0.0108(3) 0.0007(2) 0.0053(2) 0.0028(2)
C2 0.0114(3) 0.0103(3) 0.0123(3) 0.0004(3) 0.0038(3) 0.0031(3)
C3 0.0116(3) 0.0098(3) 0.0110(3) -0.0001(3) 0.0026(3) 0.0011(2)
O1 0.0239(3) 0.0164(3) 0.0148(3) 0.0067(2) 0.0073(3) 0.0072(3)
N3 0.0146(3) 0.0114(3) 0.0120(3) 0.0033(2) 0.0069(3) 0.0052(2)
C4 0.0171(4) 0.0167(4) 0.0135(4) 0.0013(3) 0.0096(3) 0.0017(3)
O4W 0.0117(3) 0.0107(3) 0.0085(3) 0.0003(2) 0.0034(2) 0.0006(2)
 
_geom_special_details
;
 All esds (except the esd in the dihedral angle between two l.s. planes)
 are estimated using the full covariance matrix.  The cell esds are taken
 into account individually in the estimation of esds in distances, angles
 and torsion angles; correlations between esds in cell parameters are only
 used when they are defined by crystal symmetry.  An approximate (isotropic)
 treatment of cell esds is used for estimating esds involving l.s. planes.
;
 
loop_
 _geom_bond_atom_site_label_1
 _geom_bond_atom_site_label_2
 _geom_bond_distance
 _geom_bond_site_symmetry_2
 _geom_bond_publ_flag
Zn1 O1W 2.0502(6) . ?
Zn1 O1W 2.0503(6) 3_765 ?
Zn1 O2W 2.0750(6) 3_765 ?
Zn1 O2W 2.0751(6) . ?
Zn1 O3W 2.1330(6) 3_765 ?
Zn1 O3W 2.1330(6) . ?
O1W H1WA 0.846(18) . ?
O1W H1WB 0.814(19) . ?
O2W H2WA 0.826(18) . ?
O2W H2WB 0.831(19) . ?
O3W H3WA 0.852(17) . ?
O3W H3WB 0.84(2) . ?
S1 O5 1.4594(7) . ?
S1 O3 1.4663(7) . ?
S1 O4 1.4907(7) . ?
S1 O2 1.4973(6) . ?
N1 C1 1.3601(11) . ?
N1 C3 1.3738(11) . ?
N1 H1N 0.894(16) . ?
C1 N3 1.3140(11) . ?
C1 N2 1.3262(11) . ?
N2 C4 1.4526(12) . ?
N2 C2 1.4572(11) . ?
C2 C3 1.5123(13) . ?
C2 H2A 0.958(14) . ?
C2 H2B 0.961(15) . ?
C3 O1 1.2121(11) . ?
N3 H3NA 0.824(16) . ?
N3 H3NB 0.865(17) . ?
C4 H4A 0.9800 . ?
C4 H4B 0.9800 . ?
C4 H4C 0.9800 . ?
O4W H4WA 0.760(19) . ?
O4W H4WB 0.803(19) . ?
 
loop_
 _geom_angle_atom_site_label_1
 _geom_angle_atom_site_label_2
 _geom_angle_atom_site_label_3
 _geom_angle
 _geom_angle_site_symmetry_1
 _geom_angle_site_symmetry_3
 _geom_angle_publ_flag
O1W Zn1 O1W 180.0 . 3_765 ?
O1W Zn1 O2W 88.78(3) . 3_765 ?
O1W Zn1 O2W 91.22(3) 3_765 3_765 ?
O1W Zn1 O2W 91.22(3) . . ?
O1W Zn1 O2W 88.78(3) 3_765 . ?
O2W Zn1 O2W 180.0 3_765 . ?
O1W Zn1 O3W 87.35(3) . 3_765 ?
O1W Zn1 O3W 92.65(3) 3_765 3_765 ?
O2W Zn1 O3W 92.03(3) 3_765 3_765 ?
O2W Zn1 O3W 87.97(3) . 3_765 ?
O1W Zn1 O3W 92.65(3) . . ?
O1W Zn1 O3W 87.35(3) 3_765 . ?
O2W Zn1 O3W 87.97(3) 3_765 . ?
O2W Zn1 O3W 92.03(3) . . ?
O3W Zn1 O3W 180.00(3) 3_765 . ?
Zn1 O1W H1WA 127.5(12) . . ?
Zn1 O1W H1WB 118.9(13) . . ?
H1WA O1W H1WB 110.9(17) . . ?
Zn1 O2W H2WA 119.4(11) . . ?
Zn1 O2W H2WB 115.6(13) . . ?
H2WA O2W H2WB 107.3(17) . . ?
Zn1 O3W H3WA 115.7(11) . . ?
Zn1 O3W H3WB 114.5(13) . . ?
H3WA O3W H3WB 106.4(17) . . ?
O5 S1 O3 110.78(4) . . ?
O5 S1 O4 110.50(4) . . ?
O3 S1 O4 109.64(4) . . ?
O5 S1 O2 109.80(4) . . ?
O3 S1 O2 109.21(4) . . ?
O4 S1 O2 106.83(4) . . ?
C1 N1 C3 110.40(7) . . ?
C1 N1 H1N 124.1(11) . . ?
C3 N1 H1N 125.1(11) . . ?
N3 C1 N2 126.80(8) . . ?
N3 C1 N1 122.23(8) . . ?
N2 C1 N1 110.97(7) . . ?
C1 N2 C4 126.79(7) . . ?
C1 N2 C2 109.91(7) . . ?
C4 N2 C2 122.99(7) . . ?
N2 C2 C3 102.38(7) . . ?
N2 C2 H2A 112.3(9) . . ?
C3 C2 H2A 110.1(9) . . ?
N2 C2 H2B 110.0(9) . . ?
C3 C2 H2B 111.5(9) . . ?
H2A C2 H2B 110.4(12) . . ?
O1 C3 N1 125.70(8) . . ?
O1 C3 C2 127.98(8) . . ?
N1 C3 C2 106.32(7) . . ?
C1 N3 H3NA 119.6(11) . . ?
C1 N3 H3NB 119.9(11) . . ?
H3NA N3 H3NB 120.3(15) . . ?
N2 C4 H4A 109.5 . . ?
N2 C4 H4B 109.5 . . ?
H4A C4 H4B 109.5 . . ?
N2 C4 H4C 109.5 . . ?
H4A C4 H4C 109.5 . . ?
H4B C4 H4C 109.5 . . ?
H4WA O4W H4WB 103.5(18) . . ?
 
loop_
 _geom_hbond_atom_site_label_D 
 _geom_hbond_atom_site_label_H 
 _geom_hbond_atom_site_label_A 
 _geom_hbond_distance_DH 
 _geom_hbond_distance_HA 
 _geom_hbond_distance_DA 
 _geom_hbond_angle_DHA 
 _geom_hbond_site_symmetry_A 
 _geom_hbond_publ_flag
O1W H1WA S1  0.846(18) 2.859(18) 3.6440(7) 155.1(15) . yes
O1W H1WA O2  0.846(18) 1.864(18) 2.7004(9) 169.3(17) . yes
O1W H1WB O4W  0.814(19) 1.916(19) 2.7274(10) 175.1(19) . yes
O2W H2WA S1  0.826(18) 3.045(17) 3.8270(7) 158.8(14) 3_766 yes
O2W H2WA O4  0.826(18) 1.951(18) 2.7751(9) 175.2(16) 3_766 yes
O2W H2WB O4W  0.831(19) 1.899(19) 2.7263(9) 173.3(19) 3_665 yes
O3W H3WA O5  0.852(17) 1.789(17) 2.6407(9) 176.9(16) . yes
O3W H3WB S1  0.84(2) 2.83(2) 3.6048(7) 153.6(16) 1_655 yes
O3W H3WB O2  0.84(2) 1.91(2) 2.7410(9) 168.6(19) 1_655 yes
N1 H1N S1  0.894(16) 2.862(17) 3.6863(8) 154.0(14) . yes
N1 H1N O3  0.894(16) 1.815(16) 2.7039(10) 172.4(16) . yes
C2 H2A O3  0.958(14) 2.412(14) 3.3666(11) 174.1(12) 4_576 yes
C2 H2B O3  0.961(15) 2.434(15) 3.2458(11) 142.0(12) 1_455 yes
N3 H3NA O2  0.824(16) 2.107(16) 2.9167(10) 167.4(15) 1_556 yes
N3 H3NB O4  0.865(17) 2.098(17) 2.9557(10) 171.3(16) . yes
C4 H4A O1  0.98 2.57 3.5085(12) 160.9 1_556 yes
C4 H4B O2  0.98 2.57 3.5399(12) 169.6 1_556 yes
O4W H4WA O3W  0.760(19) 2.024(19) 2.7764(10) 170.7(19) 1_454 yes
O4W H4WB S1  0.803(19) 2.766(19) 3.4828(8) 149.7(15) 3_665 yes
O4W H4WB O4  0.803(19) 2.049(19) 2.8482(10) 174.0(17) 3_665 yes
 
_refine_diff_density_max    0.516
_refine_diff_density_min   -0.467
_refine_diff_density_rms    0.093

_shelx_res_file
;

TITL jv_zncu_100k_a.res in P2(1)/n
    jv_zncu_100k_a.res
    created by SHELXL-2018/3 at 15:54:59 on 17-Jul-2020
REM Old TITL jv_ZnCu_100K in P2(1)/n

REM SHELXT solution in P2(1)/n
REM R1 0.063,  Rweak 0.004,  Alpha 0.030,  Orientation as input
REM Formula found by SHELXT:  C10 N2 O20 S2 Zn

CELL  0.7288   6.3912  27.8593   7.0916   90.000  111.237   90.000
ZERR   2.000   0.0004   0.0018   0.0005    0.000    0.002    0.000
LATT  1
SYMM 1/2-X, 1/2+Y, 1/2-Z
SFAC C H N O S Cu Zn
DISP    C     0.00337    0.00172        11.92
DISP    H     0.00000    0.00000         0.67
DISP    N     0.00654    0.00351        20.58
DISP    O     0.01151    0.00644        34.18
DISP    S     0.12997    0.13093       564.08
DISP    Cu    0.32032    1.32887      5552.02
DISP    Zn    0.27684    1.50299      6274.96
UNIT 16 64 12 36 4  0.08 1.92

ACTA

REM Behind beamstop
OMIT     0   2   0

REM outliers
OMIT     1   4   0
OMIT     1   5   0

TEMP -173
SIZE 0.300 0.250 0.200

REM Very pale blue block

L.S. 10
BOND $H
FMAP 2
PLAN 20

EXYZ Zn1 Cu1
EADP Zn1 Cu1

EQIV $1 -x+2, -y+1, -z+1
EQIV $2 -x+1, -y+1, -z
EQIV $3 x+1, y, z
EQIV $4 x-1/2, -y+3/2, z+1/2
EQIV $5 x-1, y, z
EQIV $6 x, y, z+1
EQIV $7 x-1, y, z-1

REM Instructions for potential hydrogen bonds
HTAB O1W S1
HTAB O1W O2
HTAB O1W O4W
HTAB O2W S1_$1
HTAB O2W O4_$1
HTAB O2W O4W_$2
HTAB O3W O5
HTAB O3W S1_$3
HTAB O3W O2_$3
HTAB N1 S1
HTAB N1 O3
HTAB C2 O3_$4
HTAB C2 O3_$5
HTAB N3 O2_$6
HTAB N3 O4
HTAB C4 O1_$6
HTAB C4 O2_$6
HTAB O4W O3W_$7
HTAB O4W S1_$2
HTAB O4W O4_$2

WGHT    0.031400    0.301100
EXTI    0.014036
FVAR       0.68446
ZN1   7    1.000000    0.500000    0.000000    10.48000    0.00583    0.00785 =
         0.00607   -0.00016    0.00206    0.00049
CU1   6    1.000000    0.500000    0.000000    10.02000    0.00583    0.00785 =
         0.00607   -0.00016    0.00206    0.00049
O1W   4    0.693763    0.532369   -0.064797    11.00000    0.00816    0.01640 =
         0.01034   -0.00433    0.00165    0.00304
H1WA  2    0.647903    0.547846    0.015382    11.00000    0.02966
H1WB  2    0.588872    0.523690   -0.164146    11.00000    0.03493
O2W   4    0.941656    0.455090    0.209190    11.00000    0.00988    0.01303 =
         0.00930    0.00220    0.00408    0.00143
H2WA  2    1.047665    0.440213    0.291026    11.00000    0.02574
H2WB  2    0.868641    0.467067    0.273450    11.00000    0.03851
O3W   4    1.166069    0.551599    0.227174    11.00000    0.00866    0.01010 =
         0.01000   -0.00052    0.00438    0.00006
H3WA  2    1.081425    0.572401    0.251619    11.00000    0.02485
H3WB  2    1.268595    0.567040    0.205655    11.00000    0.03990
S1    5    0.685542    0.615657    0.328667    11.00000    0.00683    0.00719 =
         0.00838   -0.00111    0.00311    0.00033
O2    4    0.523031    0.589666    0.151056    11.00000    0.00920    0.01139 =
         0.00804   -0.00169    0.00242   -0.00096
O3    4    0.608121    0.665133    0.330650    11.00000    0.01517    0.00713 =
         0.01656   -0.00043    0.00867    0.00184
O4    4    0.686816    0.590027    0.513606    11.00000    0.01497    0.01228 =
         0.00808    0.00181    0.00358    0.00308
O5    4    0.908710    0.614885    0.316688    11.00000    0.00839    0.01577 =
         0.02213   -0.00593    0.00763   -0.00136
N1    3    0.295453    0.687131    0.491119    11.00000    0.01051    0.00864 =
         0.00877    0.00097    0.00384    0.00118
H1N   2    0.388759    0.679147    0.427901    11.00000    0.02737
C1    1    0.297845    0.666437    0.665603    11.00000    0.00909    0.00774 =
         0.00879   -0.00059    0.00294    0.00009
N2    3    0.154323    0.688048    0.733759    11.00000    0.01119    0.01069 =
         0.01084    0.00070    0.00534    0.00283
C2    1    0.043261    0.727393    0.599373    11.00000    0.01137    0.01032 =
         0.01230    0.00036    0.00376    0.00306
H2A   2    0.073215    0.757867    0.666457    11.00000    0.01588
H2B   2   -0.115703    0.721673    0.541959    11.00000    0.02008
C3    1    0.148837    0.725186    0.440092    11.00000    0.01158    0.00975 =
         0.01099   -0.00013    0.00260    0.00113
O1    4    0.116248    0.751624    0.296506    11.00000    0.02388    0.01642 =
         0.01478    0.00671    0.00727    0.00720
N3    3    0.428336    0.629841    0.748762    11.00000    0.01460    0.01143 =
         0.01201    0.00330    0.00694    0.00519
H3NA  2    0.434961    0.619970    0.860305    11.00000    0.01976
H3NB  2    0.516297    0.618093    0.692059    11.00000    0.02839
C4    1    0.093109    0.672986    0.903009    11.00000    0.01710    0.01675 =
         0.01350    0.00135    0.00955    0.00171
AFIX 137
H4A   2    0.093968    0.700860    0.987585    11.00000    0.06128
H4B   2    0.201429    0.649156    0.983684    11.00000    0.06899
H4C   2   -0.057370    0.658781    0.851945    11.00000    0.05554
AFIX   0
O4W   4    0.328565    0.507999   -0.395277    11.00000    0.01168    0.01069 =
         0.00851    0.00028    0.00337    0.00061
H4WA  2    0.298362    0.520592   -0.496743    11.00000    0.03338
H4WB  2    0.333889    0.480195   -0.422811    11.00000    0.02787

HKLF 4


REM  jv_zncu_100k_a.res in P2(1)/n
REM wR2 = 0.068086, GooF = S = 1.07445, Restrained GooF = 1.07445 for all data
REM R1 = 0.025597 for 5213 Fo > 4sig(Fo) and 0.028981 for all 5714 data
REM 217 parameters refined using 0 restraints

END

WGHT      0.0314      0.3011

REM Highest difference peak  0.516,  deepest hole -0.467,  1-sigma level  0.093
Q1    1   0.7941  0.6147  0.3222  11.00000  0.05    0.52
Q2    1  -0.0973  0.6855  0.8615  11.00000  0.05    0.48
Q3    1   0.3447  0.6434  0.7026  11.00000  0.05    0.46
Q4    1   0.1021  0.7027  0.6789  11.00000  0.05    0.46
Q5    1   0.5990  0.5974  0.2373  11.00000  0.05    0.44
Q6    1   0.0880  0.7285  0.5177  11.00000  0.05    0.43
Q7    1   0.2033  0.6750  0.6945  11.00000  0.05    0.43
Q8    1   0.2226  0.7045  0.4625  11.00000  0.05    0.41
Q9    1   0.0728  0.6402  0.9076  11.00000  0.05    0.40
Q10   1   0.2419  0.5033 -0.3647  11.00000  0.05    0.37
Q11   1   0.1212  0.7345  0.3541  11.00000  0.05    0.37
Q12   1   0.2190  0.6741  1.0240  11.00000  0.05    0.36
Q13   1   0.9206  0.5020  0.4255  11.00000  0.05    0.34
Q14   1   0.1308  0.6811  0.8275  11.00000  0.05    0.32
Q15   1   0.2928  0.6770  0.5759  11.00000  0.05    0.31
Q16   1  -0.0072  0.6974  0.9347  11.00000  0.05    0.30
Q17   1   0.4408  0.5124 -0.3655  11.00000  0.05    0.30
Q18   1   0.4954  0.5851  0.4568  11.00000  0.05    0.29
Q19   1   0.5971  0.5983  0.5276  11.00000  0.05    0.28
Q20   1   1.0006  0.4767  0.4967  11.00000  0.05    0.28
;
_shelx_res_checksum   99224

_shelx_hkl_file
;
  -1   0   0    0.60    0.20
  -1   0   0    1.60    0.40
  -1   0   0    0.30    0.20
  -1   0   0   -0.50    0.30
   1   0   0   -0.30    0.40
   1   0   0    0.40    0.30
   1   0   0    0.80    0.30
   1   0   0   -0.10    0.20
   1   0   0    4.20    0.90
  -1   0   0    0.10    0.40
  -2   0   0   73.89    5.20
  -2   0   0   68.89    5.20
   2   0   0   69.39    5.30
   2   0   0   68.19    5.80
  -2   0   0   61.19    5.70
  -2   0   0   75.79    6.90
   2   0   0   65.79    6.60
   2   0   0   69.29    4.80
   2   0   0   64.29    5.80
   2   0   0   66.59    5.10
  -2   0   0   74.99    6.10
  -2   0   0   71.59    4.60
  -3   0   0    0.70    0.50
  -3   0   0    0.10    0.70
  -3   0   0    1.60    1.30
   3   0   0   -1.10    1.10
   3   0   0    0.20    0.80
   3   0   0    0.20    0.60
   3   0   0   -0.10    1.00
  -3   0   0    0.40    1.40
  -3   0   0    0.20    0.60
  -3   0   0    1.70    1.30
   3   0   0   -0.10    0.70
  -4   0   0   34.20    4.80
   4   0   0   45.20    4.00
   4   0   0   32.60    4.10
  -4   0   0   49.30    6.00
   4   0   0   38.40    6.40
   4   0   0   42.10    5.40
  -4   0   0   38.00    4.40
  -4   0   0   39.20    4.30
   4   0   0   44.40    5.10
  -4   0   0   46.70    5.30
  -4   0   0   41.10    3.20
  -4   0   0   32.10    6.40
   5   0   0    0.00    1.10
  -5   0   0   -0.10    2.10
  -5   0   0   -0.20    1.00
  -5   0   0   -0.70    1.20
  -5   0   0    0.10    1.20
  -5   0   0    0.10    1.40
  -5   0   0   -0.60    0.70
   5   0   0   -0.20    2.20
  -5   0   0    1.10    1.90
  -6   0   0 1524.15   94.29
  -6   0   0 1391.56   93.59
   6   0   0 1435.06   97.09
   6   0   0 1501.25   92.59
  -6   0   0 1647.74   93.09
   7   0   0    1.50    2.20
   7   0   0    0.10    3.00
  -7   0   0    2.20    2.50
  -7   0   0    1.20    2.20
  -7   0   0    2.40    2.90
  -8   0   0  223.68   20.60
   8   0   0  241.58   23.50
  -8   0   0  276.67   21.50
   9   0   0    1.80    5.20
  -9   0   0   -1.50    3.20
  -9   0   0   -2.00    4.40
   1  -1   0  239.68   15.20
   1  -1   0  242.58   15.40
   1  -1   0  237.08   15.20
  -1  -1   0  237.08   15.50
  -1  -1   0  255.07   15.30
   1  -1   0  262.07   15.70
   1  -1   0  283.27   16.60
  -1  -1   0  258.27   15.80
  -1  -1   0  251.67   15.00
  -1  -1   0  266.67   16.00
  -1  -1   0  249.18   16.40
  -1   1   0  230.98   15.60
   1   1   0  258.77   16.00
   1   1   0  242.18   15.80
   1   1   0  238.48   15.50
  -1   1   0  232.58   16.30
  -1   1   0  252.57   15.10
  -1   1   0  257.37   15.40
  -1   1   0  254.67   15.20
  -1   1   0  277.27   15.90
  -1   1   0  265.17   15.80
   1   1   0  261.17   15.30
   1   1   0  202.48   16.10
   2  -1   0 4844.72  315.27
  -2  -1   0 5236.08  394.86
   2   1   0 4689.03  314.67
  -2   1   0 5828.42  406.46
  -2   1   0 5686.03  394.96
   3  -1   0 4481.15  265.57
  -4  -1   0  140.69    8.80
   4  -1   0  145.79   13.60
  -4  -1   0  125.89   10.30
   4  -1   0  157.38   11.10
  -4  -1   0  143.49   11.60
   4  -1   0  127.79   10.30
   4  -1   0  122.29   11.30
  -4  -1   0  142.69   10.50
   4  -1   0  134.39    9.70
  -4  -1   0  150.78   14.00
  -4  -1   0  149.09   12.30
  -4  -1   0  140.99    9.40
   4   1   0  129.29   11.00
   4   1   0  137.39   11.60
  -4   1   0  135.89   11.50
   4   1   0  144.79   10.40
  -4   1   0  118.79   11.70
  -4   1   0  136.99    9.20
  -4   1   0  143.59   10.20
  -4   1   0  143.29   13.80
  -4   1   0  139.99   10.60
   4   1   0  122.29   13.10
  -5  -1   0  267.37   20.30
  -5  -1   0  299.67   19.40
   5  -1   0  267.77   18.70
  -5  -1   0  233.28   19.60
  -5  -1   0  248.08   18.90
   5  -1   0  289.27   22.90
  -5   1   0  234.78   18.60
  -5   1   0  264.87   20.10
  -5   1   0  265.87   16.90
  -5   1   0  276.67   18.60
   5   1   0  268.77   22.80
   5   1   0  269.27   18.70
  -5   1   0  286.07   20.30
  -6  -1   0   11.30    3.20
   6  -1   0    8.00    4.20
  -6  -1   0    8.30    2.90
   6  -1   0    7.00    2.70
  -6  -1   0   15.40    4.20
   6   1   0    9.40    2.80
  -6   1   0   12.40    3.10
   6   1   0    6.80    3.70
  -6   1   0   10.40    3.50
  -6   1   0   13.20    3.90
  -7  -1   0  422.36   32.30
   7  -1   0  454.55   35.60
  -7  -1   0  465.55   32.20
   7  -1   0  430.26   31.00
  -7  -1   0  456.55   32.20
  -7   1   0  447.76   32.70
   7   1   0  452.75   32.90
  -7   1   0  489.05   32.70
   7   1   0  411.66   35.00
  -7   1   0  457.15   31.60
   8  -1   0  183.68   19.40
  -8  -1   0  220.08   17.50
  -8  -1   0  159.78   16.50
  -8   1   0  167.18   15.60
   8   1   0  167.68   18.90
  -8   1   0  168.68   16.70
  -9  -1   0  109.09   12.50
  -9  -1   0  105.19   14.00
   9  -1   0  104.79   15.30
  -9   1   0   90.79   12.20
  -9   1   0  141.49   15.20
   9   1   0  130.39   16.70
   0  -2   0   -0.10    0.10
   0  -2   0   -0.10    0.10
   0  -2   0    0.00    0.10
   0   2   0    0.10    0.10
   0   2   0    0.10    0.10
   0   2   0    0.00    0.10
  -1  -2   0  177.18   11.00
  -1  -2   0  181.48   10.90
   1  -2   0  192.78   12.40
  -1  -2   0  178.78   11.50
  -1  -2   0  177.68   12.20
  -1  -2   0  157.78   11.60
   1  -2   0  176.78   11.10
   1  -2   0  191.88   11.40
   1  -2   0  168.68   11.20
   1  -2   0  161.08   11.50
  -1  -2   0  180.68   11.80
  -1   2   0  187.18   11.30
  -1   2   0  179.78   11.10
   1   2   0  198.38   11.90
   1   2   0  184.78   11.60
   1   2   0  166.38   12.20
   1   2   0  148.09   10.90
  -1   2   0  184.88   10.90
   1   2   0  181.68   11.00
  -1   2   0  175.18   10.80
   1   2   0  184.78   11.60
  -1   2   0  185.88   12.30
  -1   2   0  199.98   11.70
  -1   2   0  179.98   11.40
   2  -2   0  363.16   22.20
   2  -2   0  347.47   22.40
  -2  -2   0  379.26   24.70
  -2  -2   0  342.87   23.10
  -2  -2   0  338.67   23.30
   2  -2   0  369.86   23.00
   2  -2   0  315.27   24.00
  -2  -2   0  356.46   21.50
  -2  -2   0  404.56   21.80
  -2  -2   0  334.67   22.50
  -2  -2   0  339.67   22.10
   2  -2   0  364.56   22.00
   2   2   0  387.76   23.30
  -2   2   0  312.07   24.00
  -2   2   0  382.06   23.30
  -2   2   0  357.96   23.00
   2   2   0  353.56   24.40
   2   2   0  350.06   22.80
   2   2   0  358.56   23.30
   2   2   0  360.36   22.10
  -2   2   0  363.06   22.90
  -2   2   0  401.26   22.60
  -2   2   0  347.97   21.90
  -2   2   0  349.37   21.90
  -3  -2   0   23.10    3.30
  -3  -2   0   15.60    4.00
  -3  -2   0   24.80    2.10
   3  -2   0   17.80    2.60
  -3  -2   0   19.40    1.70
  -3  -2   0   22.60    2.70
   3  -2   0   16.50    4.10
  -3  -2   0   15.80    3.40
   3  -2   0   19.30    2.50
   3  -2   0   23.70    2.40
   3  -2   0   17.30    3.30
  -3  -2   0   21.10    2.70
  -3   2   0   18.90    3.50
  -3   2   0   20.20    2.00
  -3   2   0   21.30    3.20
   3   2   0   17.70    3.00
  -3   2   0   30.40    3.60
   3   2   0   18.30    4.30
  -3   2   0   19.20    4.40
   3   2   0   14.40    3.00
  -3   2   0   17.50    2.10
   3   2   0   20.70    2.40
  -3   2   0   21.40    2.70
   4  -2   0 1643.64   96.69
   4  -2   0 1594.74   97.89
  -4  -2   0 1588.64   94.49
  -4  -2   0 1570.24   98.79
  -4  -2   0 1426.76   97.59
  -4  -2   0 1761.62   94.89
   4  -2   0 1472.85   99.89
  -4  -2   0 1565.24   96.69
  -4  -2   0 1551.74   96.39
  -4   2   0 1800.82   98.29
  -4   2   0 1569.44   95.19
   4   2   0 1535.85   96.19
   4   2   0 1623.44   98.19
  -4   2   0 1619.44   96.09
  -4   2   0 1572.74   96.49
   4   2   0 1564.44   98.09
  -4   2   0 1628.54   97.09
   4   2   0 1533.35  100.09
  -4   2   0 1539.05   98.29
  -4   2   0 1678.23   97.99
  -5  -2   0   66.29    7.60
   5  -2   0   63.59    9.10
   5  -2   0   70.39    6.70
  -5  -2   0   71.79    7.30
  -5  -2   0   56.59    7.30
  -5  -2   0   65.39    6.80
   5   2   0   75.99    6.70
  -5   2   0   69.89    7.90
  -5   2   0   64.59    6.20
  -5   2   0   66.69    7.60
  -5   2   0   86.99    8.20
  -5   2   0   69.39    5.40
   5   2   0   49.10    8.50
   6  -2   0  853.61   60.29
   6  -2   0  870.61   55.89
  -6  -2   0  890.91   56.39
  -6  -2   0  891.81   57.59
  -6  -2   0  862.81   58.89
   6   2   0  902.21   55.99
   6   2   0  911.51   60.89
  -6   2   0  961.00   57.79
  -6   2   0  857.21   53.49
  -6   2   0  806.92   57.09
  -6   2   0  905.51   55.69
   7  -2   0   54.69   10.00
  -7  -2   0   65.19    8.90
   7  -2   0   65.99    8.10
  -7  -2   0   87.19    9.60
  -7  -2   0   77.39    9.00
  -7   2   0   67.19    9.00
   7   2   0   67.59   10.90
  -7   2   0   88.29   10.10
   8  -2   0    4.10    4.30
  -8  -2   0    2.20    3.20
  -8  -2   0    2.50    3.00
  -8   2   0    2.70    2.90
   8   2   0    6.50    5.80
  -8   2   0    0.00    3.20
  -9  -2   0   61.69    9.30
  -9  -2   0   50.29   10.20
   9  -2   0   69.89   12.60
   9  -2   0   49.90    9.20
   9   2   0   73.29   12.80
  -9   2   0   77.59   11.30
  -9   2   0   47.40    8.60
   1   3   0 1230.98  122.89
  -1   3   0 1296.97  125.39
  -2  -3   0   63.89    6.50
   2  -3   0   80.89    6.30
  -2  -3   0   87.79    5.60
  -2  -3   0   86.29    5.90
  -2  -3   0   81.59    6.40
  -2  -3   0   84.99    7.80
  -2  -3   0   80.99    7.10
   2  -3   0   87.99    7.90
  -2  -3   0   84.39    5.60
   2  -3   0   97.49    6.90
   2  -3   0   87.99    6.00
   2   3   0   86.69    6.70
  -2   3   0   91.89    6.00
  -2   3   0   91.29    7.00
   2   3   0   83.59    7.00
   2   3   0   96.29    7.10
  -2   3   0   86.09    6.80
  -2   3   0   81.59    5.80
   2   3   0   73.89    7.50
  -2   3   0   80.19    5.60
  -2   3   0   66.59    7.30
  -2   3   0   84.89    6.30
  -2   3   0   84.59    6.60
   2   3   0   88.59    5.90
  -3  -3   0 1052.69   59.39
  -3  -3   0  874.31   61.89
   3  -3   0  981.00   60.09
  -3  -3   0 1077.39   62.09
   3  -3   0  982.70   61.49
   3  -3   0 1056.89   61.99
  -3  -3   0  932.01   63.29
  -3  -3   0  997.20   60.39
  -3  -3   0  947.31   59.19
  -3  -3   0  942.71   60.79
   3   3   0 1005.40   60.29
  -3   3   0  878.21   61.39
  -3   3   0 1096.89   61.89
   3   3   0 1062.19   62.09
  -3   3   0 1005.00   59.79
  -3   3   0  995.10   60.59
   3   3   0 1072.99   63.99
   3   3   0  946.21   61.29
  -3   3   0 1027.50   59.89
  -3   3   0 1092.79   61.89
  -3   3   0  937.21   60.59
   3   3   0  938.01   61.89
   4  -3   0 1682.03   99.79
   4  -3   0 1649.04   98.99
  -4  -3   0 1644.94   99.59
   4  -3   0 1769.42  101.19
  -4  -3   0 1609.44   97.39
   4  -3   0 1562.04  103.19
  -4  -3   0 1691.13  101.89
  -4  -3   0 1632.54   97.49
  -4  -3   0 1572.24   99.89
   4   3   0 1568.64  100.69
  -4   3   0 1590.94  101.19
   4   3   0 1782.02  104.09
  -4   3   0 1649.04   98.49
  -4   3   0 1654.93  103.39
  -4   3   0 1723.43  101.09
  -4   3   0 1656.93   99.89
   4   3   0 1554.34  100.99
  -4   3   0 1661.63   98.79
   4   3   0 1662.43   99.29
  -4   3   0 1605.04   99.59
  -5  -3   0  969.70   62.99
  -5  -3   0  953.40   61.79
   5  -3   0  956.00   61.59
  -5  -3   0  984.60   61.89
   5  -3   0 1033.30   61.09
   5  -3   0 1032.40   63.29
   5   3   0 1062.79   66.59
   5   3   0  990.00   61.29
  -5   3   0  962.10   62.19
  -5   3   0  963.40   63.09
  -5   3   0  960.70   61.69
  -5   3   0 1072.39   61.09
  -5   3   0  871.21   62.79
  -5   3   0 1034.40   60.19
  -6  -3   0  663.63   46.90
   6  -3   0  715.03   48.90
   6  -3   0  680.83   44.10
  -6  -3   0  671.03   44.40
  -6   3   0  708.03   45.80
  -6   3   0  678.23   42.40
   6   3   0  692.93   43.90
   6   3   0  620.24   48.40
  -6   3   0  621.44   45.20
  -6   3   0  733.63   43.80
   7  -3   0   14.40    3.90
  -7  -3   0   26.00    5.90
  -7  -3   0   14.30    4.60
   7  -3   0   16.10    5.80
  -7   3   0   13.40    4.20
  -7   3   0   17.30    5.00
   7   3   0   13.60    5.70
   8  -3   0   21.10    7.30
   8  -3   0   27.50    6.20
  -8  -3   0   30.40    6.50
  -8  -3   0   23.10    6.20
  -8   3   0   25.80    6.20
   8   3   0   29.70    8.30
  -8   3   0   28.00    6.80
   9  -3   0  123.89   16.50
  -9  -3   0  132.39   14.40
  -9  -3   0  138.09   15.10
   9   3   0  136.19   17.10
  -9   3   0  140.49   14.30
  -9   3   0  118.09   15.00
   0  -4   0  107.69    6.80
   0  -4   0   88.49    5.90
   0  -4   0   99.99    6.50
   0  -4   0   92.09    6.10
   0  -4   0   91.39    6.20
   0  -4   0   96.79    6.30
   0   4   0   80.79    6.10
   0   4   0   99.29    6.50
   0   4   0   97.79    6.20
   0   4   0   85.99    5.80
   0   4   0   90.29    6.20
   0   4   0   96.59    6.70
  -1  -4   0  710.53   92.39
   1  -4   0  972.60  119.49
  -1   4   0  696.13   92.49
  -2  -4   0  786.42   48.60
   2  -4   0  831.82   50.19
  -2  -4   0  819.12   47.10
   2  -4   0  802.12   47.60
   2  -4   0  800.72   48.30
  -2  -4   0  796.52   47.40
   2  -4   0  765.72   47.90
  -2  -4   0  834.82   50.29
  -2  -4   0  832.42   48.50
  -2  -4   0  799.82   49.10
   2   4   0  674.13   49.50
  -2   4   0  775.62   46.90
  -2   4   0  801.82   47.20
  -2   4   0  813.12   48.40
   2   4   0  731.13   48.40
   2   4   0  751.42   48.80
   2   4   0  907.81   47.30
   2   4   0  791.72   47.30
  -2   4   0  702.23   48.40
  -2   4   0  766.52   47.90
  -2   4   0  765.42   47.40
  -2   4   0  747.83   49.80
   3  -4   0  288.87   19.20
  -3  -4   0  303.07   20.00
   3  -4   0  291.37   20.30
   3  -4   0  304.87   19.70
  -3  -4   0  303.47   20.60
   3  -4   0  317.47   22.40
  -3  -4   0  303.87   18.20
  -3  -4   0  311.17   19.30
  -3  -4   0  307.37   21.20
  -3  -4   0  265.07   21.90
  -3  -4   0  302.77   18.20
  -3   4   0  298.97   18.90
  -3   4   0  295.17   19.20
  -3   4   0  333.07   20.70
   3   4   0  301.47   20.70
   3   4   0  287.57   20.20
  -3   4   0  275.77   22.10
  -3   4   0  287.87   20.60
  -3   4   0  290.37   19.50
  -3   4   0  315.37   18.70
   3   4   0  288.87   19.00
   3   4   0  302.67   22.40
  -3   4   0  290.07   20.20
   4  -4   0  328.87   26.30
  -4  -4   0  352.96   23.70
  -4  -4   0  347.87   25.10
   4  -4   0  330.67   24.10
  -4  -4   0  330.67   24.40
  -4  -4   0  341.37   23.10
   4  -4   0  349.67   23.40
  -4  -4   0  405.96   27.80
   4  -4   0  362.26   22.80
  -4  -4   0  331.87   25.00
  -4   4   0  375.26   22.40
  -4   4   0  358.96   22.40
   4   4   0  417.16   25.00
   4   4   0  342.17   26.70
  -4   4   0  339.17   24.80
  -4   4   0  329.27   23.20
  -4   4   0  360.56   23.30
   4   4   0  359.96   22.90
   4   4   0  344.57   24.60
  -4   4   0  330.17   24.30
  -5  -4   0    2.30    1.50
   5  -4   0    3.40    2.70
   5  -4   0    4.20    2.00
  -5  -4   0    5.30    2.50
   5  -4   0    6.40    3.30
  -5  -4   0    2.40    2.10
   5  -4   0    4.40    1.90
   5   4   0    3.40    2.30
   5   4   0    3.80    1.70
  -5   4   0    5.30    1.50
   5   4   0   10.00    4.20
  -5   4   0    2.50    1.80
  -5   4   0    4.20    1.60
  -5   4   0    7.20    2.60
  -5   4   0    2.60    2.40
  -5   4   0    3.00    2.10
  -6  -4   0  334.27   26.50
  -6  -4   0  405.86   27.90
   6  -4   0  371.96   26.30
  -6  -4   0  438.86   28.10
   6  -4   0  341.97   29.70
  -6  -4   0  338.77   28.90
  -6  -4   0  376.96   26.90
  -6   4   0  397.46   28.10
  -6   4   0  387.56   28.20
   6   4   0  351.46   25.80
   6   4   0  410.06   31.00
  -6   4   0  412.56   25.70
   7  -4   0  153.68   16.30
   7  -4   0  140.89   12.80
  -7  -4   0  156.68   14.00
  -7  -4   0  126.49   13.40
  -7  -4   0  141.49   12.90
  -7   4   0  125.09   13.40
   7   4   0  124.29   18.10
  -7   4   0  122.79   12.70
   8  -4   0  488.45   40.00
  -8  -4   0  522.55   37.00
  -8  -4   0  522.75   37.90
   8  -4   0  516.05   36.30
  -8   4   0  547.85   37.50
   8   4   0  485.55   40.30
  -8   4   0  582.34   42.20
  -9  -4   0   46.20    9.00
   9  -4   0   13.90    6.00
  -9  -4   0   32.00    7.50
   9  -4   0   34.10    9.20
  -9   4   0   25.00    7.30
  -9   4   0   43.10    8.00
   9   4   0   36.60   10.00
   0  -5   0    0.70    0.50
   0  -5   0   -0.30    0.40
   0  -5   0    0.90    0.40
   0  -5   0    0.30    0.20
   0  -5   0    1.90    0.50
   0  -5   0   -0.10    0.40
   0   5   0    0.00    0.30
   0   5   0   -0.20    0.50
   0   5   0    0.20    0.40
   0   5   0    0.70    0.50
   0   5   0    0.10    0.30
   0   5   0    0.30    0.20
  -1  -5   0 1937.61  173.08
   1   5   0 1883.91  171.78
  -1   5   0 1441.56  158.88
  -1   5   0 1636.64  179.58
  -2  -5   0 2593.24  147.19
  -2   5   0 2122.39  149.29
   2   5   0 2515.85  146.89
   2   5   0 2667.03  147.29
   3  -5   0 1040.70   59.99
  -3  -5   0 1022.50   60.89
  -3  -5   0 1021.60   58.79
   3  -5   0 1003.50   60.39
  -3  -5   0  977.00   59.79
  -3  -5   0 1112.59   62.39
   3  -5   0  923.11   60.79
  -3  -5   0  998.90   58.89
  -3  -5   0  966.50   61.79
   3  -5   0 1077.59   63.79
  -3  -5   0  991.70   61.39
  -3   5   0  908.81   59.99
   3   5   0 1027.40   63.69
  -3   5   0  977.40   61.19
  -3   5   0  972.80   59.59
   3   5   0  999.70   59.49
  -3   5   0  896.11   58.79
  -3   5   0  958.00   61.19
  -3   5   0  934.81   59.29
   3   5   0  871.61   60.79
  -3   5   0  935.51   62.89
   3   5   0 1109.89   62.09
  -4  -5   0   37.70    5.20
   4  -5   0   34.40    4.40
  -4  -5   0   41.30    6.00
  -4  -5   0   41.30    4.60
   4  -5   0   40.50    5.60
   4  -5   0   38.60    4.20
  -4  -5   0   42.30    4.90
  -4  -5   0   56.59    6.70
  -4  -5   0   40.10    7.20
  -4   5   0   39.20    3.60
  -4   5   0   57.59    5.80
  -4   5   0   41.50    5.70
   4   5   0   45.30    4.30
  -4   5   0   43.70    4.00
   4   5   0   40.60    5.50
   4   5   0   35.70    6.50
  -4   5   0   36.70    5.30
  -4   5   0   38.70    6.90
  -4   5   0   35.00    4.50
  -4   5   0   44.00    4.40
  -5  -5   0 1338.97   84.79
   5  -5   0 1369.56   88.59
  -5  -5   0 1219.48   85.29
   5  -5   0 1363.86   83.89
  -5  -5   0 1276.37   84.29
   5  -5   0 1479.55   84.69
  -5   5   0 1477.65   83.19
  -5   5   0 1444.96   86.19
  -5   5   0 1297.67   85.89
   5   5   0 1384.06   83.89
   5   5   0 1395.16   86.19
   5   5   0 1405.26   88.89
  -5   5   0 1398.96   84.09
   6  -5   0  130.89   15.30
  -6  -5   0  165.38   14.20
  -6  -5   0  136.79   13.00
   6  -5   0  129.29   12.10
  -6  -5   0  163.78   13.50
  -6  -5   0  124.39   13.00
  -6   5   0  164.48   14.50
  -6   5   0  166.68   11.70
   6   5   0  150.38   12.20
  -6   5   0  150.58   13.60
   6   5   0  166.08   19.50
   7  -5   0  350.66   26.60
   7  -5   0  325.07   30.10
  -7  -5   0  412.56   29.00
  -7  -5   0  385.26   28.40
  -7  -5   0  422.26   28.70
  -7   5   0  422.26   29.60
  -7   5   0  339.77   27.70
   7   5   0  369.66   31.30
   8  -5   0    7.70    4.00
  -8  -5   0    8.00    3.80
   8  -5   0    2.00    4.10
  -8  -5   0    8.20    4.10
  -8   5   0    8.70    3.70
  -8   5   0   12.60    5.10
   8   5   0    4.40    4.90
  -9  -5   0    1.60    3.40
   9  -5   0    8.00    6.10
  -9  -5   0    4.40    4.30
  -9   5   0    1.30    4.60
  -9   5   0   -1.40    3.20
   9   5   0   -0.40    5.00
   0  -6   0 1155.58   62.39
   0  -6   0  967.60   61.69
   0  -6   0  981.80   61.89
   0  -6   0 1010.10   61.09
   0   6   0 1088.79   62.49
   0   6   0  940.31   60.99
   0   6   0 1040.80   61.69
  -1  -6   0 4872.51  374.56
   1   6   0 4780.32  370.46
  -2  -6   0   31.70    2.70
  -2  -6   0   28.70    3.80
  -2  -6   0   31.80    4.00
  -2  -6   0   32.60    2.60
   2  -6   0   31.50    3.20
  -2  -6   0   44.80    5.20
   2  -6   0   31.50    3.30
   2  -6   0   33.00    4.40
  -2  -6   0   24.80    3.40
   2  -6   0   26.30    3.00
   2  -6   0   36.80    3.80
  -2   6   0   41.30    3.70
   2   6   0   29.90    2.50
   2   6   0   27.10    2.80
  -2   6   0   30.40    3.00
   2   6   0   31.40    4.50
   2   6   0   34.90    4.00
  -2   6   0   35.30    3.30
  -2   6   0   31.50    3.70
  -2   6   0   33.30    4.60
   2   6   0   26.00    3.30
  -3  -6   0  139.49   12.10
   3  -6   0  155.48   11.60
  -3  -6   0  149.39   10.60
  -3  -6   0  132.89   11.60
   3  -6   0  144.09   11.00
  -3  -6   0  133.19   13.10
   3  -6   0  162.08   10.90
  -3  -6   0  155.58   10.10
  -3  -6   0  154.18    9.80
  -3  -6   0  128.89   12.20
  -3  -6   0  157.68   11.60
  -3   6   0  174.88    9.60
  -3   6   0  148.99   10.50
   3   6   0  140.59   12.00
   3   6   0  183.28   14.20
   3   6   0  158.08   10.30
  -3   6   0  160.08    9.80
  -3   6   0  149.19   13.30
  -3   6   0  158.78   11.70
  -3   6   0  157.18   12.00
  -3   6   0  132.89   10.80
   3   6   0  161.58   12.00
  -4  -6   0  284.77   23.10
  -4  -6   0  286.77   20.20
  -4  -6   0  315.97   21.30
  -4  -6   0  267.17   21.30
  -4  -6   0  308.87   19.60
   4  -6   0  306.97   19.50
  -4  -6   0  255.87   21.30
   4  -6   0  257.47   22.40
   4  -6   0  266.07   20.50
  -4   6   0  286.67   23.10
   4   6   0  264.67   22.60
  -4   6   0  308.27   21.30
   4   6   0  284.57   21.10
   4   6   0  305.27   19.10
  -4   6   0  301.87   18.70
   4   6   0  298.37   21.10
  -4   6   0  315.67   21.00
  -4   6   0  277.87   18.10
  -4   6   0  283.97   19.60
  -4   6   0  297.07   20.80
  -4   6   0  296.47   19.00
  -5  -6   0  133.39   11.50
   5  -6   0  149.88   10.90
   5  -6   0  133.09   12.40
   5  -6   0  141.79   11.10
  -5  -6   0  134.89   11.30
   5  -6   0  121.59   13.50
  -5  -6   0  131.59   12.10
  -5   6   0  133.19   12.20
  -5   6   0  119.89   11.60
  -5   6   0  144.89   10.40
   5   6   0  135.89   12.40
  -5   6   0  137.99    9.50
  -5   6   0  127.49   10.10
   5   6   0  140.39   14.80
  -6  -6   0  122.99   11.80
   6  -6   0  114.79   10.30
  -6  -6   0  113.09   10.90
   6  -6   0  128.79   14.20
   6   6   0  113.59   13.90
  -6   6   0   83.99   10.40
  -6   6   0  117.59    8.90
  -6   6   0  114.49   11.60
   6   6   0  118.89   10.10
  -7  -6   0  400.36   28.50
   7  -6   0  403.06   27.60
  -7  -6   0  345.47   27.90
   7  -6   0  372.66   31.10
  -7  -6   0  438.26   28.80
  -7   6   0  369.16   28.40
   7   6   0  376.96   31.90
  -7   6   0  358.46   28.90
  -8  -6   0  165.18   15.50
   8  -6   0  171.28   18.20
  -8  -6   0  176.58   16.20
   8  -6   0  162.18   15.00
  -8   6   0  184.78   16.00
  -8   6   0  153.68   16.50
   8   6   0  145.49   17.80
  -9  -6   0   25.50    7.20
  -9  -6   0   30.30    6.60
   9  -6   0   29.30    8.60
  -9   6   0   36.70    8.00
  -9   6   0   20.50    7.40
   9   6   0   40.20   10.80
   0  -7   0    0.50    0.30
   0  -7   0    0.40    0.60
   0  -7   0   -0.20    0.30
   0  -7   0    0.20    0.50
   0  -7   0    0.00    0.60
   0  -7   0    1.60    0.60
   0   7   0    0.10    0.40
   0   7   0    0.70    0.60
   0   7   0    0.00    0.60
   0   7   0    0.40    0.40
   0   7   0    3.10    0.90
   0   7   0    0.40    0.30
  -1  -7   0   60.29    5.60
   1  -7   0   64.69    4.90
   1  -7   0   62.79    4.90
  -1  -7   0   67.19    5.40
  -1  -7   0   61.39    6.00
  -1  -7   0   67.09    4.80
   1  -7   0   79.59    5.70
  -1  -7   0   64.19    5.60
   1  -7   0   65.59    4.50
   1   7   0   64.59    4.90
   1   7   0   50.49    5.20
  -1   7   0   68.89    5.10
   1   7   0   77.39    6.50
   1   7   0   64.79    4.20
  -1   7   0   63.69    5.80
  -1   7   0   63.39    4.90
  -1   7   0   58.99    5.90
   1   7   0   68.39    5.60
  -1   7   0   66.19    4.50
  -1   7   0   63.79    5.10
   1   7   0   59.39    5.60
  -1   7   0   77.29    5.80
  -2  -7   0  153.28   11.90
  -2  -7   0  169.88   12.40
  -2  -7   0  147.09   12.80
   2  -7   0  162.88   11.10
   2  -7   0  185.88   11.50
  -2  -7   0  162.08   12.40
  -2  -7   0  168.38   10.50
  -2  -7   0  152.68   11.60
   2  -7   0  176.58   12.00
   2  -7   0  166.18   13.00
   2  -7   0  174.98   11.40
  -2  -7   0  172.98   10.60
  -2   7   0  157.38   11.40
   2   7   0  154.58   12.10
  -2   7   0  157.78   12.80
   2   7   0  154.38   10.10
  -2   7   0  155.68   10.90
   2   7   0  153.08   12.80
  -2   7   0  147.79   11.70
   2   7   0  164.38   11.90
   2   7   0  167.78   11.00
  -3  -7   0 3810.92  201.48
  -3  -7   0 3104.49  201.48
   3  -7   0 3556.14  202.18
   3  -7   0 3199.88  204.88
  -3  -7   0 3382.16  203.88
  -3   7   0 3388.26  205.18
   3   7   0 3286.77  205.18
   3   7   0 3365.76  201.08
   4  -7   0 1383.26   82.89
  -4  -7   0 1399.96   86.09
  -4  -7   0 1358.46   81.29
  -4  -7   0 1303.07   82.09
  -4  -7   0 1418.96   79.29
   4  -7   0 1348.07   81.29
  -4  -7   0 1293.77   83.49
  -4  -7   0 1342.17   79.19
   4  -7   0 1302.67   84.99
   4  -7   0 1319.37   81.69
  -4  -7   0 1192.78   82.69
  -4   7   0 1417.16   82.89
   4   7   0 1356.36   83.19
  -4   7   0 1452.25   86.39
   4   7   0 1301.07   85.29
   4   7   0 1328.27   80.59
  -4   7   0 1346.17   80.79
   4   7   0 1237.88   82.69
  -4   7   0 1374.56   83.19
  -4   7   0 1245.68   82.69
  -4   7   0 1334.47   79.49
  -4   7   0 1295.47   81.39
  -5  -7   0  310.27   21.30
   5  -7   0  309.27   20.90
  -5  -7   0  326.07   22.00
   5  -7   0  278.17   24.20
  -5  -7   0  374.66   23.30
   5  -7   0  305.87   21.20
   5  -7   0  293.27   22.40
   5   7   0  282.67   24.70
  -5   7   0  292.27   22.40
  -5   7   0  305.27   20.30
  -5   7   0  302.47   18.90
   5   7   0  283.27   22.20
  -5   7   0  301.87   19.10
  -5   7   0  277.47   22.00
   5   7   0  290.27   22.60
   6  -7   0  342.07   24.00
  -6  -7   0  316.97   24.90
  -6  -7   0  325.27   24.50
   6  -7   0  339.37   28.10
  -6   7   0  354.96   25.60
   6   7   0  310.07   27.80
  -6   7   0  365.56   26.00
   6   7   0  367.26   25.70
  -7  -7   0  234.08   18.40
   7  -7   0  237.98   21.50
   7  -7   0  211.68   17.10
  -7  -7   0  260.57   19.00
  -7  -7   0  192.78   17.90
  -7   7   0  225.58   18.30
  -7   7   0  178.88   18.30
   7   7   0  172.48   20.20
   8  -7   0   25.70    5.40
  -8  -7   0   24.40    6.10
  -8  -7   0   26.40    5.40
   8  -7   0   27.40    7.80
   8   7   0   24.90    8.10
  -8   7   0   22.20    6.30
  -8   7   0   11.80    5.00
  -9  -7   0  470.25   33.20
   9  -7   0  415.36   35.90
  -9  -7   0  469.05   33.70
  -9   7   0  420.06   35.00
  -9   7   0  443.66   32.90
   9   7   0  406.56   36.10
   0  -8   0 2178.68  130.19
  -1  -8   0  967.80   67.69
  -1  -8   0 1091.39   67.69
   1  -8   0 1059.59   66.09
   1  -8   0  999.00   65.39
   1  -8   0 1111.69   65.99
  -1  -8   0 1125.49   65.79
   1  -8   0  970.00   65.79
  -1  -8   0 1111.39   66.89
   1   8   0 1121.89   65.99
   1   8   0 1111.79   64.99
  -1   8   0  960.90   67.29
  -1   8   0 1109.69   65.49
  -1   8   0 1112.19   66.09
  -1   8   0 1227.78   66.99
  -1   8   0 1070.39   66.19
   1   8   0 1169.18   65.09
  -1   8   0 1128.49   65.89
   1   8   0 1160.28   68.09
   1   8   0 1197.38   66.79
  -1   8   0 1100.49   67.39
  -2  -8   0 1304.47   84.79
  -2  -8   0 1267.77   85.19
   2  -8   0 1555.84   85.19
  -2  -8   0 1382.16   83.39
   2  -8   0 1502.85   86.69
  -2  -8   0 1449.76   83.19
  -2  -8   0 1408.06   84.79
   2  -8   0 1247.98   83.99
  -2  -8   0 1483.05   86.99
   2  -8   0 1502.75   84.49
  -2  -8   0 1480.95   85.49
   2  -8   0 1412.16   84.19
  -2   8   0 1630.94   85.39
   2   8   0 1224.88   84.79
  -2   8   0 1281.57   85.99
   2   8   0 1387.86   83.79
   2   8   0 1402.66   82.89
  -2   8   0 1354.16   84.49
  -2   8   0 1265.27   83.99
   2   8   0 1290.57   85.19
   2   8   0 1595.24   86.99
  -2   8   0 1313.97   83.89
   3  -8   0    0.10    1.30
  -3  -8   0    3.90    2.10
  -3  -8   0    0.70    1.10
   3  -8   0    3.50    1.40
   3  -8   0    8.20    2.20
  -3  -8   0    1.40    1.80
   3  -8   0    1.70    1.00
  -3  -8   0    1.60    0.60
  -3  -8   0    1.00    1.10
   3  -8   0    1.90    1.60
  -3  -8   0    4.00    1.20
  -3  -8   0    1.70    1.40
   3   8   0    0.20    1.20
   3   8   0    3.80    1.20
  -3   8   0   -1.00    1.70
  -3   8   0    0.70    1.20
  -3   8   0    1.70    1.10
  -3   8   0    2.30    1.20
  -3   8   0    2.70    1.20
   3   8   0    2.70    0.80
   3   8   0    1.50    1.70
  -4  -8   0  241.78   16.50
  -4  -8   0  239.88   18.80
  -4  -8   0  246.98   14.70
   4  -8   0  232.68   16.80
  -4  -8   0  247.68   14.90
   4  -8   0  227.38   17.50
  -4  -8   0  241.28   17.50
  -4  -8   0  214.88   18.40
  -4  -8   0  228.68   17.80
   4  -8   0  260.57   20.10
   4  -8   0  250.97   16.80
  -4  -8   0  207.58   19.60
   4   8   0  240.48   20.40
  -4   8   0  219.48   16.10
   4   8   0  227.68   18.00
   4   8   0  252.87   18.40
  -4   8   0  229.28   17.90
  -4   8   0  280.27   18.60
  -4   8   0  242.28   17.10
  -4   8   0  208.68   19.40
  -4   8   0  262.67   18.10
   5  -8   0    9.10    2.80
   5  -8   0    8.40    2.40
   5  -8   0   11.20    3.80
   5  -8   0    6.90    3.40
  -5  -8   0    9.80    2.80
  -5  -8   0   12.00    3.40
  -5  -8   0    9.60    3.10
  -5   8   0    9.80    3.10
  -5   8   0   10.10    3.10
   5   8   0    4.80    3.40
   5   8   0    8.80    3.10
   5   8   0    9.20    3.90
   5   8   0    4.90    1.80
  -5   8   0    8.20    2.40
  -6  -8   0  372.06   28.00
   6  -8   0  393.76   27.00
  -6  -8   0  387.16   27.80
   6  -8   0  379.46   30.80
   6   8   0  443.66   32.30
  -6   8   0  381.36   28.30
  -6   8   0  345.77   28.10
   6   8   0  423.66   28.60
  -7  -8   0  125.09   13.70
   7  -8   0  162.88   13.50
  -7  -8   0  162.28   14.60
  -7  -8   0  113.09   13.20
   7  -8   0  165.68   17.00
  -7   8   0  169.28   14.90
  -7   8   0  150.48   15.20
   7   8   0  162.98   17.30
   8  -8   0   10.00    4.20
  -8  -8   0   12.20    5.70
   8  -8   0   12.30    5.70
  -8  -8   0    7.40    3.80
  -8   8   0   12.00    4.30
   8   8   0   11.20    5.90
  -8   8   0   18.10    6.20
  -9  -8   0   47.30    9.20
  -9  -8   0   61.69    9.50
   9  -8   0   34.30    9.10
  -9   8   0   59.29    9.90
   9   8   0   42.20   10.80
  -9   8   0   65.49   12.30
   0  -9   0   -0.20    0.60
   0  -9   0    0.20    0.50
   0  -9   0   -0.50    0.70
   0  -9   0   -0.50    0.50
   0  -9   0    4.80    1.10
   0  -9   0    0.50    0.50
   0   9   0    1.00    0.80
   0   9   0    0.50    0.60
   0   9   0    0.70    0.80
   0   9   0   -0.20    0.50
   0   9   0    1.10    0.50
   0   9   0    0.80    0.60
   1  -9   0  159.28   11.30
   1  -9   0  155.28   11.10
  -1  -9   0  186.58   11.50
   1  -9   0  182.98   11.60
  -1  -9   0  190.38   12.30
   1  -9   0  168.58   12.90
  -1  -9   0  192.18   12.60
  -1  -9   0  175.48   12.40
   1  -9   0  136.29   11.90
  -1  -9   0  161.58   13.00
   1  -9   0  162.98   11.60
  -1   9   0  147.19   12.10
   1   9   0  147.99   11.90
  -1   9   0  184.68   11.70
  -1   9   0  179.48   11.80
  -1   9   0  152.18   11.20
   1   9   0  174.38   11.60
   1   9   0  178.98   10.50
  -1   9   0  179.48   11.20
   1   9   0  190.28   10.70
   1   9   0  180.48   12.60
   1   9   0  168.08   13.10
  -2  -9   0   50.79    3.50
  -2  -9   0   42.40    5.10
   2  -9   0   50.19    4.50
   2  -9   0   51.99    5.00
  -2  -9   0   52.49    6.30
  -2  -9   0   47.60    5.40
  -2  -9   0   50.39    5.00
  -2  -9   0   48.20    3.90
  -2  -9   0   43.90    4.80
   2  -9   0   43.40    4.30
  -2   9   0   47.60    4.40
   2   9   0   46.00    3.30
  -2   9   0   46.70    5.80
   2   9   0   50.09    5.50
  -2   9   0   43.60    4.40
  -2   9   0   40.70    4.90
   2   9   0   46.20    4.20
  -2   9   0   53.49    3.10
  -2   9   0   44.90    4.70
   2   9   0   40.20    4.80
   2   9   0   44.90    7.00
  -3  -9   0 2224.28  131.79
   3  -9   0 2138.39  132.69
   3  -9   0 2314.07  135.89
  -3  -9   0 2314.97  134.69
  -3  -9   0 1897.91  135.19
  -3  -9   0 1931.51  133.39
  -3  -9   0 2195.08  134.59
   3  -9   0 2361.86  132.69
   3  -9   0 2105.49  132.89
  -3  -9   0 2378.86  131.39
   3   9   0 2090.39  132.19
  -3   9   0 2175.08  135.69
   3   9   0 2151.08  133.89
   3   9   0 2240.68  134.39
   3   9   0 2478.45  136.79
   3   9   0 2312.67  131.29
  -3   9   0 2309.77  133.69
  -3   9   0 2349.76  132.39
  -3   9   0 1982.50  133.49
  -4  -9   0  115.49    9.40
  -4  -9   0  105.19    6.70
  -4  -9   0   88.89    7.90
  -4  -9   0   93.69   11.30
   4  -9   0  107.09    9.40
   4  -9   0   94.69    8.60
   4  -9   0  116.59    8.90
   4  -9   0   89.39   10.60
  -4  -9   0   97.89   10.30
  -4  -9   0   95.69    7.10
  -4  -9   0   95.69    9.40
  -4  -9   0   91.69   10.10
  -4   9   0   94.29    8.00
  -4   9   0  100.59   11.40
  -4   9   0   95.59    8.50
  -4   9   0   96.59    9.50
   4   9   0  105.59    7.60
   4   9   0   93.19    9.70
   4   9   0   99.89   11.30
  -4   9   0  108.19    9.70
  -4   9   0  119.89    9.90
   4   9   0   92.49    9.60
   5  -9   0    8.90    2.50
  -5  -9   0    9.10    3.10
   5  -9   0    6.80    3.50
   5  -9   0   13.30    4.00
  -5  -9   0    9.60    2.90
  -5  -9   0   13.00    3.20
   5   9   0   12.40    4.50
  -5   9   0    9.00    2.90
   5   9   0    5.20    1.80
   5   9   0   11.30    4.50
   5   9   0    7.20    3.00
  -5   9   0    8.80    2.60
  -5   9   0    6.30    2.90
  -6  -9   0   15.40    4.70
  -6  -9   0   12.40    3.70
   6  -9   0   13.00    3.60
   6  -9   0   17.30    5.30
   6   9   0   14.70    5.20
  -6   9   0    9.40    3.80
   6   9   0    8.20    3.40
  -6   9   0   11.30    3.40
  -7  -9   0  192.58   16.90
  -7  -9   0  156.58   16.50
  -7  -9   0  208.38   17.60
   7  -9   0  192.68   19.80
   7  -9   0  218.78   16.60
  -7   9   0  234.58   17.60
   7   9   0  179.88   19.70
  -7   9   0  199.48   18.00
  -8  -9   0   39.30    7.50
  -8  -9   0   36.10    8.50
   8  -9   0   24.80    7.80
  -8  -9   0   32.80    7.20
   8  -9   0   24.40    5.80
   8   9   0   30.40    8.50
  -8   9   0   38.60    7.40
  -8   9   0   34.50    8.10
  -9  -9   0  653.13   44.90
  -9  -9   0  739.13   46.80
   9  -9   0  634.84   48.80
  -9   9   0  603.84   49.10
   9   9   0  611.14   49.00
  -9   9   0  610.04   44.90
   0 -10   0 1680.43   98.39
   0 -10   0 1482.95   99.19
   0  10   0 1707.23  100.69
   0  10   0 1654.93   98.29
   0  10   0 1608.64   98.89
   0  10   0 1729.83   99.99
   0  10   0 1682.93   99.19
   1 -10   0 1170.58   70.09
   1 -10   0 1100.99   69.99
   1 -10   0 1116.09   70.29
  -1 -10   0 1232.28   71.59
  -1 -10   0 1144.29   69.99
  -1 -10   0 1116.59   71.09
  -1 -10   0 1144.99   77.39
   1 -10   0 1189.98   71.99
   1 -10   0 1184.98   69.79
   1  10   0 1248.78   71.49
  -1  10   0 1086.79   69.89
   1  10   0 1067.19   69.09
  -1  10   0 1126.39   70.19
  -1  10   0 1204.18   69.79
   1  10   0 1157.28   68.99
   1  10   0 1263.37   71.19
   1  10   0 1119.59   70.19
  -1  10   0 1196.08   70.49
  -1  10   0 1213.28   71.29
  -2 -10   0   74.89    8.50
   2 -10   0   89.39    7.10
  -2 -10   0   98.79    5.80
  -2 -10   0   84.99    8.00
  -2 -10   0   90.29    7.80
  -2 -10   0   97.09    7.90
   2 -10   0   86.59    5.90
  -2 -10   0   86.99    6.50
   2 -10   0   86.79    7.10
  -2 -10   0   85.39    8.10
   2 -10   0  109.69    8.20
   2  10   0   80.69    6.90
  -2  10   0   94.89    7.00
  -2  10   0   82.99    8.60
   2  10   0   87.69    7.80
  -2  10   0   88.49    5.80
  -2  10   0   95.29    7.30
  -2  10   0   90.99    8.00
   2  10   0   87.19    5.60
   2  10   0   74.89    8.60
   2  10   0   95.09    8.40
  -2  10   0  101.09    7.70
  -3 -10   0  680.03   45.50
  -3 -10   0  605.64   43.60
  -3 -10   0  718.63   41.10
   3 -10   0  609.14   42.00
   3 -10   0  767.52   45.80
   3 -10   0  675.53   42.20
  -3 -10   0  735.23   44.30
   3 -10   0  719.53   43.30
  -3 -10   0  699.03   41.20
  -3 -10   0  621.74   43.20
  -3 -10   0  657.13   42.90
   3 -10   0  685.83   42.60
  -3  10   0  664.73   41.90
   3  10   0  697.93   40.70
   3  10   0  706.43   44.10
   3  10   0  689.23   45.70
  -3  10   0  592.84   43.20
   3  10   0  705.23   43.70
  -3  10   0  569.24   41.90
   4 -10   0 1221.48   69.09
   4 -10   0 1124.19   69.59
  -4 -10   0 1154.08   66.79
  -4 -10   0 1121.69   70.99
  -4 -10   0 1068.89   67.99
  -4 -10   0 1182.68   67.49
   4 -10   0 1161.78   69.09
  -4 -10   0 1117.89   69.69
  -4 -10   0 1047.50   70.89
  -4 -10   0 1104.29   70.29
   4 -10   0 1097.09   72.79
   4  10   0 1011.10   72.09
  -4  10   0 1088.09   69.89
  -4  10   0 1080.99   69.99
  -4  10   0 1080.29   68.69
   4  10   0 1114.39   67.39
   4  10   0 1125.19   70.69
  -4  10   0 1114.49   68.29
   4  10   0 1159.38   70.59
  -5 -10   0  138.29   12.90
  -5 -10   0  158.98   14.10
   5 -10   0  148.79   13.70
   5 -10   0  142.39   15.30
   5 -10   0  173.38   13.30
   5 -10   0  120.59   12.30
   5  10   0  165.48   14.20
  -5  10   0  163.78   14.10
  -5  10   0  168.88   13.90
  -5  10   0  159.88   12.40
   5  10   0  165.78   11.70
   5  10   0  200.58   17.50
   6 -10   0 1038.90   65.59
  -6 -10   0  901.01   66.39
  -6 -10   0 1044.50   66.69
   6 -10   0  998.30   70.09
   6  10   0 1134.89   67.59
  -6  10   0 1055.49   66.99
   6  10   0 1091.59   71.09
  -6  10   0 1067.09   67.69
  -7 -10   0   21.80    5.30
  -7 -10   0   27.00    6.00
   7 -10   0   33.90    5.90
   7 -10   0   32.30    7.90
  -7  10   0   22.90    5.30
  -7  10   0   29.70    6.90
   7  10   0   26.00    7.70
  -8 -10   0   42.40    9.00
  -8 -10   0   45.80    7.40
   8 -10   0   41.60    9.70
   8 -10   0   36.80    9.40
  -8 -10   0   30.50    6.90
  -8  10   0   34.00    8.20
  -8  10   0   46.20    8.10
   8  10   0   51.39   11.00
  -9 -10   0  312.37   25.20
  -9 -10   0  293.67   24.30
  -9  10   0  283.57   27.50
   9  10   0  267.67   27.50
   0 -11   0    0.30    0.70
   0 -11   0   -0.50    0.60
   0 -11   0    0.70    0.50
   0 -11   0   -0.40    0.70
   0 -11   0    0.30    1.00
   0 -11   0    0.50    0.80
   0  11   0   -0.40    0.80
   0  11   0    0.70    1.10
   0  11   0   -0.60    0.40
   0  11   0   -0.30    0.60
   0  11   0    0.00    0.60
   0  11   0    0.50    0.70
   1 -11   0  128.79   10.50
  -1 -11   0  139.29   10.70
   1 -11   0  128.69    9.70
   1 -11   0  140.39   11.40
   1 -11   0  142.29    9.70
   1 -11   0  130.49    9.40
  -1 -11   0  113.69   10.00
   1 -11   0  138.19   10.00
  -1 -11   0  123.89   10.50
  -1 -11   0  159.28   11.90
  -1 -11   0  147.79    9.80
   1  11   0  137.99    8.70
  -1  11   0  156.78   11.10
  -1  11   0  138.89    9.60
  -1  11   0  138.79    9.90
  -1  11   0  138.09   10.10
   1  11   0  116.99   11.00
   1  11   0  140.19    8.90
  -1  11   0  155.28    9.70
   1  11   0  155.38   10.80
   1  11   0  133.19   10.90
   1  11   0  135.59    9.90
   1  11   0  143.39   10.50
   2 -11   0  396.56   26.80
  -2 -11   0  391.06   28.90
   2 -11   0  439.56   27.70
  -2 -11   0  410.96   28.10
   2 -11   0  434.76   27.10
  -2 -11   0  438.86   27.60
   2 -11   0  381.26   25.60
  -2 -11   0  432.46   26.30
  -2 -11   0  449.46   31.50
  -2 -11   0  391.06   28.10
  -2  11   0  439.36   25.50
  -2  11   0  385.56   26.60
  -2  11   0  487.75   29.80
   2  11   0  405.06   29.30
  -2  11   0  412.56   29.00
  -2  11   0  385.16   27.80
   2  11   0  455.95   28.10
   2  11   0  401.16   25.00
   2  11   0  420.96   25.10
  -2  11   0  460.95   27.40
  -2  11   0  394.76   26.70
   2  11   0  459.45   28.60
   2  11   0  398.46   26.60
   3 -11   0 1297.67   78.99
   3 -11   0 1248.38   77.99
  -3 -11   0 1252.27   76.59
  -3 -11   0 1113.89   81.09
   3 -11   0 1438.46   78.49
  -3 -11   0 1349.86   80.29
  -3 -11   0 1263.97   76.79
  -3 -11   0 1316.57   79.49
  -3 -11   0 1215.68   79.59
  -3 -11   0 1226.68   78.79
   3 -11   0 1458.55   78.59
  -3  11   0 1216.08   78.69
  -3  11   0 1344.97   77.89
   3  11   0 1419.46   80.39
   3  11   0 1332.37   79.69
  -3  11   0 1247.78   80.89
   3  11   0 1363.36   81.69
   3  11   0 1138.99   76.49
   3  11   0 1163.28   79.49
  -3  11   0 1185.78   78.89
  -4 -11   0 1439.06   86.99
  -4 -11   0 1349.27   87.49
  -4 -11   0 1358.06   87.79
   4 -11   0 1166.88   85.79
   4 -11   0 1430.66   85.39
  -4 -11   0 1397.16   89.49
  -4 -11   0 1281.97   85.89
   4 -11   0 1311.17   85.29
  -4 -11   0 1482.05   84.39
   4 -11   0 1406.96   85.99
  -4 -11   0 1389.86   83.39
   4 -11   0 1542.25   89.59
  -4 -11   0 1320.87   84.19
  -4  11   0 1364.86   88.89
   4  11   0 1428.86   89.89
   4  11   0 1474.65   87.19
  -4  11   0 1404.86   85.19
   4  11   0 1449.46   87.09
  -4  11   0 1463.55   86.79
  -4  11   0 1468.75   84.99
  -4  11   0 1353.66   86.59
   4  11   0 1374.66   83.59
   5 -11   0   15.30    4.60
  -5 -11   0    8.20    2.90
  -5 -11   0   14.40    3.20
   5 -11   0   10.80    3.10
   5 -11   0    3.40    2.40
  -5 -11   0   10.60    3.30
  -5  11   0    9.10    3.00
   5  11   0    8.20    3.10
   5  11   0    5.30    3.40
  -5  11   0    6.50    2.40
  -5  11   0    6.50    3.00
  -6 -11   0  428.76   30.80
   6 -11   0  431.06   33.70
  -6 -11   0  495.45   31.80
   6 -11   0  490.05   30.40
   6  11   0  433.76   31.30
   6  11   0  426.96   34.20
  -6  11   0  370.76   31.20
  -6  11   0  414.26   31.10
   7 -11   0  169.78   14.10
   7 -11   0  168.78   17.30
  -7 -11   0  180.48   15.60
  -7 -11   0  159.68   15.30
   7  11   0  145.19   17.10
   7  11   0  155.88   14.90
  -7  11   0  146.79   15.80
  -7  11   0  151.68   15.00
  -8 -11   0   53.49    9.80
  -8 -11   0   37.70    7.00
   8 -11   0   29.70    6.10
   8 -11   0   44.50   10.00
  -8 -11   0   46.80    8.40
  -8  11   0   42.90    8.00
   8  11   0   36.10    9.90
  -8  11   0   39.80    9.40
  -9 -11   0  155.68   19.80
  -9 -11   0  221.28   20.00
  -9  11   0  239.18   22.90
   9  11   0  204.58   22.90
  -9  11   0  167.88   17.70
  -9  11   0  220.48   22.90
   0 -12   0  893.41   59.59
   0 -12   0  918.51   59.39
   0 -12   0  971.70   58.59
   0 -12   0  874.01   59.09
   0 -12   0 1067.49   60.29
   0  12   0  978.70   59.49
   0  12   0  968.90   59.59
   0  12   0  991.60   59.59
   0  12   0  898.31   58.39
   0  12   0 1105.99   60.59
   0  12   0 1051.79   61.39
  -1 -12   0  563.84   36.80
   1 -12   0  540.45   36.20
   1 -12   0  627.64   35.90
  -1 -12   0  537.05   37.00
  -1 -12   0  552.24   37.10
  -1 -12   0  607.74   38.20
   1 -12   0  503.95   35.90
   1 -12   0  586.74   36.00
   1 -12   0  629.74   38.10
   1 -12   0  637.54   37.30
  -1  12   0  556.34   35.80
   1  12   0  575.14   37.00
   1  12   0  559.04   36.70
   1  12   0  561.14   34.90
  -1  12   0  588.64   35.90
  -1  12   0  578.84   36.30
   1  12   0  631.84   37.80
  -1  12   0  568.94   36.40
   1  12   0  566.94   36.30
  -1  12   0  582.64   37.20
   1  12   0  640.34   35.20
  -2 -12   0 1057.79   65.39
   2 -12   0  981.30   64.39
  -2 -12   0 1088.49   67.29
  -2 -12   0 1179.78   66.39
  -2 -12   0 1048.00   63.99
  -2 -12   0 1125.69   65.29
   2 -12   0 1057.19   63.49
  -2 -12   0  975.40   65.89
   2 -12   0  975.40   65.29
  -2  12   0 1069.99   63.29
  -2  12   0  998.70   66.59
  -2  12   0 1078.29   67.29
   2  12   0 1092.79   64.69
   2  12   0  942.21   66.89
   2  12   0 1015.70   65.99
  -2  12   0 1073.69   64.99
   2  12   0 1223.18   66.09
  -2  12   0 1050.49   64.49
  -2  12   0 1028.90   64.29
  -3 -12   0   49.40    3.90
  -3 -12   0   54.19    6.70
  -3 -12   0   42.50    5.50
  -3 -12   0   57.79    6.20
  -3 -12   0   58.99    4.70
   3 -12   0   54.89    6.10
  -3 -12   0   36.80    6.90
   3 -12   0   53.49    5.40
   3 -12   0   50.09    5.40
  -3 -12   0   48.80    6.50
   3  12   0   54.09    6.40
  -3  12   0   39.80    5.70
   3  12   0   69.79    7.10
  -3  12   0   56.29    5.40
  -3  12   0   52.79    7.10
   3  12   0   54.09    3.80
  -3  12   0   62.69    5.50
   3  12   0   44.10    6.90
   3  12   0   59.29    5.50
  -3  12   0   50.39    7.30
  -3  12   0   55.39    6.00
   4 -12   0  397.46   25.50
  -4 -12   0  346.87   29.20
  -4 -12   0  304.97   25.80
   4 -12   0  348.67   25.70
   4 -12   0  374.76   25.40
  -4 -12   0  380.86   23.60
  -4 -12   0  374.46   26.30
   4 -12   0  371.56   28.70
  -4  12   0  403.56   29.40
  -4  12   0  388.86   25.30
   4  12   0  401.06   23.60
   4  12   0  377.36   29.00
  -4  12   0  383.36   26.60
   4  12   0  355.76   26.70
  -4  12   0  407.66   26.90
   4  12   0  403.46   27.30
  -5 -12   0    3.70    2.50
  -5 -12   0    2.80    2.10
   5 -12   0   10.30    2.90
  -5 -12   0    3.70    2.50
   5 -12   0    0.70    1.60
   5 -12   0    4.30    2.90
  -5  12   0    2.60    2.10
   5  12   0    1.60    2.10
   5  12   0    1.50    2.60
  -5  12   0    2.90    2.50
  -5  12   0    1.80    2.30
   6 -12   0  180.78   14.10
   6 -12   0  151.78   16.40
  -6 -12   0  165.88   14.40
  -6 -12   0  134.19   14.10
  -6  12   0  184.88   15.90
  -6  12   0  140.19   14.20
   6  12   0  161.38   14.70
   6  12   0  198.68   18.40
  -7 -12   0  205.48   18.30
   7 -12   0  202.48   16.80
  -7 -12   0  223.98   18.60
   7 -12   0  222.28   21.00
  -7  12   0  196.98   18.20
  -7  12   0  197.48   19.40
   7  12   0  196.88   17.60
   7  12   0  228.98   22.00
  -8 -12   0  860.61   55.19
  -8 -12   0  822.92   53.29
   8 -12   0  795.02   52.29
  -8  12   0  713.53   55.59
   8  12   0  758.02   57.39
  -8  12   0  782.92   53.39
   9 -12   0   32.30   10.40
  -9 -12   0   37.30    8.70
  -9 -12   0   25.00    6.30
  -9  12   0   34.90    9.50
  -9  12   0   25.20    6.60
   9  12   0   29.70    9.50
   0 -13   0    0.20    1.20
   0 -13   0    1.00    1.10
   0 -13   0    0.40    0.70
   0 -13   0   -0.20    0.60
   0 -13   0   -0.10    0.60
   0  13   0    2.90    1.30
   0  13   0    0.30    0.60
   0  13   0    1.30    1.00
   0  13   0    0.40    0.70
   0  13   0   -1.20    0.80
   0  13   0   -0.30    0.90
   1 -13   0  192.18   13.90
   1 -13   0  188.48   13.20
   1 -13   0  194.68   14.90
   1 -13   0  154.48   12.50
  -1 -13   0  175.98   14.00
  -1 -13   0  202.88   13.90
   1 -13   0  180.78   12.80
  -1 -13   0  182.08   14.10
  -1 -13   0  202.58   13.10
   1  13   0  188.38   13.30
  -1  13   0  197.38   14.20
   1  13   0  219.28   14.20
   1  13   0  202.08   13.90
  -1  13   0  196.58   13.50
   1  13   0  187.78   11.80
   1  13   0  200.48   15.30
  -1  13   0  170.58   15.00
   1  13   0  170.58   12.00
  -1  13   0  206.18   13.40
   1  13   0  191.48   14.50
  -1  13   0  172.38   12.70
  -1  13   0  188.18   12.70
   2 -13   0  405.06   25.60
   2 -13   0  384.16   26.50
  -2 -13   0  422.36   27.40
  -2 -13   0  436.36   28.20
  -2 -13   0  447.56   28.40
  -2 -13   0  358.66   27.10
  -2 -13   0  401.86   26.10
  -2 -13   0  468.45   29.90
   2 -13   0  403.86   28.30
   2  13   0  346.87   26.30
  -2  13   0  435.26   29.00
   2  13   0  410.36   28.20
   2  13   0  479.05   30.00
  -2  13   0  389.96   27.60
  -2  13   0  385.06   27.00
  -2  13   0  472.95   30.10
  -2  13   0  399.56   26.30
  -2  13   0  364.86   26.30
   2  13   0  450.75   27.90
  -2  13   0  416.56   25.40
   3 -13   0  185.08   14.50
  -3 -13   0  190.28   11.50
  -3 -13   0  181.58   15.30
   3 -13   0  182.08   13.70
   3 -13   0  185.68   13.70
  -3 -13   0  177.38   12.60
   3 -13   0  194.18   13.70
  -3 -13   0  209.98   15.50
  -3 -13   0  213.08   14.80
  -3 -13   0  174.18   16.20
  -3  13   0  173.18   13.30
  -3  13   0  164.18   15.70
   3  13   0  191.08   11.40
   3  13   0  199.48   16.70
   3  13   0  182.98   15.00
   3  13   0  165.88   13.40
  -3  13   0  160.28   13.90
  -3  13   0  203.98   16.60
   3  13   0  201.18   16.50
  -4 -13   0  275.57   21.50
   4 -13   0  282.17   20.50
  -4 -13   0  279.07   24.60
  -4 -13   0  297.67   18.90
  -4 -13   0  292.57   21.20
  -4 -13   0  352.56   19.70
   4  13   0  299.37   18.80
   4  13   0  300.87   22.40
  -4  13   0  281.07   21.50
  -4  13   0  295.07   20.30
   4  13   0  278.27   22.00
  -4  13   0  304.07   24.10
   4  13   0  324.97   24.70
  -4  13   0  228.38   20.90
  -5 -13   0 1790.42  101.69
   5 -13   0 1786.02  100.99
  -5 -13   0 1540.25  101.59
   5 -13   0 1445.86  103.79
  -5 -13   0 1674.33   99.49
   5 -13   0 1701.43  100.69
  -5 -13   0 1581.44   97.49
  -5  13   0 1791.62  104.69
   5  13   0 1667.83  102.29
   5  13   0 1601.94  105.29
  -5  13   0 1380.26  102.89
  -5  13   0 1666.93  101.99
  -6 -13   0   32.80    5.70
  -6 -13   0   34.90    6.50
   6 -13   0   32.10    5.60
   6 -13   0   20.30    6.00
  -6  13   0   36.40    7.60
   6  13   0   24.60    7.10
   6  13   0   22.10    5.60
  -6  13   0   37.30    5.90
  -7 -13   0   34.90    7.00
  -7 -13   0   40.80    7.60
   7 -13   0   41.20    6.70
   7  13   0   33.90    8.90
  -7  13   0   36.70    6.80
   7  13   0   26.00    6.00
  -7  13   0   26.10    7.30
  -8 -13   0   23.10    6.90
  -8 -13   0   21.80    6.40
   8 -13   0   24.90    5.80
  -8 -13   0   27.20    6.80
  -8  13   0   22.80    5.90
  -8  13   0   12.70    6.30
   8  13   0   27.40    8.50
  -9 -13   0   57.29    9.40
  -9 -13   0   48.40    9.40
   9 -13   0   69.19   10.50
  -9  13   0   56.79   11.60
   9  13   0   52.39   12.00
  -9  13   0   61.49   10.00
   0 -14   0 2001.70  123.59
   0 -14   0 2074.49  121.19
   0 -14   0 2229.48  123.39
   0  14   0 2097.59  124.39
   0  14   0 2002.20  121.99
   0  14   0 1961.30  122.09
   0  14   0 1890.41  121.79
   0  14   0 1972.70  120.89
  -1 -14   0  147.29   13.20
  -1 -14   0  177.48   12.50
  -1 -14   0  192.18   13.90
  -1 -14   0  172.58   14.50
  -1 -14   0  172.78   13.10
   1 -14   0  180.28   12.40
   1 -14   0  172.68   12.60
   1 -14   0  156.58   13.20
   1 -14   0  184.48   12.50
   1 -14   0  169.28   14.30
   1  14   0  170.88   12.70
  -1  14   0  157.68   14.40
  -1  14   0  185.18   12.90
  -1  14   0  183.78   12.20
   1  14   0  180.58   13.20
   1  14   0  188.98   11.60
   1  14   0  180.18   11.30
   1  14   0  166.98   13.40
  -1  14   0  183.08   12.50
   1  14   0  177.08   14.70
  -1  14   0  203.28   13.10
  -1  14   0  190.68   13.90
   1  14   0  182.78   14.10
  -2 -14   0 1901.51  110.09
   2 -14   0 2100.79  111.89
  -2 -14   0 1671.03  111.69
   2 -14   0 1843.32  110.79
  -2 -14   0 1831.72  111.19
   2 -14   0 1898.01  109.59
  -2 -14   0 1878.61  112.29
   2 -14   0 1792.02  110.39
   2  14   0 1891.01  110.69
  -2  14   0 1664.73  112.59
  -2  14   0 1759.62  110.09
   2  14   0 1815.92  112.09
  -2  14   0 1878.61  111.19
   2  14   0 1781.32  113.39
  -2  14   0 1716.63  113.39
  -2  14   0 1847.72  109.39
  -3 -14   0  196.68   15.00
   3 -14   0  193.48   14.00
   3 -14   0  211.08   14.10
  -3 -14   0  199.38   14.90
   3 -14   0  182.18   14.80
  -3 -14   0  170.88   16.50
  -3 -14   0  159.28   15.10
  -3 -14   0  182.38   13.00
   3 -14   0  189.18   14.00
   3  14   0  212.08   15.70
  -3  14   0  200.68   16.90
  -3  14   0  194.58   13.90
  -3  14   0  195.48   14.00
   3  14   0  201.78   14.30
   3  14   0  227.68   16.20
  -3  14   0  180.58   14.50
  -3  14   0  163.38   14.70
  -3  14   0  183.68   16.40
   3  14   0  162.78   16.30
  -4 -14   0 1134.09   61.99
  -4 -14   0  918.01   67.69
  -4 -14   0 1000.90   65.39
  -4 -14   0  985.80   64.89
  -4 -14   0 1043.50   62.49
   4 -14   0  973.20   64.19
   4 -14   0 1119.49   64.49
  -4  14   0 1028.10   65.79
   4  14   0 1012.30   65.79
  -4  14   0 1059.79   65.59
   4  14   0 1085.59   68.79
  -4  14   0  964.70   63.69
   5 -14   0   22.80    4.60
  -5 -14   0   13.00    3.50
  -5 -14   0   20.20    4.50
  -5 -14   0   20.90    3.40
  -5 -14   0   17.00    2.60
  -5 -14   0   20.10    2.80
   5 -14   0   11.30    3.30
   5  14   0   19.30    4.80
   5  14   0   19.80    6.10
  -5  14   0   20.60    5.00
  -5  14   0   17.70    4.10
  -5  14   0    8.00    3.20
  -5  14   0   20.50    5.80
  -6 -14   0  163.08   15.50
   6 -14   0  204.98   16.20
  -6 -14   0  203.38   16.80
   6  14   0  200.98   19.90
  -6  14   0  224.88   18.40
  -6  14   0  179.18   16.30
   6  14   0  176.18   16.50
   7 -14   0    2.90    2.70
  -7 -14   0    2.20    3.20
  -7 -14   0    6.70    3.90
  -7  14   0    2.20    4.00
  -7  14   0    4.50    3.00
  -7  14   0    4.80    4.10
   7  14   0    1.30    2.90
   7  14   0    0.60    4.20
  -8 -14   0  469.75   38.10
  -8 -14   0  586.14   39.00
   8 -14   0  556.74   37.80
   8  14   0  523.65   42.80
  -8  14   0  534.35   39.20
  -8  14   0  555.14   42.60
  -8  14   0  592.54   42.90
  -9 -14   0   21.30    6.10
  -9 -14   0   21.50    6.20
   9 -14   0   26.00    7.00
   9  14   0   28.50    9.10
  -9  14   0   24.40    8.20
  -9  14   0   25.00    7.00
   0 -15   0   -1.40    1.20
   0 -15   0    1.00    0.90
   0 -15   0    1.00    1.50
   0 -15   0    2.10    1.30
   0 -15   0    0.90    0.70
   0  15   0   -0.70    1.10
   0  15   0    0.00    0.90
   0  15   0   -0.10    0.80
   0  15   0    1.20    1.70
   0  15   0    0.20    0.90
  -1 -15   0  672.73   42.20
  -1 -15   0  764.42   43.40
  -1 -15   0  690.13   43.80
   1 -15   0  628.64   43.20
   1 -15   0  596.34   41.90
  -1 -15   0  653.93   43.40
   1 -15   0  774.52   45.10
  -1 -15   0  591.94   44.10
   1 -15   0  673.63   42.40
   1 -15   0  690.83   42.10
   1  15   0  627.44   44.60
  -1  15   0  690.23   42.70
  -1  15   0  748.03   42.40
  -1  15   0  658.43   41.70
  -1  15   0  651.63   42.40
   1  15   0  707.33   42.70
   1  15   0  703.43   40.90
  -1  15   0  735.13   45.20
   1  15   0  710.93   43.10
   1  15   0  587.34   42.80
   1  15   0  646.74   43.70
   1  15   0  698.13   41.20
  -2 -15   0  494.55   36.60
   2 -15   0  509.85   36.30
   2 -15   0  578.84   35.50
   2 -15   0  534.55   36.20
  -2 -15   0  537.45   37.70
  -2 -15   0  570.64   35.90
  -2 -15   0  537.65   39.00
  -2 -15   0  654.33   37.80
  -2 -15   0  572.74   38.40
   2 -15   0  654.03   37.80
   2  15   0  559.34   39.20
  -2  15   0  546.35   36.50
  -2  15   0  656.73   37.40
  -2  15   0  540.85   37.60
   2  15   0  612.54   38.40
  -2  15   0  505.05   38.20
   2  15   0  640.84   38.20
   2  15   0  573.14   36.60
  -2  15   0  584.14   36.10
  -2  15   0  611.44   39.50
  -3 -15   0   67.69    9.00
  -3 -15   0   59.79    8.20
   3 -15   0   63.89    6.60
   3 -15   0   61.89    6.40
  -3 -15   0   67.59    5.90
  -3 -15   0   53.99    6.80
   3 -15   0   53.59    7.10
  -3 -15   0   66.89    7.10
  -3 -15   0   75.89    8.40
  -3  15   0   66.59    9.10
   3  15   0   74.39    7.00
  -3  15   0   84.99    7.00
  -3  15   0   63.09    8.40
   3  15   0   66.69    7.80
   3  15   0   73.49    8.10
  -3  15   0   81.59    6.90
  -3  15   0   68.29    7.30
   3  15   0   66.19    8.90
  -3  15   0   68.29    7.60
  -4 -15   0  563.14   34.00
   4 -15   0  552.34   36.90
  -4 -15   0  570.54   37.80
  -4 -15   0  519.45   38.00
  -4 -15   0  575.14   35.50
   4 -15   0  570.24   37.10
  -4  15   0  615.64   41.10
   4  15   0  537.05   40.70
   4  15   0  617.74   39.50
  -4  15   0  564.54   36.90
  -5 -15   0  990.20   56.89
   5 -15   0 1005.70   59.99
  -5 -15   0  931.91   60.69
  -5 -15   0 1024.90   60.79
   5 -15   0  966.90   59.39
  -5  15   0  847.82   62.59
   5  15   0  996.90   64.59
  -5  15   0  860.61   60.99
   5  15   0  905.11   60.99
  -5  15   0  874.21   60.59
  -5  15   0  880.01   58.99
  -6 -15   0    1.90    2.10
   6 -15   0   -0.50    1.50
  -6 -15   0   -0.10    1.80
   6  15   0   -2.90    3.30
  -6  15   0   -0.70    2.30
  -6  15   0   -0.50    2.00
  -6  15   0    2.90    3.20
   6  15   0    0.70    2.30
  -7 -15   0  229.08   19.90
  -7 -15   0  251.27   20.00
   7 -15   0  233.48   18.30
   7  15   0  230.18   19.60
  -7  15   0  218.68   21.60
   7  15   0  213.78   22.00
  -7  15   0  219.78   19.70
   8 -15   0   45.70    7.40
  -8 -15   0   40.20    8.00
  -8 -15   0   61.79   10.50
  -8  15   0   37.30    8.20
   8  15   0   45.40   10.70
  -8  15   0   34.30    9.70
  -8  15   0   37.00   10.30
  -9 -15   0  288.57   23.70
   9 -15   0  274.87   22.50
  -9 -15   0  293.87   24.10
   9  15   0  229.08   26.10
  -9  15   0  277.77   27.10
  -9  15   0  259.97   23.20
   0 -16   0 2040.30  120.49
   0 -16   0 2025.20  118.09
   0 -16   0 1983.10  118.99
   0 -16   0 1663.93  117.69
   0 -16   0 2001.00  117.29
   0  16   0 1875.61  116.89
   0  16   0 2054.19  119.49
   0  16   0 1883.81  120.39
   0  16   0 1857.21  117.99
   0  16   0 2178.28  118.69
   0  16   0 1961.70  118.19
  -1 -16   0  119.69    9.00
   1 -16   0  130.19    9.20
  -1 -16   0  115.09   10.10
   1 -16   0  104.29    8.90
  -1 -16   0  149.09   12.10
   1 -16   0  111.19   10.70
  -1 -16   0  107.39   10.10
   1 -16   0  104.09    8.60
   1 -16   0   88.89    9.40
  -1  16   0  114.39    8.90
   1  16   0  112.09    8.00
   1  16   0   98.59    9.30
   1  16   0  117.69    7.80
   1  16   0  130.29   10.10
  -1  16   0  113.49    9.30
  -1  16   0  125.29   10.40
   1  16   0  109.89   10.20
   1  16   0  109.99    9.30
   1  16   0  117.09   11.10
  -1  16   0  101.89    9.00
  -1  16   0  114.79   11.20
  -1  16   0  111.69    8.60
  -2 -16   0  146.39   12.80
  -2 -16   0  149.09   10.80
   2 -16   0  152.78   11.50
   2 -16   0  158.38   12.40
   2 -16   0  145.09   10.40
  -2 -16   0  166.38   12.30
  -2 -16   0  136.59   12.70
  -2 -16   0  148.29   11.70
  -2 -16   0  132.69   13.40
   2  16   0  148.69   12.40
  -2  16   0  141.79   10.80
  -2  16   0  169.28   11.80
   2  16   0  147.09   13.70
   2  16   0  133.89   11.20
  -2  16   0  147.59   11.30
  -2  16   0  145.99   10.40
  -2  16   0  146.19   13.10
   2  16   0  163.78   13.20
  -2  16   0  112.69   12.70
  -2  16   0  133.29   12.10
  -3 -16   0   20.00    4.10
   3 -16   0   16.90    3.70
  -3 -16   0   17.00    3.90
   3 -16   0   16.40    3.30
   3 -16   0   16.20    3.20
  -3 -16   0   16.80    5.30
  -3 -16   0   20.80    3.00
  -3 -16   0   14.80    4.20
  -3 -16   0   19.30    4.80
  -3  16   0   16.90    3.60
   3  16   0   15.60    4.60
   3  16   0   18.30    4.50
  -3  16   0   18.00    3.50
  -3  16   0   17.30    5.00
  -3  16   0   16.40    4.30
   3  16   0   17.60    4.10
  -3  16   0   15.90    3.20
   3  16   0   16.90    3.70
  -3  16   0   19.00    4.30
   4 -16   0   32.90    4.70
  -4 -16   0   28.80    5.00
   4 -16   0   41.90    5.20
  -4 -16   0   30.60    4.80
  -4 -16   0   33.70    3.70
   4  16   0   33.90    6.40
  -4  16   0   28.10    6.50
  -4  16   0   23.20    5.00
  -4  16   0   32.20    5.50
   4  16   0   27.30    6.40
  -4  16   0   25.10    4.60
   5 -16   0  115.59   10.10
  -5 -16   0  109.99    8.10
   5 -16   0   98.39   10.20
  -5 -16   0   95.69   10.10
  -5  16   0   93.09   11.10
  -5  16   0  128.09   11.50
  -5  16   0  100.49   12.60
   5  16   0  113.59   11.40
   5  16   0   88.59   12.00
   6 -16   0  270.77   20.50
  -6 -16   0  229.18   20.70
  -6 -16   0  310.67   22.00
  -6  16   0  250.97   21.60
   6  16   0  281.57   22.00
   6  16   0  275.87   24.90
  -6  16   0  299.67   24.40
  -6  16   0  249.78   22.70
   7 -16   0   -2.00    2.80
  -7 -16   0   -0.40    2.60
  -7 -16   0    3.30    3.00
   7  16   0    0.00    4.20
   7  16   0    0.40    2.90
  -7  16   0   -2.70    2.60
  -7  16   0    3.70    4.00
  -7  16   0    2.00    4.40
  -8 -16   0   38.70    8.40
  -8 -16   0   27.90    6.70
   8 -16   0   22.00    5.50
   8  16   0   21.10    8.40
  -8  16   0   29.60    8.30
  -8  16   0   19.70    5.70
   9 -16   0   73.19   10.90
  -9 -16   0   79.19   11.60
  -9 -16   0   62.89   10.30
  -9  16   0   63.89   11.00
   9  16   0   79.59   15.40
  -9  16   0   89.79   15.30
   0 -17   0    1.20    1.50
   0 -17   0   -0.80    0.70
   0 -17   0   -0.60    0.90
   0 -17   0    1.80    1.10
   0 -17   0   -1.40    1.50
   0 -17   0    0.70    1.70
   0  17   0   -0.10    0.80
   0  17   0   -1.20    1.20
   0  17   0    0.10    1.30
   0  17   0   -0.90    1.20
   0  17   0   -0.80    0.80
   0  17   0   -1.10    1.20
  -1 -17   0 2113.49  125.69
   1 -17   0 2113.79  123.99
  -1 -17   0 1744.53  126.49
   1 -17   0 2126.89  125.39
  -1 -17   0 1982.30  123.79
   1 -17   0 2068.69  126.39
   1 -17   0 2099.09  123.59
   1 -17   0 2001.30  124.09
  -1 -17   0 2282.07  127.29
   1  17   0 2243.18  126.29
  -1  17   0 2095.49  124.09
   1  17   0 2026.40  124.29
   1  17   0 2112.59  127.29
   1  17   0 2040.50  124.79
  -1  17   0 1945.91  123.29
   1  17   0 2190.38  125.09
  -1  17   0 1775.42  123.89
   1  17   0 2051.29  122.79
  -1  17   0 1898.51  125.39
  -1  17   0 2239.88  127.49
  -1  17   0 2015.20  124.29
   2 -17   0  742.63   47.70
   2 -17   0  845.52   48.30
  -2 -17   0  773.92   48.50
  -2 -17   0  748.83   48.80
  -2 -17   0  728.43   49.20
  -2 -17   0  807.72   47.60
  -2 -17   0  785.52   49.99
   2 -17   0  765.02   47.20
   2 -17   0  753.32   47.40
   2 -17   0  768.42   49.40
  -2 -17   0  805.12   51.29
  -2  17   0  804.42   48.00
  -2  17   0  727.73   50.19
  -2  17   0  658.23   50.39
  -2  17   0  822.42   48.60
   2  17   0  643.04   50.29
   2  17   0  759.82   49.20
  -2  17   0  793.62   47.10
   2  17   0  757.52   48.10
  -2  17   0  752.42   47.40
  -2  17   0  728.43   49.30
  -3 -17   0 1303.87   80.69
   3 -17   0 1281.57   78.19
  -3 -17   0 1305.87   79.59
  -3 -17   0 1384.06   83.09
   3 -17   0 1318.57   78.49
  -3 -17   0 1210.58   79.89
  -3 -17   0 1151.28   78.69
  -3 -17   0 1303.77   77.39
  -3  17   0 1285.47   77.99
   3  17   0 1353.56   80.69
   3  17   0 1285.57   78.69
  -3  17   0 1303.27   80.89
  -3  17   0 1300.17   78.39
   3  17   0 1198.38   81.59
  -3  17   0 1154.78   81.09
  -3  17   0 1275.87   81.59
  -3  17   0 1167.98   79.39
   4 -17   0    0.50    1.30
  -4 -17   0   -0.40    1.30
   4 -17   0    2.20    1.70
  -4 -17   0    1.10    1.30
  -4 -17   0    6.90    2.70
   4  17   0   -0.20    1.90
   4  17   0    0.20    2.50
  -4  17   0    2.00    2.10
  -4  17   0    0.80    1.90
  -4  17   0    0.50    2.20
  -4  17   0    4.00    2.30
   5 -17   0   40.60    6.20
   5 -17   0   47.60    6.00
  -5 -17   0   48.30    4.80
  -5 -17   0   54.89    7.30
  -5 -17   0   38.70    6.20
   5  17   0   28.90    6.10
  -5  17   0   42.70    7.80
   5  17   0   37.00    8.10
  -5  17   0   41.80    6.80
  -5  17   0   51.29    7.80
  -6 -17   0  138.89   13.30
   6 -17   0  140.79   12.30
  -6 -17   0  115.49   12.70
   6  17   0  132.99   15.90
   6  17   0  131.49   13.70
  -6  17   0  141.29   13.60
  -6  17   0  171.08   16.10
  -6  17   0  133.39   15.50
  -7 -17   0  246.48   20.60
  -7 -17   0  258.17   21.30
   7 -17   0  228.08   19.30
  -7  17   0  285.47   24.50
   7  17   0  228.48   23.60
  -7  17   0  195.58   19.70
  -7  17   0  307.07   25.30
   7  17   0  255.37   20.90
  -8 -17   0    5.90    5.00
   8 -17   0    9.70    3.90
  -8 -17   0    0.30    3.40
   8  17   0    6.00    6.60
   8  17   0    7.60    4.90
  -8  17   0    6.20    3.80
  -8  17   0    3.70    5.00
  -9 -17   0  104.19   13.30
   9 -17   0  116.49   14.20
  -9  17   0   94.59   15.30
  -9  17   0  127.39   14.40
   9  17   0   83.89   16.60
   0 -18   0 2807.62  179.68
   0 -18   0 2786.22  178.28
   0 -18   0 3088.29  176.48
   0  18   0 2740.83  181.18
   0  18   0 3129.69  176.08
   0  18   0 3323.97  177.88
   0  18   0 2762.02  180.08
  -1 -18   0  225.18   17.70
   1 -18   0  233.48   19.30
  -1 -18   0  243.58   18.80
   1 -18   0  263.87   17.60
  -1 -18   0  280.07   19.30
   1 -18   0  237.58   18.70
   1 -18   0  255.87   17.20
   1 -18   0  240.38   17.20
  -1 -18   0  222.18   19.50
  -1 -18   0  244.68   17.10
   1  18   0  251.77   16.30
  -1  18   0  221.48   18.40
  -1  18   0  280.07   17.80
  -1  18   0  257.57   17.60
   1  18   0  214.68   19.50
  -1  18   0  255.17   20.20
   1  18   0  248.48   18.10
   1  18   0  258.27   18.50
   1  18   0  234.88   18.70
   1  18   0  262.97   17.90
  -1  18   0  275.47   17.80
  -1  18   0  250.27   16.70
  -2 -18   0  241.98   20.00
   2 -18   0  241.18   18.30
   2 -18   0  296.77   20.40
  -2 -18   0  256.27   19.30
  -2 -18   0  254.07   20.80
   2 -18   0  272.67   18.30
   2 -18   0  261.17   18.80
  -2 -18   0  273.57   18.60
  -2 -18   0  236.78   21.20
  -2 -18   0  272.37   19.70
   2 -18   0  245.98   18.80
   2  18   0  306.37   21.30
  -2  18   0  261.37   20.20
  -2  18   0  249.18   21.10
  -2  18   0  234.38   21.20
  -2  18   0  287.17   18.50
   2  18   0  331.07   21.00
   2  18   0  301.07   22.30
  -2  18   0  291.77   18.70
  -2  18   0  316.67   19.90
   2  18   0  270.97   19.40
  -2  18   0  284.87   19.30
  -3 -18   0    5.90    4.10
  -3 -18   0    1.10    1.90
  -3 -18   0    7.70    3.70
   3 -18   0    0.40    1.20
  -3 -18   0    4.00    1.60
   3 -18   0   -0.10    1.20
  -3 -18   0    1.10    1.40
   3  18   0    1.40    2.50
  -3  18   0    1.50    1.70
  -3  18   0   -1.60    1.60
  -3  18   0    2.00    2.80
   3  18   0    0.80    1.90
  -3  18   0   -0.20    1.90
  -3  18   0    0.00    1.70
  -4 -18   0   61.39    7.00
   4 -18   0   58.89    6.40
  -4 -18   0   42.30    6.30
  -4 -18   0   48.40    5.30
   4 -18   0   53.89    6.40
  -4  18   0   50.59    7.00
   4  18   0   35.50    7.90
  -4  18   0   52.89    7.30
   4  18   0   56.79    7.70
  -4  18   0   51.39    8.40
   5 -18   0   -0.80    2.00
   5 -18   0   -0.40    1.60
  -5 -18   0    2.70    1.60
  -5 -18   0    1.40    2.30
  -5 -18   0    3.70    2.30
   5  18   0    2.60    2.50
  -5  18   0   -0.70    2.40
  -5  18   0   -0.50    2.60
  -5  18   0   15.00    4.20
   5  18   0   -1.40    2.80
   6 -18   0  318.47   23.30
  -6 -18   0  312.27   24.40
  -6 -18   0  311.67   24.20
  -6  18   0  370.26   27.20
   6  18   0  322.67   24.90
  -6  18   0  288.67   26.70
  -6  18   0  294.47   24.40
   6  18   0  309.37   27.40
  -7 -18   0    3.50    3.20
   7 -18   0    3.70    2.70
  -7 -18   0    1.30    3.10
  -7  18   0    0.30    4.90
   7  18   0   -1.80    4.60
  -7  18   0    2.60    3.90
   7  18   0    0.00    3.00
  -7  18   0    3.00    3.30
  -8 -18   0    3.50    4.60
   8 -18   0    4.70    3.80
  -8 -18   0    4.40    3.60
  -8  18   0    5.40    5.00
   8  18   0    3.90    3.80
   8  18   0    3.60    5.60
  -8  18   0    7.20    4.10
   9 -18   0    1.60    4.50
  -9 -18   0    0.50    5.00
  -9 -18   0    5.90    4.80
  -9  18   0   15.50    7.70
   9  18   0    0.40    7.40
  -9  18   0    3.00    4.90
   0 -19   0    0.20    1.00
   0 -19   0   -0.60    1.90
   0 -19   0   -0.10    1.10
   0 -19   0    2.20    1.80
   0 -19   0   -0.30    0.90
   0 -19   0   -0.10    1.90
   0  19   0    0.70    0.90
   0  19   0   -1.60    1.20
   0  19   0    0.80    1.50
   0  19   0    0.40    1.40
   0  19   0   -2.40    1.50
   0  19   0   -0.40    1.00
   1 -19   0 1123.99   69.09
  -1 -19   0 1003.50   70.29
   1 -19   0 1079.19   69.09
  -1 -19   0 1261.17   70.19
  -1 -19   0 1082.99   68.69
   1 -19   0 1091.89   68.69
   1 -19   0 1126.29   71.69
   1 -19   0 1122.59   68.59
   1 -19   0 1032.50   69.99
  -1 -19   0 1197.98   70.69
   1  19   0 1118.19   67.69
  -1  19   0 1121.89   69.29
  -1  19   0 1127.09   68.29
   1  19   0 1194.58   72.79
   1  19   0 1014.10   68.99
  -1  19   0 1124.79   72.19
   1  19   0 1139.79   69.79
   1  19   0 1018.00   69.79
  -1  19   0 1227.28   69.59
  -1  19   0 1145.99   69.29
  -1  19   0 1131.29   70.69
   1  19   0 1111.69   70.79
   2 -19   0   85.19    7.40
  -2 -19   0   90.09    7.70
   2 -19   0   79.19    7.80
  -2 -19   0   84.39    8.30
  -2 -19   0   70.39    7.90
   2 -19   0   98.29    9.10
   2 -19   0   90.89    7.90
  -2 -19   0  101.69   10.90
  -2 -19   0   94.39    9.60
   2  19   0   76.29    8.90
  -2  19   0   96.79    7.80
  -2  19   0   97.59   10.50
  -2  19   0   83.29    9.00
  -2  19   0   75.19    8.60
   2  19   0   96.09    8.60
  -2  19   0   86.59    8.50
   2  19   0   88.19   10.40
  -2  19   0   82.79   10.10
  -2  19   0   81.69    7.50
   2  19   0   80.79    8.90
   3 -19   0  675.03   44.40
  -3 -19   0  638.14   43.40
  -3 -19   0  719.73   49.40
  -3 -19   0  614.94   45.00
  -3 -19   0  764.42   45.70
   3 -19   0  720.93   44.40
  -3  19   0  666.83   45.20
  -3  19   0  670.03   45.80
   3  19   0  651.93   46.00
  -3  19   0  741.53   48.30
   3  19   0  748.73   48.50
   4 -19   0   69.09    7.00
   4 -19   0   53.79    6.70
  -4 -19   0   56.39    5.80
  -4 -19   0   51.59    7.20
  -4 -19   0   70.99    7.60
  -4  19   0   63.79    8.10
  -4  19   0   42.50    7.10
  -4  19   0   74.69   10.00
   4  19   0   66.99   10.20
   4  19   0   52.19    8.00
   5 -19   0  321.17   22.80
  -5 -19   0  307.87   20.80
  -5 -19   0  312.77   23.80
   5 -19   0  296.87   22.20
  -5 -19   0  299.17   23.00
   5  19   0  333.27   27.30
  -5  19   0  283.87   25.70
  -5  19   0  313.87   24.90
  -5  19   0  284.87   23.60
   5  19   0  310.87   24.10
   6 -19   0    3.90    2.70
  -6 -19   0    2.80    2.70
  -6 -19   0   -0.40    2.30
  -6  19   0    2.90    3.30
   6  19   0    3.00    4.40
  -6  19   0    1.10    2.60
   6  19   0    1.10    3.00
  -6  19   0    3.00    4.00
  -7 -19   0   21.50    6.00
  -7 -19   0   27.50    6.40
   7 -19   0   40.30    6.90
   7  19   0   35.70    7.90
  -7  19   0   27.70    6.80
  -7  19   0   36.60    8.90
   7  19   0   28.60    8.70
  -7  19   0   21.60    7.50
  -8 -19   0    4.20    4.70
  -8 -19   0    1.40    3.60
   8 -19   0    3.80    3.30
   8  19   0    0.20    3.80
  -8  19   0    2.50    4.80
  -8  19   0    3.80    4.00
   8  19   0   -2.00    5.30
  -9 -19   0   61.09   10.20
   9 -19   0   46.50    8.50
  -9 -19   0   60.99   10.80
  -9  19   0   65.09   11.10
  -9  19   0   66.39   13.60
   0 -20   0  159.08   14.50
   0 -20   0  151.28   11.40
   0 -20   0  157.38   13.10
   0 -20   0  146.29   12.30
   0 -20   0  137.69   11.80
   0 -20   0  172.58   13.80
   0  20   0  164.88   11.20
   0  20   0  161.18   12.60
   0  20   0  151.78   13.40
   0  20   0  157.28   14.80
   0  20   0  155.28   12.40
   0  20   0  171.58   13.00
   1 -20   0  217.88   15.80
  -1 -20   0  179.58   17.70
   1 -20   0  243.08   16.10
   1 -20   0  182.78   17.40
   1 -20   0  208.08   15.30
  -1 -20   0  212.18   16.30
  -1 -20   0  225.18   15.80
  -1 -20   0  194.08   17.20
   1 -20   0  237.38   17.30
  -1 -20   0  199.88   17.20
   1 -20   0  225.88   16.00
   1  20   0  237.78   16.70
  -1  20   0  238.48   19.20
  -1  20   0  232.68   16.20
   1  20   0  211.88   18.60
   1  20   0  198.18   15.90
   1  20   0  220.68   14.70
  -1  20   0  238.68   16.40
  -1  20   0  209.88   15.90
   1  20   0  230.78   17.10
   1  20   0  219.08   17.50
  -1  20   0  204.28   17.00
  -2 -20   0  497.75   36.20
  -2 -20   0  577.74   35.20
  -2 -20   0  555.64   36.30
   2 -20   0  596.74   37.10
   2 -20   0  566.04   35.70
  -2 -20   0  495.05   36.60
   2 -20   0  526.85   35.20
   2  20   0  524.45   38.70
  -2  20   0  552.34   35.00
  -2  20   0  556.74   37.20
  -2  20   0  521.05   35.80
  -2  20   0  462.95   38.10
   2  20   0  588.54   37.40
  -2  20   0  530.75   38.30
   2  20   0  564.74   37.80
  -2  20   0  591.54   35.20
   3 -20   0  177.58   14.00
  -3 -20   0  135.89   13.90
   3 -20   0  172.18   14.10
  -3 -20   0  201.98   15.40
  -3 -20   0  199.68   13.70
  -3 -20   0  180.68   18.20
  -3  20   0  181.58   17.20
   3  20   0  235.18   18.70
  -3  20   0  175.48   15.30
  -3  20   0  147.39   14.20
   3  20   0  201.68   16.10
  -4 -20   0  350.06   23.00
   4 -20   0  334.97   23.90
  -4 -20   0  322.77   24.90
   4 -20   0  356.26   24.50
  -4 -20   0  309.17   24.40
   4  20   0  342.47   27.80
  -4  20   0  319.17   27.30
  -4  20   0  388.86   26.30
   4  20   0  340.67   25.90
  -4  20   0  329.97   25.30
   5 -20   0    3.80    2.80
  -5 -20   0    0.50    1.90
  -5 -20   0    2.60    2.20
  -5 -20   0    3.80    2.90
   5 -20   0    0.40    1.60
  -5  20   0    4.10    3.40
  -5  20   0   -1.60    2.50
  -5  20   0   -0.40    1.80
   5  20   0    0.00    3.30
   5  20   0    1.50    2.60
   6 -20   0  292.87   21.30
  -6 -20   0  264.57   22.30
  -6 -20   0  295.87   22.20
  -6  20   0  270.37   24.70
   6  20   0  333.97   23.80
   6  20   0  271.37   25.50
  -6  20   0  249.68   24.50
  -6  20   0  243.08   22.00
  -7 -20   0    1.40    3.40
   7 -20   0   -0.70    2.50
   7  20   0    0.70    5.80
  -7  20   0   -2.00    3.50
  -7  20   0   -1.90    2.70
   7  20   0   -1.00    3.30
   8 -20   0  181.98   16.70
  -8 -20   0  221.18   19.80
  -8 -20   0  159.98   20.40
  -8  20   0  179.88   21.20
   8  20   0  230.48   24.00
  -8  20   0  269.77   20.70
   8  20   0  183.18   18.40
   0 -21   0    0.10    1.10
   0 -21   0    3.10    1.60
   0 -21   0   -1.90    2.00
   0 -21   0   -0.60    2.20
   0 -21   0   -1.30    1.00
   0  21   0    1.90    1.70
   0  21   0    0.10    1.00
   0  21   0    0.90    1.60
   0  21   0    1.00    1.80
   0  21   0   -0.60    1.20
   0  21   0    0.30    1.50
  -1 -21   0 1077.09   68.69
   1 -21   0 1056.99   66.69
   1 -21   0  891.81   67.29
   1 -21   0 1077.09   66.29
  -1 -21   0  999.50   67.99
   1 -21   0 1123.49   66.99
  -1 -21   0 1118.49   66.69
   1 -21   0 1007.40   69.29
  -1 -21   0 1032.80   67.39
  -1 -21   0 1105.69   70.09
   1  21   0 1177.68   65.59
   1  21   0 1094.29   67.29
  -1  21   0  997.40   66.69
   1  21   0 1164.98   68.09
   1  21   0  980.40   68.19
  -1  21   0 1001.20   67.89
  -1  21   0 1091.09   66.99
   1  21   0 1102.49   67.49
   1  21   0 1199.88   70.99
  -1  21   0 1150.58   67.19
  -2 -21   0   44.70    5.10
   2 -21   0   49.60    5.60
   2 -21   0   37.60    5.10
  -2 -21   0   46.50    5.90
   2 -21   0   37.80    5.00
  -2 -21   0   57.89    6.50
   2  21   0   41.50    6.10
  -2  21   0   44.90    5.30
  -2  21   0   40.90    6.30
  -2  21   0   41.50    5.30
  -2  21   0   41.60    7.50
  -2  21   0   46.40    7.50
   2  21   0   55.19    8.00
   2  21   0   51.49    6.90
  -2  21   0   38.60    5.60
  -3 -21   0    4.90    2.40
   3 -21   0    6.50    2.40
   3 -21   0    7.40    2.50
  -3 -21   0    4.80    2.30
  -3  21   0   10.50    4.30
  -3  21   0    9.00    3.30
   3  21   0    7.40    3.50
   3  21   0    4.40    3.50
  -3  21   0    5.60    2.90
   4 -21   0    3.60    2.20
  -4 -21   0    3.40    2.40
  -4 -21   0    2.30    2.10
  -4 -21   0    2.60    1.90
   4 -21   0    2.30    1.80
  -4  21   0    4.10    3.00
  -4  21   0    4.00    3.10
   4  21   0    5.10    3.30
  -4  21   0    3.30    2.70
   4  21   0    4.90    3.90
  -5 -21   0  619.84   44.10
   5 -21   0  602.94   42.50
  -5 -21   0  715.93   41.80
   5 -21   0  633.74   43.20
  -5  21   0  601.14   44.10
   5  21   0  695.53   48.30
   5  21   0  677.83   45.30
  -5  21   0  695.43   46.10
  -5  21   0  582.94   46.20
   6 -21   0    6.60    3.10
  -6 -21   0    7.70    3.70
  -6 -21   0    8.60    3.80
   6  21   0    8.70    5.00
  -6  21   0    9.30    5.00
   6  21   0   14.10    6.20
  -6  21   0   17.30    7.10
  -6  21   0    5.20    3.30
   7 -21   0   81.29    9.40
  -7 -21   0   82.09   10.60
  -7 -21   0   73.59   10.20
  -7  21   0   64.29   12.00
   7  21   0   96.59   11.50
  -7  21   0   90.89   11.20
   7  21   0   84.19   14.40
   8 -21   0   41.30    7.30
  -8 -21   0   22.50    7.20
  -8 -21   0   27.40    7.10
  -8  21   0   31.00    9.40
   8  21   0   32.10    7.90
  -8  21   0   35.10    8.20
   0 -22   0  940.71   58.19
   0 -22   0  949.40   61.79
   0 -22   0  956.40   58.89
   0 -22   0  972.00   60.29
   0 -22   0  909.01   59.99
   0 -22   0  964.50   59.59
   0  22   0 1000.40   57.89
   0  22   0  923.11   59.19
   0  22   0  907.41   59.69
   0  22   0  771.42   61.49
   0  22   0 1008.40   61.29
   0  22   0  966.00   59.39
  -1 -22   0  526.15   32.80
  -1 -22   0  443.46   33.30
  -1 -22   0  447.86   38.90
   1 -22   0  555.34   33.40
   1 -22   0  408.26   34.80
   1 -22   0  518.05   32.90
   1 -22   0  537.45   32.60
  -1  22   0  525.25   33.30
   1  22   0  514.85   36.50
   1  22   0  524.95   33.60
   1  22   0  508.25   33.40
   1  22   0  470.25   33.80
  -1  22   0  475.15   34.30
  -1  22   0  518.25   33.20
  -1  22   0  408.46   34.90
   1  22   0  540.15   31.70
  -2 -22   0 1282.37   76.99
  -2 -22   0 1267.17   75.79
   2 -22   0 1362.26   75.99
   2 -22   0 1192.88   75.69
   2 -22   0 1257.87   76.19
  -2 -22   0 1246.18   76.89
  -2 -22   0 1124.99   78.39
  -2 -22   0 1153.98   79.19
  -2  22   0 1249.47   76.59
   2  22   0 1205.28   79.79
  -2  22   0 1119.19   75.09
   2  22   0 1215.58   78.19
  -2  22   0 1191.78   77.79
  -2  22   0 1273.47   75.79
   2  22   0 1207.58   76.59
  -3 -22   0   45.70    5.40
   3 -22   0   48.60    6.00
   3 -22   0   42.10    5.70
  -3 -22   0   40.40    6.10
  -3 -22   0   38.60    5.90
  -3  22   0   53.39    8.40
   3  22   0   50.89    7.50
  -3  22   0   50.29    7.20
  -3  22   0   58.99    7.40
   3  22   0   39.80    7.80
  -4 -22   0  677.33   42.10
  -4 -22   0  565.94   43.30
  -4 -22   0  703.83   44.30
   4 -22   0  655.03   43.00
   4 -22   0  671.43   42.80
  -4  22   0  675.13   46.90
  -4  22   0  701.53   44.80
  -4  22   0  616.04   44.10
   4  22   0  612.74   46.90
   4  22   0  623.74   44.60
  -5 -22   0  188.68   18.40
  -5 -22   0  168.38   15.40
  -5 -22   0  177.68   13.50
   5 -22   0  151.58   14.30
   5 -22   0  149.59   13.60
  -5  22   0  163.38   18.00
  -5  22   0  159.08   15.30
  -5  22   0  161.48   17.90
   5  22   0  176.58   18.30
   5  22   0  149.59   15.90
  -6 -22   0  278.67   22.20
   6 -22   0  315.87   21.80
  -6 -22   0  283.87   22.80
   6  22   0  282.87   23.10
   6  22   0  300.47   27.10
  -6  22   0  271.77   25.50
  -6  22   0  293.07   25.50
  -6  22   0  206.38   21.50
  -7 -22   0  105.19   12.60
  -7 -22   0  115.59   12.90
   7 -22   0  146.09   12.60
  -7  22   0  120.69   13.70
   7  22   0  130.99   13.80
   7  22   0   89.79   14.80
  -7  22   0  129.79   16.20
  -8 -22   0  102.69   22.70
  -8 -22   0  110.19   14.00
   8 -22   0  141.39   13.50
  -8  22   0  125.09   15.00
  -8  22   0  141.19   17.70
   8  22   0  128.59   14.50
   0 -23   0   -1.90    2.30
   0 -23   0    0.40    1.40
   0 -23   0   -0.20    1.10
   0 -23   0   -0.30    2.80
   0 -23   0    0.60    1.50
   0  23   0    0.20    2.00
   0  23   0    1.80    2.10
   0  23   0   -1.20    1.30
   0  23   0    2.00    2.00
   1 -23   0  327.57   22.90
   1 -23   0  346.97   23.10
   1 -23   0  323.37   22.40
  -1 -23   0  326.67   22.60
  -1 -23   0  345.77   26.50
  -1  23   0  337.37   23.30
   1  23   0  339.17   23.60
   1  23   0  330.27   24.70
  -1  23   0  309.97   21.90
   1  23   0  351.56   23.90
   1  23   0  316.97   24.00
  -1  23   0  302.67   22.70
  -1  23   0  286.17   25.40
  -1  23   0  339.87   24.80
   1  23   0  330.67   21.70
   1  23   0  321.37   26.30
  -2 -23   0   90.59   11.40
  -2 -23   0   85.49   10.40
   2 -23   0   83.69    8.10
  -2 -23   0   80.89    7.90
   2 -23   0   90.79    8.30
   2 -23   0   82.69    8.40
  -2 -23   0   90.69    9.00
  -2  23   0   59.49    9.50
  -2  23   0   95.09    9.20
   2  23   0   86.09    9.20
  -2  23   0   75.99    9.00
  -2  23   0   98.99    8.80
   2  23   0   80.69    9.50
   2  23   0   72.89   10.40
  -3 -23   0  119.79   10.40
   3 -23   0  122.39   10.80
  -3 -23   0  112.69   11.50
  -3 -23   0  156.68   12.30
   3 -23   0  111.59   10.60
   3  23   0  124.09   14.30
  -3  23   0  127.39   12.30
   3  23   0  120.09   12.50
  -3  23   0  132.29   12.30
  -3  23   0   93.09   12.60
  -4 -23   0  282.17   21.70
   4 -23   0  271.57   20.90
  -4 -23   0  285.07   22.20
   4 -23   0  283.77   21.50
  -4 -23   0  290.67   20.60
   4  23   0  294.87   23.30
   4  23   0  289.27   25.20
  -4  23   0  302.17   23.00
  -4  23   0  287.77   25.30
  -4  23   0  282.87   22.70
  -5 -23   0  250.97   19.40
  -5 -23   0  280.67   21.40
   5 -23   0  245.38   19.90
   5 -23   0  259.17   20.60
  -5 -23   0  260.47   21.40
  -5  23   0  288.27   23.60
   5  23   0  272.27   22.80
  -5  23   0  277.47   24.30
  -5  23   0  249.78   21.70
   5  23   0  271.67   24.90
   6 -23   0   31.40    6.20
  -6 -23   0   41.60    7.10
  -6 -23   0   19.70    5.50
   6  23   0   23.00    6.00
  -6  23   0   26.60    7.40
   6  23   0   31.50    8.50
  -6  23   0   18.90    5.70
   7 -23   0  114.99   11.60
  -7 -23   0  116.39   12.90
  -7 -23   0  121.09   12.90
   7  23   0   96.09   12.90
  -7  23   0  105.59   14.90
  -7  23   0  126.09   13.50
   7  23   0   99.49   16.30
  -8 -23   0   65.09   10.30
  -8  23   0   33.70    8.00
   8  23   0   44.70    9.00
  -8  23   0   77.39   13.50
   0 -24   0 1824.72  118.09
   0 -24   0 1890.41  114.79
   0 -24   0 1851.21  114.09
   0  24   0 2149.08  119.99
   0  24   0 1741.13  115.39
   0  24   0 1864.91  115.09
   0  24   0 1878.81  116.89
  -1 -24   0 1431.56   91.19
   1 -24   0 1508.45   94.99
  -1 -24   0 1485.85   95.29
   1 -24   0 1500.95   91.19
  -1 -24   0 1540.45   92.59
   1 -24   0 1451.15   91.69
   1 -24   0 1401.26   91.39
   1  24   0 1367.46   95.19
  -1  24   0 1576.54   96.29
   1  24   0 1579.74   93.99
  -1  24   0 1512.15   91.69
  -1  24   0 1454.65   93.29
  -1  24   0 1525.95   92.29
   1  24   0 1574.64   92.89
   1  24   0 1386.36   89.99
  -2 -24   0  609.44   41.20
   2 -24   0  555.24   41.40
  -2 -24   0  632.64   42.60
   2 -24   0  690.63   42.00
  -2 -24   0  663.03   42.70
   2 -24   0  620.94   41.50
   2  24   0  657.73   45.90
  -2  24   0  658.03   45.90
   2  24   0  640.04   43.90
  -2  24   0  705.63   44.10
  -2  24   0  598.34   41.70
  -2  24   0  666.13   42.10
   3 -24   0   37.30    5.60
  -3 -24   0   44.60    5.60
   3 -24   0   42.00    5.90
  -3 -24   0   47.60    6.70
  -3  24   0   49.99    7.10
   3  24   0   45.80    9.10
  -3  24   0   61.89    9.20
   3  24   0   52.39    7.70
  -3  24   0   34.10    6.60
  -4 -24   0  141.79   13.40
  -4 -24   0  145.89   12.10
   4 -24   0  151.58   12.90
  -4 -24   0  127.09   12.60
   4 -24   0  137.89   12.20
  -4  24   0  132.89   13.60
   4  24   0  124.09   15.40
  -4  24   0  143.59   16.00
  -5 -24   0  127.59   12.80
   5 -24   0  122.79   11.50
   5 -24   0  113.79   11.90
  -5 -24   0  111.49   12.00
   5  24   0   98.29   12.40
  -5  24   0  121.49   14.50
  -5  24   0  124.89   12.90
   5  24   0  121.39   15.00
  -5  24   0  143.59   15.70
  -6 -24   0   36.20    7.10
  -6 -24   0   32.50    7.10
   6 -24   0   33.00    5.90
   6  24   0   37.10    7.60
  -6  24   0   29.40    8.10
   6  24   0   28.50    8.60
  -6  24   0   26.50    6.50
  -7 -24   0  130.29   14.20
   7 -24   0  113.99   12.30
  -7 -24   0  123.59   14.00
  -7  24   0  144.89   14.90
   7  24   0  135.39   18.10
   7  24   0  135.79   14.70
  -7  24   0  127.69   17.10
  -8 -24   0   28.80    7.60
  -8 -24   0   27.50    7.40
   8 -24   0   33.60    6.90
   8  24   0   42.90    8.70
  -8  24   0   29.50   10.10
   8  24   0   40.10   11.40
   0 -25   0   -0.50    1.80
   0 -25   0    4.80    2.00
   0 -25   0    2.70    3.70
   0 -25   0    0.80    1.30
   0  25   0   -1.50    2.40
   0  25   0   -2.00    2.40
   0  25   0    1.40    2.30
   0  25   0   -0.50    1.70
   1 -25   0   67.99    7.50
  -1 -25   0   50.39    6.90
  -1 -25   0   63.39   10.30
   1 -25   0   77.19    7.30
  -1 -25   0   69.59    7.00
   1 -25   0   82.99    7.70
  -1  25   0   59.59    9.20
  -1  25   0   57.69    7.80
   1  25   0   60.49    8.30
   1  25   0   66.99    9.90
   1  25   0   65.19    7.80
  -1  25   0   78.69    7.90
  -1  25   0   49.10    7.40
  -2 -25   0   -0.30    1.40
   2 -25   0   -0.30    1.30
  -2 -25   0    0.80    1.90
   2 -25   0    1.40    1.60
  -2 -25   0    0.00    1.50
   2  25   0    2.00    2.70
  -2  25   0    0.40    2.30
  -2  25   0    0.50    2.10
   2  25   0    1.80    2.20
  -2  25   0   -0.10    1.70
  -2  25   0    1.10    2.60
   3 -25   0 1464.95   92.69
   3 -25   0 1514.25   92.59
  -3 -25   0 1292.57   92.99
  -3 -25   0 1401.66   91.89
  -3 -25   0 1532.95   93.79
  -3  25   0 1497.15   97.79
  -3  25   0 1692.33   94.49
  -3  25   0 1568.14   94.79
   3  25   0 1512.25   97.69
  -4 -25   0  345.47   24.00
  -4 -25   0  330.37   25.50
   4 -25   0  340.37   24.70
  -4 -25   0  269.67   24.20
   4 -25   0  326.37   24.20
  -4  25   0  332.77   26.30
   4  25   0  340.37   28.80
  -4  25   0  346.47   26.20
  -4  25   0  407.26   29.90
   4  25   0  356.86   26.80
   5 -25   0    7.70    3.20
  -5 -25   0    4.90    3.00
   5 -25   0   14.60    4.40
  -5 -25   0    6.60    3.60
  -5  25   0    4.30    4.70
   5  25   0    2.50    3.40
   5  25   0    4.30    4.80
  -5  25   0   11.00    4.40
  -6 -25   0   59.19    8.80
  -6 -25   0   69.89    9.30
   6 -25   0   54.59    7.80
  -6  25   0   66.79   11.40
  -6  25   0   63.49    9.60
   6  25   0   65.69   12.50
   6  25   0   68.49   10.10
   7 -25   0   68.59    8.70
  -7 -25   0   60.19    9.40
  -7 -25   0   54.69    9.20
  -7  25   0   63.79   11.60
   7  25   0   63.79   10.10
   7  25   0   57.59   13.00
  -7  25   0   64.39   12.50
  -8 -25   0   34.00    8.60
  -8 -25   0   51.69    9.80
   8 -25   0   26.40    6.20
  -8  25   0   41.70   10.40
  -8  25   0   50.19    9.80
   8  25   0   43.90    9.20
   0 -26   0 1332.47   84.99
   0 -26   0 1354.06   85.49
   0 -26   0 1428.56   86.79
   0  26   0 1443.06   90.89
   0  26   0 1341.37   87.49
   0  26   0 1397.26   86.19
   1 -26   0   -1.00    1.70
   1 -26   0    0.60    1.60
  -1 -26   0    2.80    2.10
   1 -26   0   -0.20    1.60
  -1 -26   0   13.70    3.10
  -1  26   0   -1.10    1.70
   1  26   0   -4.00    2.20
  -1  26   0    3.00    2.90
  -1  26   0    1.20    2.50
   1  26   0    0.70    2.30
  -1  26   0   -2.00    1.60
  -2 -26   0   11.40    3.50
  -2 -26   0   21.90    4.90
  -2 -26   0   18.90    3.90
   2 -26   0   11.70    3.20
   2 -26   0   18.50    3.90
  -2  26   0   15.10    4.20
   2  26   0   14.30    5.20
  -2  26   0   20.40    4.50
  -2  26   0   25.80    5.60
  -2  26   0   12.90    5.20
   3 -26   0    7.40    3.00
   3 -26   0   11.00    3.40
  -3 -26   0    3.70    2.50
  -3 -26   0    7.90    2.90
  -3  26   0   13.00    5.20
   3  26   0    8.60    4.70
  -3  26   0    6.70    3.80
  -3  26   0   14.40    4.30
   3  26   0    9.70    4.30
  -4 -26   0  240.98   18.90
  -4 -26   0  251.57   20.40
   4 -26   0  224.98   19.00
   4 -26   0  237.88   19.00
  -4  26   0  258.37   20.90
  -4  26   0  255.57   23.20
  -4  26   0  267.87   21.70
   4  26   0  253.37   21.50
   5 -26   0    6.40    3.40
  -5 -26   0    3.90    2.90
   5 -26   0    1.40    2.50
  -5 -26   0   11.20    4.10
  -5  26   0   17.80    5.20
  -5  26   0    4.20    3.90
   5  26   0   -2.70    4.90
   5  26   0    3.50    3.60
   6 -26   0  474.35   34.20
  -6 -26   0  501.55   36.00
  -6 -26   0  448.76   35.30
  -6  26   0  559.94   38.10
  -6  26   0  496.65   39.80
   6  26   0  502.65   42.00
   6  26   0  483.65   36.30
  -7 -26   0   17.20    5.90
  -7 -26   0   26.10    6.60
   7 -26   0   20.50    5.20
  -7  26   0   18.90    6.50
   7  26   0   17.50    6.20
   7  26   0   27.70   11.30
   8 -26   0   13.30    5.80
  -8 -26   0   18.80    6.70
  -8 -26   0    9.80    6.50
  -8  26   0    7.10    6.00
   8  26   0    1.20    5.50
  -8  26   0   16.00    7.80
   0 -27   0   -0.90    1.70
   0 -27   0    1.20    1.60
   0 -27   0   -0.60    1.40
   0  27   0    0.60    2.00
   0  27   0   -0.70    2.20
   0  27   0    8.70    3.30
  -1 -27   0 1102.89   73.39
   1 -27   0 1197.68   73.59
  -1 -27   0 1164.38   72.49
   1 -27   0 1197.48   72.89
   1 -27   0 1129.79   72.39
  -1 -27   0 1227.18   73.59
  -1  27   0 1299.47   75.29
  -1  27   0 1268.27   73.29
   1  27   0 1008.40   76.79
  -1  27   0  981.30   76.39
  -1  27   0 1178.08   73.89
  -2 -27   0   21.30    5.10
   2 -27   0   23.60    4.50
  -2 -27   0   23.50    5.00
  -2 -27   0   46.10    5.60
   2 -27   0   40.90    5.40
   2  27   0   36.80    7.90
  -2  27   0   28.10    7.20
  -2  27   0   31.00    6.30
   2  27   0   27.50    6.20
  -3 -27   0  718.83   45.30
  -3 -27   0  726.73   46.60
   3 -27   0  715.93   45.40
   3 -27   0  701.63   45.70
  -3 -27   0  680.83   46.80
   3  27   0  593.74   49.99
  -3  27   0  573.14   48.70
   3  27   0  703.03   47.90
  -3  27   0  749.23   46.70
  -3  27   0  728.63   47.70
   4 -27   0   23.80    4.90
  -4 -27   0   31.70    6.20
  -4 -27   0   28.40    5.40
   4 -27   0   21.70    5.00
   4  27   0   28.00    7.50
  -4  27   0   20.00    5.50
  -4  27   0   24.00    7.30
   4  27   0   20.80    5.90
  -5 -27   0    3.90    3.20
   5 -27   0    4.10    3.30
   5 -27   0    4.30    2.80
  -5 -27   0    7.50    3.60
  -5  27   0    6.90    4.30
   5  27   0    5.50    5.30
   5  27   0    5.70    3.80
  -5  27   0    5.00    4.60
  -6 -27   0  112.39   12.80
  -6 -27   0  103.29   12.30
   6 -27   0  105.29   11.40
   6  27   0  124.19   14.30
  -6  27   0  172.68   18.10
   6  27   0  123.79   17.20
  -6  27   0  113.59   13.80
   7 -27   0  165.98   15.20
  -7 -27   0  139.79   15.60
  -7 -27   0  157.78   16.10
  -7  27   0  130.99   19.60
  -7  27   0  196.58   17.70
   7  27   0  201.48   18.00
  -8 -27   0   97.79   13.90
   8 -27   0   94.29   12.00
  -8  27   0   87.79   13.60
   8  27   0   78.89   12.90
   0 -28   0    7.60    2.60
   0 -28   0    5.60    2.70
   0 -28   0   10.50    3.30
   0  28   0   12.10    3.60
   0  28   0    8.70    3.70
   0  28   0    8.30    4.90
   1 -28   0    2.10    2.10
   1 -28   0    0.60    2.10
  -1 -28   0    2.00    1.90
  -1 -28   0    4.10    2.20
  -1 -28   0    0.90    2.20
   1 -28   0    2.60    2.30
   1  28   0    3.30    2.60
  -1  28   0   -2.80    2.50
  -1  28   0   -1.00    2.10
  -1  28   0    3.10    3.80
   1  28   0   -2.10    2.90
   2 -28   0  134.89   12.50
  -2 -28   0  140.09   12.40
   2 -28   0  154.78   12.90
  -2 -28   0  112.19   12.40
  -2 -28   0  160.68   13.80
   2  28   0  162.98   16.80
  -2  28   0  158.18   17.00
  -2  28   0  155.88   13.20
   2  28   0  150.98   14.60
  -3 -28   0   24.70    4.80
   3 -28   0   42.10    5.90
  -3 -28   0   30.20    6.00
  -3 -28   0   28.40    5.90
   3 -28   0   21.20    4.60
   3  28   0   37.80    7.40
   3  28   0   33.50    8.30
  -3  28   0   21.90    6.80
  -3  28   0   28.10    5.90
   4 -28   0  124.09   12.80
   4 -28   0  139.39   12.80
  -4 -28   0  118.89   12.70
  -4 -28   0  151.58   13.10
   4  28   0  161.28   17.30
   4  28   0  141.89   14.70
  -4  28   0  170.58   18.20
   5 -28   0    8.30    3.40
   5 -28   0    8.40    4.10
  -5 -28   0    5.40    3.30
  -5 -28   0   10.40    4.20
   5  28   0   14.40    5.40
  -5  28   0   10.90    5.60
   5  28   0   11.30    6.20
  -5  28   0    8.50    4.10
  -6 -28   0   23.50    6.10
   6 -28   0   40.60    7.10
  -6 -28   0   31.50    7.70
   6  28   0   43.40    8.60
  -6  28   0   26.70    8.30
  -6  28   0   36.30    7.60
   7 -28   0    2.90    3.70
  -7 -28   0    3.10    3.80
  -7 -28   0   -1.20    5.60
   7  28   0   -2.90    4.20
  -7  28   0    2.80    4.30
   0 -29   0   -0.40    2.00
   0  29   0   -0.10    3.20
   0  29   0    1.10    2.20
   0  29   0    0.80    2.40
  -1 -29   0  158.18   13.60
   1 -29   0  138.29   13.20
   1 -29   0  187.78   15.10
  -1 -29   0  155.08   14.40
   1 -29   0  166.18   13.80
   1  29   0  165.08   15.90
  -1  29   0  178.28   15.90
  -1  29   0  158.68   13.80
   1  29   0  188.58   19.50
  -1  29   0  139.99   16.90
  -2 -29   0    5.10    2.90
  -2 -29   0   11.60    4.10
   2 -29   0   13.70    3.40
  -2 -29   0   15.70    4.40
  -2  29   0   14.50    4.70
  -2  29   0   13.70    5.40
  -2  29   0    8.60    3.90
   2  29   0   11.30    4.60
   2  29   0   16.40    5.50
   3 -29   0  325.37   23.30
  -3 -29   0  324.67   23.10
   3 -29   0  292.97   23.00
  -3 -29   0  349.47   25.00
  -3  29   0  330.57   28.00
  -3  29   0  300.77   24.60
   3  29   0  304.07   25.20
   3  29   0  271.37   26.90
   4 -29   0   12.50    4.20
  -4 -29   0    8.30    3.60
  -4 -29   0   20.80    5.60
  -4 -29   0   19.90    5.00
   4 -29   0   16.70    4.50
   4  29   0   10.70    6.10
  -4  29   0   23.60    7.20
  -4  29   0   21.10    5.40
   4  29   0   28.60    6.40
  -5 -29   0  416.96   29.20
  -5 -29   0  365.86   28.70
   5 -29   0  339.77   26.90
   5 -29   0  367.56   27.90
  -5  29   0  384.26   32.50
  -5  29   0  379.66   29.20
   5  29   0  366.56   32.60
   5  29   0  368.46   29.80
   6 -29   0   34.90    6.60
  -6 -29   0   12.60    4.90
  -6 -29   0   38.40    7.60
  -6  29   0   30.40    8.90
   6  29   0   24.10    6.80
  -6  29   0   23.10    6.30
  -7 -29   0   13.20    5.30
   7 -29   0   12.70    4.80
  -7 -29   0   21.10    6.40
  -7  29   0    6.00    6.60
   7  29   0    5.50    5.40
  -7  29   0   19.00    6.40
   0 -30   0   23.10    5.30
   0 -30   0   30.50    5.30
   0 -30   0   32.30    5.50
   0  30   0   40.40    7.40
   0  30   0   38.10    6.20
  -1 -30   0    5.90    2.80
  -1 -30   0    8.10    2.90
   1 -30   0    1.20    2.60
   1 -30   0    6.70    2.60
  -1  30   0   -0.70    3.10
   1  30   0   13.10    4.50
  -1  30   0    7.50    3.40
   1  30   0    8.80    4.90
  -1  30   0    7.70    3.70
  -2 -30   0  650.73   41.20
   2 -30   0  608.44   41.10
  -2 -30   0  539.55   41.60
   2 -30   0  635.84   41.30
  -2 -30   0  561.04   46.00
   2  30   0  597.94   43.40
  -2  30   0  623.74   46.60
   2  30   0  671.13   46.90
  -2  30   0  597.34   43.10
  -2  30   0  662.93   41.50
   3 -30   0    3.20    3.00
  -3 -30   0    3.50    3.10
  -3 -30   0    5.70    3.10
   3 -30   0    2.40    2.20
  -3 -30   0    3.60    2.70
   3  30   0    8.10    4.90
  -3  30   0    0.20    2.60
   3  30   0    0.20    3.10
  -3  30   0    0.60    3.50
  -4 -30   0  352.66   30.50
   4 -30   0  280.37   22.70
  -4 -30   0  267.27   23.70
   4 -30   0  291.67   22.80
  -4 -30   0  320.37   24.20
  -4  30   0  356.66   29.00
   4  30   0  294.27   27.70
   4  30   0  305.17   25.10
  -4  30   0  286.27   24.50
   5 -30   0   28.40    6.30
  -5 -30   0   25.70    6.50
  -5 -30   0   20.70    5.30
   5 -30   0   24.10    5.40
   5  30   0   17.10    5.90
  -5  30   0   27.00    6.50
  -5  30   0   23.10    7.70
  -6 -30   0    1.30    3.80
  -6 -30   0    1.80    3.30
   6 -30   0    8.60    3.60
  -6  30   0    3.10    5.80
  -6  30   0    0.50    3.40
   6  30   0   -0.80    3.80
   7 -30   0    2.10    4.00
  -7 -30   0    0.90    4.00
  -7 -30   0   -2.80    4.50
   7  30   0   -4.40    4.60
  -7  30   0    3.40    6.10
  -7  30   0    5.40    4.80
   0 -31   0   -1.50    2.20
   0 -31   0   -3.90    1.70
   0 -31   0    0.90    2.40
   0  31   0    0.50    3.30
   0  31   0   -1.70    2.30
   1 -31   0   86.69    9.60
  -1 -31   0   90.09   10.00
   1 -31   0   84.79    9.10
  -1 -31   0   78.09    8.80
  -1  31   0   86.49   10.90
  -1  31   0   86.39   13.00
  -1  31   0   84.09    9.70
   1  31   0   73.29   12.20
   1  31   0   97.19   11.00
   2 -31   0  150.88   13.80
  -2 -31   0  159.68   15.00
  -2 -31   0  189.08   14.50
   2 -31   0  142.79   14.00
   2  31   0  143.99   15.50
  -2  31   0  217.68   22.10
   2  31   0  155.78   18.00
  -2  31   0  160.58   15.50
  -3 -31   0   45.80    8.00
   3 -31   0   51.99    7.40
   3 -31   0   58.29    7.50
  -3 -31   0   63.09    8.00
   3  31   0   58.49   13.50
  -3  31   0   36.70   11.20
  -3  31   0   65.99    9.30
   3  31   0   54.79    8.90
  -4 -31   0  349.27   27.40
  -4 -31   0  390.46   28.90
   4 -31   0  373.26   27.70
   4 -31   0  382.46   27.80
   4  31   0  417.36   30.50
   4  31   0  384.36   32.80
  -4  31   0  366.06   32.70
  -4  31   0  353.16   29.10
   5 -31   0  464.15   32.20
   5 -31   0  473.25   32.90
  -5 -31   0  375.56   31.80
  -5  31   0  556.74   39.40
  -5  31   0  396.36   33.20
   5  31   0  468.35   34.60
   6 -31   0   23.40    5.80
   6  31   0   16.50    6.30
  -6  31   0   31.50    7.30
  -6  31   0   23.30    8.60
   7 -31   0  291.67   23.70
  -7 -31   0  314.67   25.60
  -7 -31   0  306.77   25.90
   7  31   0  292.27   25.40
  -7  31   0  261.67   25.50
  -7  31   0  295.97   30.60
   0 -32   0  357.36   25.80
   0 -32   0  310.17   26.70
   0  32   0  427.06   32.20
   0  32   0  347.47   27.80
   1 -32   0  545.85   37.30
  -1 -32   0  622.64   39.40
   1 -32   0  554.34   37.70
  -1 -32   0  551.94   37.40
   1  32   0  530.25   39.30
  -1  32   0  515.85   39.30
  -1  32   0  453.25   41.20
  -1  32   0  572.54   37.80
   1  32   0  598.74   43.40
   2 -32   0   95.09   10.30
   2 -32   0   93.19   10.00
  -2 -32   0   89.69   10.60
  -2 -32   0   85.49    9.90
   2  32   0   92.49   11.60
  -2  32   0  101.29   11.90
  -2  32   0  102.79   13.60
   2  32   0  102.99   14.00
   3 -32   0    1.40    2.70
   3 -32   0    0.90    2.40
  -3 -32   0    2.40    2.90
  -3 -32   0    1.10    2.50
   3  32   0   -2.40    2.90
  -3  32   0   -1.90    3.60
  -3  32   0    0.10    2.70
   4 -32   0  187.98   16.20
  -4 -32   0  196.38   16.60
   4 -32   0  186.18   16.10
  -4 -32   0  147.39   15.60
   4  32   0  226.68   22.30
  -4  32   0  131.99   18.10
   4  32   0  199.38   18.30
  -4  32   0  189.18   17.60
   5 -32   0   -2.90    3.40
  -5 -32   0    1.90    3.00
   5 -32   0    0.30    3.00
   5  32   0   -4.10    3.90
  -5  32   0    3.90    3.80
  -5  32   0    6.10    5.30
   6 -32   0  212.08   18.30
  -6 -32   0  240.08   19.90
   6  32   0  179.88   19.90
  -6  32   0  174.78   19.30
  -6  32   0  253.87   25.10
  -7 -32   0  310.07   26.40
   7 -32   0  348.27   25.40
   7  32   0  360.16   38.50
   7  32   0  292.87   26.50
  -7  32   0  276.17   26.40
   0 -33   0   -1.20    1.80
   0 -33   0    2.20    3.00
   0  33   0   -1.70    2.70
   0  33   0   -0.70    3.70
  -1 -33   0    2.70    2.50
  -1 -33   0    3.40    2.70
   1 -33   0    2.00    2.20
   1 -33   0    2.30    2.80
   1  33   0    3.60    3.40
  -1  33   0    6.10    3.60
  -1  33   0    1.10    4.10
   1  33   0   -0.80    3.70
  -2 -33   0   92.89   13.00
   2 -33   0  125.79   11.80
  -2 -33   0  131.69   12.80
   2 -33   0  116.09   11.80
  -2  33   0  139.29   16.70
   2  33   0  107.59   13.10
  -2  33   0  115.79   12.90
  -3 -33   0  235.08   22.20
   3 -33   0  273.27   22.40
   3 -33   0  308.87   22.50
  -3 -33   0  289.67   22.50
   3  33   0  308.87   25.00
  -3  33   0  293.97   24.10
  -3  33   0  366.96   28.80
  -4 -33   0  290.57   21.60
  -4 -33   0  264.37   21.00
   4 -33   0  257.17   20.60
   4 -33   0  210.38   19.80
  -4  33   0  288.67   22.80
  -4  33   0  215.28   24.20
   4  33   0  241.98   22.10
   5 -33   0    3.60    4.10
  -5 -33   0    7.20    4.10
   5 -33   0    2.50    4.10
  -5  33   0    6.60    4.00
   5  33   0    6.90    4.70
  -5  33   0    8.90    6.70
   6 -33   0  165.48   15.90
  -6  33   0  157.78   16.70
   6  33   0  153.68   16.90
   0 -34   0  379.16   27.60
   0  34   0  378.36   29.60
   0  34   0  397.36   34.00
  -1 -34   0    6.80    3.70
   1 -34   0    1.10    3.50
  -1 -34   0    6.60    3.30
   1 -34   0    6.70    3.00
  -1  34   0    5.50    3.80
   1  34   0    8.70    4.70
   2 -34   0   13.90    4.10
  -2 -34   0   13.30    4.20
   2 -34   0   24.90    5.30
  -2 -34   0   15.80    4.90
  -2  34   0   11.80    5.70
   2  34   0   13.80    5.20
  -2  34   0   21.30    6.00
  -3 -34   0    3.80    3.00
   3 -34   0    1.80    2.60
   3 -34   0    1.20    3.20
  -3 -34   0    6.10    3.10
  -3  34   0    0.20    3.90
   3  34   0    2.20    3.40
  -3  34   0    5.10    3.60
   4 -34   0  225.48   20.10
   4 -34   0  298.07   21.60
  -4 -34   0  267.57   21.50
  -4 -34   0  239.78   21.00
  -4  34   0  290.07   23.20
  -4  34   0  187.58   23.60
   4  34   0  274.07   23.30
   5 -34   0    8.70    4.40
  -5 -34   0    6.30    4.50
   5 -34   0    1.70    4.20
  -5  34   0    4.00    5.90
  -5  34   0   -0.90    4.10
   5  34   0   12.50    6.10
  -6 -34   0  306.37   26.30
   6 -34   0  362.56   26.00
   6  34   0  333.47   28.00
   6  34   0  247.48   39.80
  -6  34   0  350.06   27.80
   0 -35   0    1.10    2.40
   0  35   0    0.20    3.20
   1 -35   0  146.59   14.70
  -1 -35   0  120.89   13.90
  -1 -35   0  162.38   13.90
   1 -35   0  140.39   13.10
   1  35   0  161.88   15.90
  -1  35   0  150.28   15.20
   2 -35   0   38.90    7.20
  -2 -35   0   48.80    8.40
  -2 -35   0   39.90    7.10
   2 -35   0   50.69    7.40
  -2  35   0   41.50   10.80
   2  35   0   38.80    8.50
  -2  35   0   66.99    9.80
   3 -35   0  495.05   34.10
  -3 -35   0  411.96   33.60
  -3 -35   0  458.75   33.30
   3 -35   0  479.85   33.40
  -3  35   0  453.15   34.90
   3  35   0  527.35   36.50
   4 -35   0   23.60    6.10
  -4 -35   0   35.70    7.20
   4 -35   0   26.90    6.10
  -4  35   0   29.10    9.70
   4  35   0   16.20    6.40
  -4  35   0   18.60    6.30
  -5 -35   0   33.00    7.70
   5  35   0   21.70    7.10
  -5  35   0   46.40    9.10
   6 -35   0  165.88   16.10
  -6 -35   0  160.78   16.80
   6  35   0  143.49   17.60
  -6  35   0  176.28   18.10
  -6  35   0  140.99   20.80
   0 -36   0 1261.97   79.19
   0  36   0 1232.68   81.59
   1 -36   0  407.96   28.60
   1 -36   0  363.36   26.90
  -1 -36   0  338.87   28.30
  -1 -36   0  410.86   27.60
   1  36   0  338.87   29.10
  -1  36   0  358.76   32.70
  -1  36   0  363.76   29.20
   2 -36   0   13.80    4.40
  -2 -36   0   14.80    4.40
  -2 -36   0   11.10    4.50
   2 -36   0   12.00    4.70
   2  36   0   18.80    6.10
  -2  36   0   11.20    6.30
  -2  36   0   16.50    5.50
   3 -36   0   19.90    5.80
  -3 -36   0   28.80    6.50
  -3 -36   0   50.19    8.50
   3 -36   0   33.20    6.40
  -3  36   0   35.20    7.80
   3  36   0   28.30    7.50
   4 -36   0   11.90    5.20
  -4 -36   0   26.90    6.50
   4 -36   0   14.00    4.90
   4  36   0   20.20    6.60
  -4  36   0   11.50    5.50
  -5 -36   0    9.50    6.10
   5 -36   0    4.60    4.40
  -5 -36   0    5.40    4.00
  -5  36   0    2.40   11.20
  -5  36   0   -1.10    4.20
   5  36   0    3.60    8.20
   5  36   0   10.70    5.90
  -6 -36   0  238.08   22.80
  -6 -36   0  203.38   20.80
   6 -36   0  243.18   20.90
   6  36   0  257.87   22.80
  -6  36   0  284.17   28.40
  -6  36   0  199.28   21.60
   0 -37   0    1.00    2.60
   0  37   0   -0.40    3.50
  -1 -37   0   45.00    8.70
   1 -37   0   40.60    7.10
   1 -37   0   30.70    7.80
  -1 -37   0   38.80    6.80
   1  37   0   38.00    8.20
  -1  37   0   48.80    8.90
   2 -37   0  196.38   17.60
  -2 -37   0  195.28   16.50
   2 -37   0  183.18   16.30
  -2 -37   0  179.68   17.30
  -2  37   0  172.18   17.60
   2  37   0  186.28   18.30
  -3 -37   0   37.20    7.60
  -3 -37   0   49.70    8.50
   3 -37   0   64.29    9.90
   3 -37   0   41.30    7.80
   3  37   0   54.69   10.40
  -3  37   0   71.99   11.50
   4 -37   0   64.19   10.30
  -4 -37   0   87.49   11.20
   4 -37   0   72.59    9.70
   4  37   0   55.99   10.70
  -4  37   0   74.89   12.30
  -5 -37   0  162.78   17.80
   5 -37   0  228.98   18.70
   5 -37   0  185.08   18.20
  -5  37   0  203.08   19.50
   5  37   0  203.88   20.30
   6 -37   0   32.50    8.40
   6  37   0   47.20   10.30
  -6  37   0   54.09   15.70
   0 -38   0   65.49    8.80
   0  38   0   72.49   11.00
  -1 -38   0  117.09   11.80
   1 -38   0  102.39   11.30
   1  38   0  104.79   13.40
  -1  38   0  118.09   13.60
  -2 -38   0  151.48   16.70
   2 -38   0  185.68   15.30
   2 -38   0  145.39   16.80
  -2 -38   0  172.48   15.70
  -2  38   0  175.78   17.70
   2  38   0  177.08   17.90
   3 -38   0  108.99   11.90
  -3 -38   0  114.09   13.10
   3 -38   0  114.19   13.60
  -3 -38   0  107.39   12.70
   3  38   0  118.09   14.70
  -3  38   0  117.49   14.10
   4 -38   0  140.99   13.60
   4 -38   0  106.49   12.20
  -4 -38   0  100.59   13.20
  -4  38   0  106.79   13.60
   4  38   0  120.99   15.50
  -5 -38   0    6.90    4.90
   5 -38   0    3.80    5.00
   5 -38   0    4.60    4.60
   5  38   0    4.00    5.30
  -5  38   0    1.00    5.10
   0 -39   0    2.20    3.10
   0  39   0   -1.60    4.10
  -1 -39   0  534.05   36.50
   1 -39   0  490.25   35.80
   1  39   0  518.15   38.70
  -1  39   0  522.45   38.70
  -2 -39   0   85.39   10.50
   2 -39   0   68.09    9.80
   2 -39   0   95.99   16.30
  -2 -39   0   84.99   11.70
  -2  39   0   72.39   11.20
   2  39   0   81.69   11.90
  -3 -39   0   53.59    9.40
   3 -39   0   60.39   10.40
   3 -39   0   71.79    9.90
  -3 -39   0   59.79   10.50
  -3  39   0   75.09   11.50
   3  39   0   42.40    9.50
   4 -39   0    9.70    5.50
  -4 -39   0   11.10    5.80
   4 -39   0   10.60    4.70
   4  39   0   11.90    6.20
  -4  39   0   17.20    6.30
   5 -39   0  672.93   47.90
   5 -39   0  636.34   47.60
  -5 -39   0  755.92   49.50
   5  39   0  717.93   50.59
  -5  39   0  677.53   49.80
   0 -40   0   20.40    5.00
   0  40   0    8.80    5.70
   1 -40   0  130.19   12.80
  -1 -40   0  123.39   13.00
   1  40   0  115.19   14.70
  -1  40   0  122.39   14.80
  -2 -40   0  407.76   30.60
   2 -40   0  438.16   30.70
  -2 -40   0  365.06   31.60
  -2  40   0  458.95   33.10
   2  40   0  410.96   32.70
  -3 -40   0    6.80    5.20
   3 -40   0   12.80    6.20
   3 -40   0    8.70    6.70
  -3 -40   0    5.70    5.00
   3  40   0    7.50    5.70
  -3  40   0   12.80    5.90
   4 -40   0   34.40    7.10
  -4 -40   0   42.90    8.70
  -4  40   0   46.60    9.70
   4  40   0   35.80    9.30
   5 -40   0   25.60    7.80
   5 -40   0   12.30    5.90
  -5  40   0   21.40    7.80
  -5  40   0   11.20   11.00
   5  40   0    6.10    6.70
   0 -41   0   -1.90    3.00
   0  41   0   -0.20    4.20
   1 -41   0  211.08   18.30
  -1 -41   0  235.18   19.30
  -1  41   0  225.28   20.80
   1  41   0  201.78   20.50
   2 -41   0   57.99    8.80
  -2 -41   0   48.50    8.30
   2  41   0   45.90    9.60
  -2  41   0   42.80    9.40
  -3 -41   0   43.50    9.30
  -3 -41   0   50.59    9.60
   3  41   0   32.00    8.40
  -3  41   0   62.09   11.00
  -3  41   0   44.60   13.60
   4 -41   0   20.90    6.30
   4 -41   0   19.30    7.60
  -4 -41   0   20.60    6.70
  -4  41   0   17.20   10.10
  -4  41   0   18.10    7.20
   4  41   0   27.40    8.30
   0 -42   0  351.86   26.30
   0  42   0  334.27   28.50
   1 -42   0  132.49   16.40
  -1 -42   0  152.48   14.60
   1  42   0  150.98   17.10
  -1  42   0  153.08   22.20
  -1  42   0  135.29   16.70
  -2 -42   0    2.70    4.70
   2 -42   0    3.60    4.00
  -2  42   0    1.70    5.00
  -2  42   0    0.40    7.90
   2  42   0    2.00    4.80
  -3 -42   0   10.00    5.70
   3 -42   0    4.90    5.70
   3  42   0    6.30    6.40
  -3  42   0    9.10    6.00
  -3  42   0    2.20    8.50
   4 -42   0   89.19   12.10
  -4 -42   0   83.09   12.80
  -4  42   0   58.79   11.90
   4  42   0   67.99   12.90
   0 -43   0    1.90    3.90
   0  43   0    0.70    4.70
  -1 -43   0   43.90    8.10
   1 -43   0   56.39    9.10
   1  43   0   53.99   10.30
  -1  43   0   44.30    9.90
   2 -43   0   14.20    5.30
  -2  43   0   15.00    7.10
   2  43   0   16.50    7.20
  -3 -43   0  342.17   26.40
   3 -43   0  271.07   23.60
  -3  43   0  282.37   26.10
   3  43   0  265.47   26.10
   0 -44   0  607.64   42.10
   0  44   0  594.24   44.50
   1 -44   0    7.90    4.30
  -1 -44   0   -0.10    4.70
   1  44   0    7.20    5.50
  -1  44   0    6.30    6.10
  -2 -44   0  115.39   14.00
   2 -44   0  111.99   13.20
  -2  44   0   88.19   14.80
   2  44   0  122.99   16.70
   3 -44   0   36.00    8.70
   3  44   0   35.80    9.10
  -3  44   0   36.50    9.50
   0 -45   0   -2.00    4.00
   0  45   0   -1.40    5.20
   1 -45   0   84.19   12.00
  -1 -45   0   82.79   12.40
   1  45   0  118.29   15.80
  -1  45   0  115.09   15.80
   2 -45   0  129.89   14.50
  -2 -45   0  150.68   16.60
  -2  45   0  110.79   16.90
   2  45   0  130.49   17.30
   0 -46   0   33.90    7.70
   0  46   0   19.60    8.30
  -1 -46   0   97.29   13.80
   1 -46   0  111.09   14.10
   1  46   0  101.39   16.00
  -1  46   0  114.89   16.60
 -10   0   1   -1.10    4.20
  10   0  -1    0.60    6.60
 -10   0   1    6.50    5.80
  -9   0   1  480.95   33.80
  -9   0   1  471.55   34.90
   9   0  -1  429.46   37.00
   8   0  -1   -1.10    3.50
  -8   0   1   -1.40    2.30
  -8   0   1   -0.30    2.80
  -7   0   1   77.69    9.30
   7   0  -1   81.09   11.60
  -7   0   1   90.59    9.80
  -7   0   1   81.79    9.80
   7   0  -1   94.89    9.20
  -6   0   1    0.90    1.50
   6   0  -1   -0.40    2.30
   6   0  -1   -0.50    1.60
  -6   0   1   -1.00    1.70
  -6   0   1    0.00    3.20
  -6   0   1    0.70    1.30
  -6   0   1   -0.40    1.20
  -6   0   1    1.30    2.00
  -5   0   1  545.35   40.90
  -5   0   1  602.84   38.80
  -5   0   1  629.34   41.10
  -5   0   1  707.03   45.20
   5   0  -1  557.14   42.50
  -5   0   1  646.44   39.40
  -5   0   1  630.84   38.00
  -5   0   1  607.34   40.30
   5   0  -1  607.54   39.20
  -5   0   1  595.44   40.30
  -4   0   1    0.00    1.40
  -4   0   1    1.20    1.60
   4   0  -1    0.40    1.10
  -4   0   1    3.20    2.60
  -4   0   1    9.10    1.80
  -4   0   1    4.20    1.60
  -4   0   1   -1.90    1.60
  -4   0   1    0.40    0.90
   4   0  -1   -1.40    1.30
  -4   0   1   -0.10    0.70
   4   0  -1    2.10    1.10
  -3   0   1 2316.17  146.19
  -3   0   1 2426.06  144.99
  -3   0   1 2597.64  146.79
  -3   0   1 2455.85  146.59
   3   0  -1 2519.85  145.69
   3   0  -1 2475.55  145.29
   3   0  -1 2179.38  146.19
   3   0  -1 2417.46  147.89
  -3   0   1 2513.05  148.09
  -2   0   1    0.80    0.80
  -2   0   1    0.20    0.90
  -2   0   1    0.00    0.70
   2   0  -1    0.20    0.70
  -2   0   1    0.10    0.40
  -2   0   1    0.90    0.60
  -2   0   1   -0.30    0.50
  -2   0   1    0.20    0.70
   2   0  -1   -0.10    0.40
   2   0  -1    0.00    0.60
   2   0  -1   -0.30    0.50
  -1   0   1  573.74   34.00
   1   0  -1  540.15   33.50
  -1   0   1  539.15   33.70
   1   0  -1  513.35   33.90
   1   0  -1  587.54   33.70
  -1   0   1  532.05   33.20
  -1   0   1  561.44   33.50
   1   0  -1  551.74   33.20
   1   0  -1  551.04   33.60
  -1   0   1  550.64   33.20
  -1   0   1  535.45   33.60
   0   0   1   -0.10    0.30
   0   0  -1    0.00    0.30
   0   0   1    0.60    0.40
   0   0   1    0.00    0.30
   0   0  -1    0.70    0.40
   0   0   1    0.50    0.40
   0   0  -1    3.70    0.90
   0   0   1    0.10    0.20
   0   0  -1   -0.10    0.30
   0   0  -1    0.50    0.40
   0   0   1    0.20    0.40
   0   0   1    0.40    0.40
   1   0   1 7580.64  595.04
   1   0   1 8858.31  574.94
  -1   0  -1 7233.08  556.34
   2   0   1    7.70    2.10
   2   0   1    2.20    0.80
  -2   0  -1    1.00    1.30
   2   0   1    3.60    0.60
  -2   0  -1    7.50    1.50
   2   0   1    0.40    0.60
  -2   0  -1    0.30    0.90
  -2   0  -1    0.80    0.80
  -2   0  -1    0.60    0.40
  -2   0  -1    0.10    0.80
   2   0   1    1.90    1.40
  -2   0  -1    0.50    0.80
  -3   0  -1  581.04   34.90
   3   0   1  517.45   35.30
  -3   0  -1  515.45   35.50
  -3   0  -1  544.05   35.30
   3   0   1  567.64   34.40
   3   0   1  542.25   34.20
  -3   0  -1  560.84   34.40
  -3   0  -1  521.45   37.60
   4   0   1    2.20    2.10
   4   0   1    1.70    2.00
  -4   0  -1   -1.10    2.70
  -4   0  -1    1.30    1.90
  -4   0  -1   -0.60    1.10
  -4   0  -1   -0.30    1.50
  -4   0  -1    1.30    1.30
  -4   0  -1    2.20    1.50
   4   0   1    0.80    1.40
   4   0   1    1.50    1.20
  -5   0  -1 1846.22  113.09
  -5   0  -1 1685.83  114.49
   5   0   1 1859.31  112.89
   5   0   1 1962.90  118.29
  -5   0  -1 1954.70  114.49
  -5   0  -1 1833.22  113.79
  -6   0  -1   -0.30    2.30
  -6   0  -1   -0.40    2.00
  -6   0  -1   -0.90    1.80
   6   0   1    0.90    3.00
   7   0   1  340.07   29.90
  -7   0  -1  400.76   28.80
  -7   0  -1  331.57   29.40
  -8   0  -1    2.60    3.70
   8   0   1   -1.10    4.60
  -8   0  -1    0.70    2.80
  -9   0  -1    3.70    4.30
   9   0   1    5.70    6.70
  -9   0  -1    6.30    5.40
  10  -1  -1   11.50    7.80
 -10  -1   1    2.50    5.40
 -10  -1   1    8.60    4.90
 -10   1   1   14.60    6.00
 -10   1   1    1.00    5.60
  10   1  -1    4.10    6.70
   9  -1  -1  106.49   14.70
  -9  -1   1  122.19   13.80
   9  -1  -1  126.59   16.10
  -9   1   1  133.29   13.70
  -9   1   1  126.99   14.70
   9   1  -1  125.29   16.70
  -8  -1   1  769.22   48.90
   8  -1  -1  725.23   51.19
  -8  -1   1  591.74   46.70
   8   1  -1  666.13   50.69
  -8   1   1  699.13   47.60
  -8   1   1  731.13   48.10
   7  -1  -1    7.50    4.40
  -7  -1   1    5.40    2.80
  -7  -1   1    4.70    3.00
   7  -1  -1   -1.30    2.10
  -7  -1   1    0.70    2.20
   7   1  -1    0.80    3.20
   7   1  -1    6.00    2.80
  -7   1   1    3.70    2.20
  -7   1   1   -1.10    1.90
  -7   1   1    2.70    2.60
   6  -1  -1  373.36   25.30
  -6  -1   1  369.26   23.10
  -6  -1   1  364.56   27.80
  -6  -1   1  364.96   25.30
  -6  -1   1  371.46   26.50
  -6  -1   1  336.07   24.60
  -6  -1   1  349.67   26.30
  -6  -1   1  401.86   24.60
   6  -1  -1  360.66   29.10
  -6   1   1  381.96   23.50
  -6   1   1  351.36   27.10
  -6   1   1  292.37   25.40
   6   1  -1  349.87   25.10
   6   1  -1  365.26   29.20
  -6   1   1  434.16   25.30
  -6   1   1  298.17   25.60
  -6   1   1  378.26   25.00
  -5  -1   1   72.09    7.60
   5  -1  -1   69.69    7.00
  -5  -1   1   63.09    8.30
  -5  -1   1   70.79   10.00
  -5  -1   1   70.99    5.80
   5  -1  -1   66.59    6.80
  -5  -1   1   61.99    7.40
  -5  -1   1   79.29    7.20
  -5  -1   1   81.39    6.90
  -5  -1   1   82.09    6.80
   5  -1  -1   70.09    9.30
  -5  -1   1   60.99    8.50
  -5   1   1   70.29    5.90
  -5   1   1   55.69    7.40
  -5   1   1   69.39    8.20
  -5   1   1   82.49    7.10
   5   1  -1   69.79    6.80
  -5   1   1   69.49    7.50
  -5   1   1   72.69    8.70
  -5   1   1   65.99    9.80
  -4  -1   1   49.99    5.80
  -4  -1   1   57.39    6.60
  -4  -1   1   55.99    4.90
  -4  -1   1   53.39    6.60
   4  -1  -1   61.29    7.60
  -4  -1   1   50.49    5.30
  -4  -1   1   51.49    4.60
  -4  -1   1   51.19    7.50
  -4  -1   1   54.19    5.20
   4  -1  -1   60.79    5.50
  -4  -1   1   55.89    6.50
   4  -1  -1   54.19    5.20
  -4   1   1   56.39    5.90
  -4   1   1   53.19    4.70
  -4   1   1   56.19    5.30
   4   1  -1   40.90    5.50
  -4   1   1   59.19    6.80
  -4   1   1   66.39    6.20
  -4   1   1   53.19    6.20
  -4   1   1   41.10    7.00
  -4   1   1   46.40    6.20
   4   1  -1   77.99    8.30
   4   1  -1   47.00    4.90
  -4   1   1   47.90    4.90
   3  -1  -1   44.40    5.70
  -3  -1   1   43.40    3.90
  -3  -1   1   42.10    5.00
  -3  -1   1   43.10    4.50
  -3  -1   1   45.30    5.20
  -3  -1   1   44.40    5.70
   3  -1  -1   42.70    4.10
   3  -1  -1   47.10    4.40
  -3  -1   1   48.90    5.40
  -3   1   1   43.00    4.30
   3   1  -1   44.60    4.00
   3   1  -1   38.60    4.60
  -3   1   1   44.50    3.90
  -3   1   1   40.40    4.90
   3   1  -1   47.20    5.80
   3   1  -1   56.19    4.70
  -3   1   1   46.00    4.90
  -3   1   1   46.60    5.10
  -3   1   1   38.30    5.50
  -3   1   1   44.60    4.00
  -3   1   1   41.20    4.50
   1  -1  -1   67.39    5.10
  -1  -1   1   76.89    5.30
  -1  -1   1   68.49    5.00
   1  -1  -1   66.99    5.10
  -1  -1   1   75.89    5.40
  -1  -1   1   66.29    4.80
  -1  -1   1   78.39    5.70
  -1  -1   1   74.89    5.50
  -1  -1   1   72.29    5.20
   1  -1  -1   58.89    5.30
  -1  -1   1   67.29    4.80
   1  -1  -1   70.89    5.00
   1  -1  -1   74.39    4.90
   1   1  -1   67.49    5.10
  -1   1   1   64.79    4.90
   1   1  -1   67.79    5.00
  -1   1   1   70.29    5.10
  -1   1   1   69.49    5.40
  -1   1   1   73.69    5.40
  -1   1   1   68.19    4.80
  -1   1   1   69.09    5.20
   1   1  -1   71.89    5.60
  -1   1   1   65.39    5.30
   1   1  -1   70.19    5.40
   0  -1   1   49.30    4.50
   0  -1  -1   59.49    4.40
   0  -1   1   58.29    4.60
   0  -1   1   58.79    4.30
   0  -1   1   54.59    4.40
   0  -1  -1   57.99    3.90
   0  -1   1   60.59    4.00
   0  -1   1   58.59    4.40
   0  -1  -1   53.69    4.60
   0  -1  -1   66.69    4.80
   0  -1  -1   63.19    4.60
   0  -1  -1   58.69    4.30
   0   1   1   58.69    4.40
   0   1  -1   58.89    4.10
   0   1  -1   67.99    4.50
   0   1   1   60.39    4.70
   0   1  -1   60.09    4.40
   0   1   1   60.39    3.80
   0   1  -1   59.99    4.80
   0   1  -1   62.09    4.60
   0   1  -1   54.49    4.40
   0   1   1   60.59    4.30
   0   1   1   66.89    4.70
   0   1   1   68.19    4.60
   1  -1   1  292.77   18.70
   1  -1   1  274.37   16.80
   1  -1   1  296.77   17.90
   1  -1   1  271.07   17.10
  -1  -1  -1  272.17   17.50
  -1  -1  -1  292.57   18.90
  -1  -1  -1  283.67   17.50
  -1  -1  -1  277.37   17.60
   1  -1   1  268.07   17.40
  -1   1  -1  261.77   17.40
  -1   1  -1  263.67   17.00
  -1   1  -1  239.18   17.80
   1   1   1  281.87   17.50
   1   1   1  251.07   17.60
   1   1   1  283.87   17.30
  -1   1  -1  261.67   18.50
   1   1   1  271.07   16.70
   1   1   1  283.87   16.70
  -1   1  -1  286.67   17.30
   1   1   1  265.17   17.30
   1   1   1  245.38   18.50
  -1   1  -1  288.27   17.60
   2  -1   1 1213.08   76.69
  -2  -1  -1 1270.37   79.09
  -2  -1  -1 1195.28   77.49
   2  -1   1 1189.68   76.19
   2  -1   1 1291.37   79.49
  -2  -1  -1 1343.37   76.99
   2  -1   1 1314.87   77.69
  -2  -1  -1 1240.68   76.99
   2  -1   1 1309.57   75.59
   2   1   1 1214.48   76.59
  -2   1  -1 1288.27   76.49
  -2   1  -1 1305.17   77.49
   2   1   1 1177.18   77.39
   2   1   1 1227.68   76.69
   2   1   1 1400.26   77.59
  -2   1  -1 1171.58   77.09
  -2   1  -1 1336.37   77.19
  -2   1  -1 1476.15   78.09
   2   1   1 1182.48   78.89
  -2   1  -1 1302.57   75.99
  -3  -1  -1   43.60    4.30
  -3  -1  -1   34.10    4.50
   3  -1   1   40.60    4.10
  -3  -1  -1   43.00    4.60
  -3  -1  -1   44.70    5.30
   3  -1   1   44.00    6.20
   3  -1   1   45.90    4.30
   3  -1   1   42.10    5.10
   3  -1   1   42.30    3.20
  -3  -1  -1   42.60    6.30
  -3   1  -1   42.60    4.60
  -3   1  -1   27.20    4.50
  -3   1  -1   43.20    5.20
   3   1   1   37.40    5.90
  -3   1  -1   35.20    5.90
   3   1   1   57.89    4.80
   3   1   1   36.60    4.00
  -3   1  -1   42.70    4.20
   3   1   1   53.19    5.50
  -3   1  -1   37.70    3.30
   4  -1   1 3336.67  192.88
  -4  -1  -1 3174.38  191.58
   4  -1   1 3242.08  190.98
  -4  -1  -1 3061.19  193.08
   4  -1   1 3353.06  195.68
   4  -1   1 3156.48  191.08
  -4  -1  -1 3046.60  195.08
  -4  -1  -1 3367.36  191.68
   4   1   1 3132.99  190.88
   4   1   1 3350.06  195.78
  -4   1  -1 3388.06  191.08
  -4   1  -1 2961.30  192.68
  -4   1  -1 3151.78  192.38
  -4   1  -1 3122.19  195.48
   4   1   1 3107.99  191.48
  -4   1  -1 3097.69  191.58
   5  -1   1  200.88   15.70
  -5  -1  -1  245.48   17.40
  -5  -1  -1  197.38   17.00
   5  -1   1  212.28   19.70
  -5  -1  -1  214.88   16.30
  -5  -1  -1  186.38   16.30
   5   1   1  219.98   15.80
  -5   1  -1  251.47   17.70
  -5   1  -1  211.68   15.90
  -6  -1  -1   11.10    3.60
   6  -1   1   15.30    3.80
   6  -1   1   12.70    5.10
  -6  -1  -1    8.40    3.40
  -6  -1  -1   12.40    3.80
  -6   1  -1   14.20    3.80
  -6   1  -1    4.80    2.90
  -6   1  -1    4.90    2.90
   6   1   1    5.40    4.30
   6   1   1   11.60    3.30
   7  -1   1   25.80    7.70
  -7  -1  -1   33.00    6.80
  -7  -1  -1   30.70    6.70
  -7   1  -1   32.70    6.80
  -7   1  -1   36.70    6.70
   7   1   1   38.40    8.90
   8  -1   1  120.69   16.10
  -8  -1  -1  124.69   13.00
  -8   1  -1  133.69   14.70
  -8   1  -1  128.69   13.60
   8   1   1  147.69   17.40
   9  -1   1    3.30    5.60
  -9  -1  -1    5.50    4.60
  -9  -1  -1    4.00    4.70
  -9   1  -1    5.60    4.30
   9   1   1   10.20    6.40
  10  -2  -1   16.00    8.50
 -10  -2   1   13.80    6.80
 -10  -2   1   13.00    5.70
  10   2  -1   18.60    8.20
 -10   2   1   31.20    9.30
 -10   2   1   19.50    6.30
   9  -2  -1    5.50    5.60
  -9  -2   1   -0.30    3.40
  -9  -2   1    9.80    4.60
   9   2  -1    0.90    5.20
  -9   2   1    8.20    4.50
  -9   2   1    7.60    4.40
  -8  -2   1    4.70    3.20
  -8  -2   1    2.30    2.80
   8  -2  -1    2.90    4.50
   8   2  -1    2.70    4.40
  -8   2   1    7.50    3.70
  -8   2   1    6.00    3.70
   7  -2  -1  602.84   40.10
  -7  -2   1  570.04   41.20
   7  -2  -1  618.64   45.20
  -7  -2   1  588.04   40.10
   7   2  -1  618.64   40.70
  -7   2   1  541.55   40.40
  -7   2   1  641.74   40.00
  -7   2   1  635.74   41.80
   7   2  -1  584.94   44.40
   6  -2  -1  158.18   15.90
  -6  -2   1  146.59   13.30
  -6  -2   1  138.39   12.40
  -6  -2   1  126.09   12.80
  -6  -2   1  151.68   10.60
  -6  -2   1  152.28   12.70
  -6  -2   1  159.28   15.70
   6  -2  -1  150.08   12.60
  -6  -2   1  157.68   11.70
   6   2  -1  172.48   16.40
  -6   2   1  128.99   13.80
  -6   2   1  152.78   11.20
  -6   2   1  153.98   13.50
   6   2  -1  149.19   12.30
  -6   2   1  153.08   13.40
  -6   2   1  168.28   12.60
  -6   2   1  180.98   12.70
   5  -2  -1  243.08   16.80
  -5  -2   1  216.08   15.90
   5  -2  -1  241.98   16.60
  -5  -2   1  221.28   16.60
  -5  -2   1  236.18   17.60
  -5  -2   1  245.78   20.60
  -5  -2   1  236.48   18.90
  -5  -2   1  220.98   18.20
  -5  -2   1  235.18   15.20
   5  -2  -1  219.28   19.50
  -5  -2   1  219.48   15.90
  -5   2   1  207.88   17.10
  -5   2   1  227.68   15.30
  -5   2   1  202.98   16.90
  -5   2   1  243.18   16.20
   5   2  -1  242.68   16.40
   5   2  -1  234.68   17.60
  -5   2   1  225.48   17.60
   5   2  -1  237.38   20.00
  -5   2   1  199.68   17.80
  -5   2   1  208.18   15.80
  -4  -2   1  472.85   32.60
  -4  -2   1  437.86   28.30
  -4  -2   1  434.76   30.90
  -4  -2   1  463.35   28.70
  -4  -2   1  444.06   30.80
  -4  -2   1  498.75   31.20
  -4  -2   1  481.85   29.70
  -4  -2   1  437.26   28.80
  -4  -2   1  472.85   30.40
   4  -2  -1  451.05   29.20
   4  -2  -1  444.56   29.20
  -4   2   1  403.06   30.20
  -4   2   1  456.25   28.40
  -4   2   1  445.76   28.80
  -4   2   1  481.05   30.10
  -4   2   1  453.35   30.60
   4   2  -1  462.15   30.40
  -4   2   1  423.96   28.90
   4   2  -1  459.15   28.90
  -4   2   1  445.16   32.10
  -4   2   1  438.86   30.10
  -3  -2   1  134.99   10.90
   3  -2  -1  140.49    9.80
  -3  -2   1  144.99    9.40
  -3  -2   1  113.59   10.10
  -3  -2   1  138.19    9.70
  -3  -2   1  150.48    9.20
   3  -2  -1  117.29   11.30
   3  -2  -1  127.79    9.60
  -3  -2   1  131.79   10.10
  -3  -2   1  139.89   11.00
  -3  -2   1  113.19   10.50
  -3   2   1  129.79    9.30
  -3   2   1  146.99   10.80
  -3   2   1  138.69   10.20
   3   2  -1  132.09   11.40
  -3   2   1  133.59    9.60
  -3   2   1  139.89   10.30
  -3   2   1  130.19    9.40
  -3   2   1  122.99   11.40
   3   2  -1  130.69    9.30
  -3   2   1  149.49   10.80
  -3   2   1  113.69    9.90
   3   2  -1  143.59   10.80
  -2  -2   1  177.88   11.50
   2  -2  -1  176.48   12.40
  -2  -2   1  184.28   12.50
  -2  -2   1  179.08   12.90
   2  -2  -1  175.28   11.90
  -2  -2   1  190.08   13.20
   2  -2  -1  155.88   13.00
  -2  -2   1  157.98   12.10
  -2  -2   1  173.48   12.90
  -2  -2   1  207.68   12.90
  -2  -2   1  198.78   12.20
  -2   2   1  177.48   11.80
  -2   2   1  177.48   12.40
   2   2  -1  175.98   12.60
  -2   2   1  199.58   13.60
   2   2  -1  167.48   12.40
   2   2  -1  183.88   11.60
  -2   2   1  177.98   12.20
  -2   2   1  185.18   11.90
  -2   2   1  195.38   12.20
  -2   2   1  175.18   12.40
   1  -2  -1 2519.25  191.78
  -1  -2   1 3089.79  166.68
  -1   2   1 2491.85  190.78
   1   2  -1 2957.10  166.48
   1   2  -1 2789.82  205.28
   0  -2  -1  787.82   47.60
   0  -2   1  846.82   48.10
   0  -2   1  855.81   48.40
   0  -2   1  780.52   47.90
   0  -2   1  777.02   48.20
   0  -2  -1  831.92   48.10
   0  -2  -1  806.12   48.10
   0  -2  -1  800.82   48.40
   0  -2  -1  756.82   48.70
   0  -2   1  790.82   47.80
   0  -2   1  858.91   48.60
   0  -2  -1  784.62   47.90
   0   2  -1  787.62   48.30
   0   2  -1  772.02   47.90
   0   2   1  824.92   47.90
   0   2  -1  755.82   48.20
   0   2   1  819.22   48.10
   0   2   1  723.93   48.60
   0   2  -1  777.52   47.80
   0   2   1  803.62   47.50
   0   2  -1  829.32   48.20
   1  -2   1 1715.63  100.99
   1  -2   1 1671.33   99.39
  -1  -2  -1 1646.24   99.99
  -1  -2  -1 1578.34   99.79
  -1   2  -1 1666.43  100.89
   1   2   1 1677.33   99.69
   1   2   1 1749.32  101.49
   1   2   1 1652.83   98.89
  -1   2  -1 1659.03   99.89
  -1   2  -1 1671.53   99.59
   2  -2   1  129.09    8.70
  -2  -2  -1  137.99    9.60
   2  -2   1  135.89    8.50
   2  -2   1  119.09    9.80
  -2  -2  -1  124.89   10.20
   2  -2   1  131.49   11.30
  -2  -2  -1  144.39   10.30
  -2  -2  -1  138.69    9.70
  -2  -2  -1  141.49   11.60
   2  -2   1  133.29    9.30
   2   2   1  126.19   11.20
   2   2   1  119.29    9.90
  -2   2  -1  138.99    8.80
   2   2   1  132.79   10.00
  -2   2  -1  125.19    8.90
   2   2   1  133.69    9.40
   2   2   1  142.49    9.30
  -2   2  -1  110.59    9.70
  -2   2  -1  114.39    9.60
  -2   2  -1  129.89   10.10
  -2   2  -1  114.39   10.80
  -2   2  -1  144.09    9.70
   3  -2   1 1098.19   63.49
  -3  -2  -1 1087.29   68.49
  -3  -2  -1  956.80   65.99
  -3  -2  -1 1141.49   66.29
   3  -2   1 1109.09   65.99
   3  -2   1 1037.50   64.29
  -3  -2  -1 1038.60   65.09
   3  -2   1 1095.49   64.79
  -3  -2  -1 1036.20   64.99
   3  -2   1  978.00   67.79
  -3   2  -1 1026.10   65.99
   3   2   1  965.80   65.59
  -3   2  -1 1102.99   63.79
   3   2   1 1093.29   68.19
   3   2   1 1031.50   64.49
  -3   2  -1 1004.80   64.99
   3   2   1 1080.99   64.99
  -3   2  -1 1095.29   64.39
  -3   2  -1 1075.49   66.19
  -3   2  -1 1114.29   65.89
   3   2   1 1071.59   65.89
  -4  -2  -1   53.99    6.30
   4  -2   1   66.39    4.70
   4  -2   1   61.49    6.00
  -4  -2  -1   54.19    7.20
  -4  -2  -1   60.99    6.10
  -4  -2  -1   64.59    7.10
  -4  -2  -1   70.69    9.30
   4  -2   1   65.89    8.70
   4  -2   1   61.49    7.00
   4  -2   1   54.79    5.80
  -4  -2  -1   42.70    6.00
  -4   2  -1   64.99    9.20
  -4   2  -1   58.79    6.90
   4   2   1   62.59    5.70
  -4   2  -1   63.89    4.80
  -4   2  -1   65.59    6.60
  -4   2  -1   56.69    6.60
   4   2   1   60.69    8.60
  -4   2  -1   57.09    7.20
   4   2   1   44.70    6.40
   4   2   1   50.29    6.10
  -5  -2  -1  413.26   33.70
   5  -2   1  512.15   37.20
  -5  -2  -1  480.15   33.70
  -5  -2  -1  502.15   33.60
   5  -2   1  493.75   32.70
  -5  -2  -1  560.74   35.20
  -5   2  -1  480.75   34.60
  -5   2  -1  546.95   33.20
   5   2   1  492.35   37.30
   5   2   1  499.15   32.50
  -5   2  -1  510.35   34.10
  -6  -2  -1  190.68   15.60
   6  -2   1  131.99   15.80
   6  -2   1  160.18   13.30
  -6  -2  -1  175.68   14.80
  -6  -2  -1  152.38   14.60
   6   2   1  148.79   16.70
   6   2   1  162.38   13.20
  -6   2  -1  168.68   13.80
  -6   2  -1  162.78   14.90
  -6   2  -1  168.38   14.80
  -7  -2  -1  405.16   28.70
  -7  -2  -1  400.36   30.20
   7  -2   1  328.07   29.40
  -7  -2  -1  379.46   28.80
   7  -2   1  366.06   31.40
  -7   2  -1  403.76   29.60
  -7   2  -1  398.86   28.50
   7   2   1  354.76   31.30
   8  -2   1   38.20    9.90
  -8  -2  -1   62.89    9.90
  -8  -2  -1   57.09    9.00
   8   2   1   61.79   11.60
  -8   2  -1   60.09    9.90
   9  -2   1   13.50    6.90
  -9  -2  -1   11.70    5.60
  -9  -2  -1   12.40    5.90
  -9   2  -1    5.70    4.60
  -9   2  -1    7.90    5.80
   9   2   1   15.30    8.20
 -10  -3   1  204.78   20.30
  10  -3  -1  261.87   24.90
 -10  -3   1  204.68   21.80
  10   3  -1  237.48   24.00
 -10   3   1  238.08   20.90
  -9  -3   1   21.50    6.50
  -9  -3   1   12.40    4.70
   9  -3  -1   30.70    9.00
   9   3  -1   36.10    9.40
  -9   3   1   30.20    6.60
   8  -3  -1  131.19   18.50
  -8  -3   1  161.98   15.10
  -8  -3   1  146.59   14.20
   8   3  -1  135.29   16.40
  -8   3   1  167.38   22.30
  -8   3   1  137.09   13.80
   7  -3  -1   82.99    8.70
  -7  -3   1   88.29   10.20
  -7  -3   1   77.19    8.90
   7  -3  -1   87.09   11.90
  -7  -3   1   69.09    8.90
  -7   3   1   82.79   10.00
   7   3  -1   71.29   11.10
  -7   3   1   73.89    8.30
  -7   3   1   90.29    9.90
   7   3  -1   66.89    8.20
   6  -3  -1  102.29    9.40
  -6  -3   1   87.19   11.70
  -6  -3   1  102.79    8.00
   6  -3  -1  101.89   12.10
  -6  -3   1   96.69    9.10
  -6  -3   1   87.69    9.50
  -6  -3   1   91.79    9.70
  -6  -3   1   98.29   12.00
  -6   3   1   75.39    9.30
  -6   3   1   89.09    9.60
  -6   3   1  101.79    8.00
  -6   3   1   97.79    8.60
   6   3  -1   98.19    9.00
  -6   3   1   81.29   10.20
   6   3  -1   96.69   12.00
  -5  -3   1   36.10    3.60
  -5  -3   1   35.40    7.70
   5  -3  -1   32.90    6.40
  -5  -3   1   29.80    6.30
  -5  -3   1   30.90    4.60
  -5  -3   1   32.50    6.40
   5  -3  -1   40.30    4.70
  -5  -3   1   36.10    4.40
  -5  -3   1   33.50    5.20
  -5  -3   1   34.00    4.30
   5  -3  -1   40.40    5.10
   5   3  -1   46.90    7.40
   5   3  -1   38.60    5.50
  -5   3   1   51.19    5.90
  -5   3   1   35.50    4.70
  -5   3   1   36.70    5.10
   5   3  -1   41.90    4.60
  -5   3   1   44.30    5.90
  -5   3   1   39.00    4.00
  -5   3   1   29.00    4.10
  -5   3   1   27.30    5.70
  -4  -3   1  590.94   38.30
  -4  -3   1  579.24   40.50
  -4  -3   1  581.14   38.10
   4  -3  -1  525.45   36.30
   4  -3  -1  625.04   36.70
  -4  -3   1  586.34   36.90
  -4  -3   1  537.25   39.30
  -4  -3   1  611.94   36.30
  -4  -3   1  554.14   35.60
   4  -3  -1  527.95   39.00
  -4  -3   1  584.04   37.50
  -4   3   1  614.24   37.20
  -4   3   1  520.75   36.80
   4   3  -1  594.04   36.00
  -4   3   1  577.14   35.70
  -4   3   1  549.95   37.60
  -4   3   1  603.94   36.10
  -4   3   1  648.04   37.70
  -4   3   1  593.24   39.80
  -4   3   1  536.85   37.50
   4   3  -1  577.34   37.50
  -4   3   1  525.05   35.80
   4   3  -1  547.05   39.10
  -3  -3   1   56.49    5.10
  -3  -3   1   52.79    5.90
  -3  -3   1   60.89    6.30
   3  -3  -1   60.09    5.30
  -3  -3   1   58.89    5.80
  -3  -3   1   53.39    6.10
  -3  -3   1   61.39    6.90
  -3  -3   1   65.69    5.10
   3  -3  -1   59.79    6.90
  -3  -3   1   60.89    5.70
  -3  -3   1   62.69    4.70
  -3   3   1   53.39    5.60
  -3   3   1   61.39    5.00
  -3   3   1   56.99    5.40
  -3   3   1   55.39    5.00
  -3   3   1   57.39    5.90
  -3   3   1   66.29    5.00
  -3   3   1   62.19    7.20
   3   3  -1   67.39    4.90
   3   3  -1   49.00    5.60
  -3   3   1   63.49    5.80
  -3   3   1   55.79    5.30
   3   3  -1   43.00    7.10
  -2  -3   1   10.70    2.30
   2  -3  -1   11.00    1.70
  -2  -3   1    9.60    1.90
  -2  -3   1    8.80    2.20
  -2  -3   1   12.40    2.40
   2  -3  -1    9.20    1.80
   2  -3  -1   10.40    2.40
  -2  -3   1    8.20    1.80
   2  -3  -1   10.90    1.90
  -2  -3   1    7.50    2.10
  -2  -3   1   10.90    1.20
  -2   3   1   10.00    1.50
  -2   3   1    8.80    1.60
   2   3  -1    9.70    2.00
  -2   3   1   12.10    1.90
  -2   3   1   10.20    2.00
  -2   3   1    9.30    2.30
   2   3  -1   12.40    2.20
  -2   3   1   13.00    1.80
  -2   3   1   10.30    1.80
   2   3  -1   14.90    2.40
   2   3  -1   11.50    1.40
  -1  -3   1 2716.43  189.58
  -1  -3   1 2327.17  201.38
   1  -3  -1 2328.67  186.78
  -1  -3   1 2605.64  149.99
   1   3  -1 2625.64  149.88
  -1   3   1 2386.76  152.38
   1   3  -1 2238.18  195.28
  -1   3   1 2722.73  191.28
   0  -3  -1 3950.90  323.87
   0  -3   1 4172.48  335.97
   0  -3  -1 4503.25  372.06
   0   3   1 5115.49  342.37
  -1  -3  -1 1058.49   63.89
   1  -3   1  942.21   63.29
   1  -3   1 1069.69   63.99
  -1  -3  -1 1100.39   63.89
  -1  -3  -1 1061.39   62.69
  -1  -3  -1 1044.30   63.49
   1  -3   1 1049.20   63.59
  -1  -3  -1  990.70   64.89
   1  -3   1 1028.40   63.09
   1  -3   1 1064.59   64.49
   1  -3   1 1098.29   63.09
  -1  -3  -1 1019.60   63.69
   1   3   1 1059.19   62.59
  -1   3  -1 1098.39   64.29
   1   3   1 1110.29   63.69
   1   3   1 1033.40   64.99
  -1   3  -1 1011.30   64.49
   1   3   1  961.20   63.69
  -1   3  -1 1175.98   63.79
   1   3   1 1065.99   63.69
  -1   3  -1 1030.50   63.09
   1   3   1 1112.19   63.49
  -1   3  -1 1041.80   63.39
  -2  -3  -1  475.75   28.20
  -2  -3  -1  513.55   31.10
  -2  -3  -1  479.55   28.10
   2  -3   1  433.06   26.90
   2  -3   1  443.06   29.90
   2  -3   1  400.56   27.60
   2  -3   1  385.56   28.20
   2  -3   1  429.76   26.90
  -2  -3  -1  488.95   28.90
  -2   3  -1  461.05   27.30
  -2   3  -1  375.96   28.10
  -2   3  -1  452.45   28.00
  -2   3  -1  451.25   29.90
   2   3   1  474.75   30.60
   2   3   1  426.56   28.40
  -2   3  -1  447.76   27.20
   2   3   1  369.06   28.10
  -2   3  -1  456.85   28.80
   2   3   1  425.66   27.50
   2   3   1  440.16   27.90
  -3  -3  -1    6.80    2.30
   3  -3   1    8.60    1.70
  -3  -3  -1    9.90    2.30
   3  -3   1   17.70    3.30
   3  -3   1   10.40    3.20
  -3  -3  -1    8.80    3.50
  -3  -3  -1   10.70    3.00
   3  -3   1   11.90    1.60
  -3  -3  -1   11.30    2.30
   3   3   1   10.10    3.30
  -3   3  -1    8.50    2.10
  -3   3  -1    8.90    2.60
   3   3   1    7.70    1.80
   3   3   1   10.90    2.70
  -3   3  -1   10.20    1.80
   3   3   1    9.50    2.30
  -3   3  -1   10.30    2.30
  -3   3  -1    9.30    3.50
  -3   3  -1   10.10    2.70
   3   3   1    4.20    1.80
  -3   3  -1    9.50    1.80
  -4  -3  -1  740.13   47.00
  -4  -3  -1  760.72   47.10
   4  -3   1  707.73   46.30
  -4  -3  -1  788.12   48.80
  -4  -3  -1  868.41   52.09
   4  -3   1  684.03   49.90
   4  -3   1  769.32   48.00
   4  -3   1  786.52   45.10
  -4  -3  -1  874.51   48.70
   4   3   1  697.83   47.00
   4   3   1  615.24   49.60
   4   3   1  746.33   46.10
  -4   3  -1  694.83   47.60
  -4   3  -1  734.03   46.00
  -4   3  -1  681.63   46.70
  -4   3  -1  737.13   45.20
  -4   3  -1  700.83   50.29
  -5  -3  -1  297.57   23.30
  -5  -3  -1  361.06   24.70
  -5  -3  -1  283.57   22.90
  -5  -3  -1  318.47   23.10
   5  -3   1  317.67   26.30
   5  -3   1  307.87   22.20
  -5   3  -1  329.57   24.00
   5   3   1  318.67   26.20
  -5   3  -1  341.17   22.20
   5   3   1  312.57   22.00
  -5   3  -1  370.86   24.80
  -6  -3  -1 1020.10   69.49
  -6  -3  -1 1114.19   68.99
   6  -3   1 1101.29   67.69
   6  -3   1 1014.20   72.29
   6   3   1 1101.49   67.59
   6   3   1 1101.19   73.19
  -6   3  -1 1063.09   67.69
  -6   3  -1 1115.99   69.19
  -6   3  -1 1063.29   69.79
   7  -3   1   32.20    5.80
  -7  -3  -1   37.60    7.20
   7  -3   1   34.10    8.30
  -7  -3  -1   37.50    6.90
  -7  -3  -1   44.40    8.30
  -7   3  -1   21.80    5.60
  -7   3  -1   28.50    6.80
   7   3   1   34.40    8.60
  -8  -3  -1    3.50    4.00
   8  -3   1    3.40    5.10
  -8  -3  -1    6.60    3.70
   8   3   1    7.60    4.90
  -8   3  -1    8.20    4.00
  -8   3  -1    0.00    3.40
  -9  -3  -1   15.90    5.50
   9  -3   1   24.00    8.40
  -9  -3  -1   18.40    7.00
   9   3   1   23.20    8.20
  -9   3  -1   10.20    5.90
  -9   3  -1   19.50    6.00
 -10  -4   1    2.50    4.70
  10  -4  -1   -2.00    6.20
  10   4  -1    5.50    6.90
 -10   4   1    6.50    5.30
 -10   4   1    3.60    6.40
  -9  -4   1    6.80    4.10
  -9  -4   1   -0.10    3.10
   9  -4  -1    4.60    5.20
  -9   4   1    0.60    3.30
  -9   4   1    0.00    4.30
   9   4  -1    4.60    5.20
  -8  -4   1  103.39   11.50
  -8  -4   1  100.59   12.40
   8  -4  -1   93.89   10.80
  -8  -4   1  106.69   11.70
   8  -4  -1  100.79   13.50
   8   4  -1   96.99   13.90
  -8   4   1   95.09   11.20
  -8   4   1  135.79   13.60
   7  -4  -1  576.34   46.00
  -7  -4   1  676.43   43.90
  -7  -4   1  626.64   43.20
   7  -4  -1  619.44   44.10
  -7  -4   1  694.03   44.40
  -7   4   1  693.73   44.60
  -7   4   1  763.22   45.20
  -7   4   1  613.94   41.90
   7   4  -1  605.94   47.00
   7   4  -1  600.74   44.00
  -6  -4   1  332.77   26.70
  -6  -4   1  336.07   23.70
  -6  -4   1  332.97   21.70
   6  -4  -1  347.07   27.40
   6  -4  -1  349.47   23.80
  -6  -4   1  369.76   25.20
  -6  -4   1  325.77   23.30
  -6   4   1  314.97   22.10
  -6   4   1  349.47   22.90
  -6   4   1  309.17   24.30
   6   4  -1  311.87   23.00
   6   4  -1  349.87   27.90
  -6   4   1  318.07   24.50
  -5  -4   1   21.60    2.70
   5  -4  -1   10.30    3.70
  -5  -4   1   12.60    2.80
  -5  -4   1   18.30    3.10
  -5  -4   1   15.90    4.10
   5  -4  -1   18.20    3.50
  -5  -4   1   12.10    4.20
  -5  -4   1   22.50    3.70
  -5  -4   1   12.80    4.90
   5  -4  -1   11.70    2.80
   5   4  -1   11.90    3.40
  -5   4   1   22.40    3.10
  -5   4   1   12.20    3.90
   5   4  -1   12.00    3.90
  -5   4   1   18.10    4.00
  -5   4   1   14.40    3.30
   5   4  -1   17.30    3.90
  -5   4   1   17.60    3.50
  -5   4   1   15.90    2.80
  -5   4   1   14.40    3.50
  -4  -4   1  194.38   14.40
  -4  -4   1  207.98   16.90
   4  -4  -1  223.18   15.40
  -4  -4   1  214.38   17.00
  -4  -4   1  220.08   14.60
  -4  -4   1  215.78   15.70
   4  -4  -1  204.78   17.90
  -4  -4   1  222.08   15.10
  -4  -4   1  213.08   17.00
   4  -4  -1  215.68   15.40
  -4  -4   1  216.18   16.30
  -4  -4   1  260.47   19.10
  -4   4   1  219.98   16.60
   4   4  -1  213.78   16.60
  -4   4   1  246.48   16.10
  -4   4   1  206.08   14.70
  -4   4   1  208.08   16.00
  -4   4   1  216.58   16.40
  -4   4   1  194.48   16.50
  -4   4   1  222.18   15.10
   4   4  -1  224.38   14.80
  -4   4   1  233.78   18.50
  -4   4   1  224.28   14.80
   3  -4  -1 5580.34  418.76
  -3  -4   1 5944.41  431.06
  -3   4   1 6175.78  360.36
   3   4  -1 6023.90  438.56
  -3   4   1 5149.79  358.36
   3   4  -1 6542.15  359.86
  -2  -4   1  272.57   17.70
   2  -4  -1  261.47   17.00
   2  -4  -1  259.17   16.70
  -2  -4   1  238.28   15.80
   2  -4  -1  220.58   16.70
  -2  -4   1  248.68   17.20
  -2  -4   1  264.87   19.30
   2  -4  -1  261.57   18.20
  -2  -4   1  272.17   17.90
  -2  -4   1  279.37   17.00
   2  -4  -1  242.58   16.80
   2   4  -1  235.38   17.30
   2   4  -1  258.27   16.70
  -2   4   1  259.17   16.80
  -2   4   1  283.17   16.90
  -2   4   1  242.18   16.90
   2   4  -1  223.08   17.20
   2   4  -1  255.77   17.60
  -2   4   1  291.47   18.60
   2   4  -1  284.27   16.10
   2   4  -1  267.47   17.90
  -2   4   1  280.37   16.60
  -2   4   1  245.58   16.60
  -2   4   1  256.17   16.60
  -1  -4   1 5926.11  368.06
  -1   4   1 4379.96  355.26
   1   4  -1 5437.86  309.97
  -1   4   1 5082.09  359.16
   0  -4  -1 1483.55   87.29
   0  -4  -1 1467.55   87.09
   0  -4   1 1564.24   87.09
   0  -4   1 1479.75   87.69
   0  -4  -1 1476.55   87.19
   0  -4  -1 1378.96   88.39
   0   4   1 1461.85   87.29
   0   4  -1 1482.95   87.69
   0   4   1 1387.06   88.39
   0   4  -1 1429.16   87.19
  -1  -4  -1 1966.90  115.29
  -1  -4  -1 1863.11  115.79
  -1  -4  -1 2022.10  114.59
   1  -4   1 1949.10  116.39
  -1  -4  -1 1794.92  116.99
   1  -4   1 1956.00  114.79
  -1   4  -1 1967.50  116.49
   1   4   1 1850.41  115.49
  -1   4  -1 1977.20  115.29
   1   4   1 1936.11  117.19
  -1   4  -1 1943.41  114.89
  -2  -4  -1  105.49    8.30
  -2  -4  -1   91.79    7.90
  -2  -4  -1  103.79    9.70
   2  -4   1  104.39    7.50
   2  -4   1   99.19    6.80
   2  -4   1   98.69    6.50
   2  -4   1   94.59    9.00
   2  -4   1  103.59    8.00
  -2  -4  -1  100.79    7.60
  -2   4  -1   96.49    6.80
   2   4   1   92.99    8.00
   2   4   1   91.89    7.10
  -2   4  -1   89.49    8.00
   2   4   1   91.39    7.50
   2   4   1   95.09    9.40
  -2   4  -1   84.59    7.70
   2   4   1  108.09    8.20
  -2   4  -1  100.49    7.70
  -2   4  -1   92.39    9.00
  -2   4  -1   95.29    7.00
  -3  -4  -1 1148.69   73.69
   3  -4   1 1032.50   69.89
   3  -4   1 1304.87   73.89
  -3  -4  -1 1104.69   71.59
   3  -4   1 1118.19   69.09
  -3  -4  -1 1203.68   70.79
   3  -4   1 1249.07   69.19
  -3  -4  -1 1210.58   70.49
   3  -4   1 1212.68   71.29
  -3  -4  -1 1151.68   71.39
  -3   4  -1 1153.58   71.49
  -3   4  -1  990.10   72.59
   3   4   1 1146.69   71.19
   3   4   1 1072.79   72.99
   3   4   1 1101.49   70.39
  -3   4  -1 1045.80   70.89
  -3   4  -1 1161.58   71.29
   3   4   1 1310.57   71.79
  -3   4  -1 1140.89   69.19
  -3   4  -1 1179.38   69.39
   3   4   1 1069.99   69.49
  -4  -4  -1  118.89   12.00
   4  -4   1  156.38    9.80
  -4  -4  -1  122.89   11.00
   4  -4   1  145.19   10.80
  -4  -4  -1  144.89   11.30
   4  -4   1  141.09   11.90
   4  -4   1  138.09   13.70
  -4  -4  -1  107.59   11.20
  -4  -4  -1  144.59   14.80
   4   4   1  135.19   11.70
   4   4   1  138.09   10.20
  -4   4  -1  141.89   10.10
  -4   4  -1  162.68   12.70
   4   4   1  133.29   13.70
   4   4   1  118.49   11.50
  -4   4  -1  110.39   11.40
   4   4   1  145.29   11.60
  -4   4  -1  149.49   10.00
  -4   4  -1  116.29   10.80
  -4   4  -1  130.79   12.10
   5  -4   1  303.07   20.80
   5  -4   1  276.97   24.10
  -5  -4  -1  284.77   21.70
  -5  -4  -1  306.07   21.70
  -5  -4  -1  275.67   24.00
  -5  -4  -1  295.47   22.50
  -5   4  -1  258.57   22.20
   5   4   1  343.97   20.90
  -5   4  -1  323.07   22.30
  -5   4  -1  296.27   21.00
   5   4   1  266.07   24.30
  -5   4  -1  305.47   20.30
   6  -4   1   64.39   10.20
   6  -4   1   59.19    7.50
  -6  -4  -1   89.99    9.30
  -6  -4  -1   76.79    8.70
  -6  -4  -1   68.99    8.70
   6   4   1   83.39    7.90
   6   4   1   68.69   10.60
  -6   4  -1   69.99    9.10
  -6   4  -1   79.79    7.90
  -6   4  -1   65.69    8.40
  -7  -4  -1  197.48   18.00
   7  -4   1  209.18   20.00
  -7  -4  -1  190.08   16.60
   7  -4   1  172.28   15.20
  -7  -4  -1  211.98   17.80
   7   4   1  157.88   19.00
  -7   4  -1  177.48   16.50
  -7   4  -1  204.68   18.20
  -8  -4  -1   27.50    6.70
   8  -4   1   24.70    8.10
  -8  -4  -1   21.90    5.70
  -8   4  -1   14.60    5.60
  -8   4  -1   18.60    6.00
   8   4   1   14.70    6.80
   9  -4   1  484.55   35.60
  -9  -4  -1  512.75   36.50
   9  -4   1  501.35   39.90
  -9  -4  -1  534.75   38.00
   9   4   1  536.65   40.90
  -9   4  -1  437.16   37.20
  -9   4  -1  440.96   35.20
 -10  -5   1  278.47   27.30
 -10  -5   1  385.46   30.50
  10  -5  -1  384.26   33.30
 -10   5   1  382.76   28.40
  10   5  -1  369.16   32.80
  -9  -5   1    1.40    3.40
   9  -5  -1    6.90    8.90
  -9  -5   1    2.70    3.30
   9   5  -1    4.30    5.40
  -9   5   1    3.50    3.50
  -9   5   1    6.60    4.30
  -8  -5   1   10.50    3.70
   8  -5  -1    8.10    4.90
  -8  -5   1   10.40    4.50
  -8  -5   1    9.90    4.50
   8  -5  -1   13.60    4.50
  -8   5   1    9.60    3.90
   8   5  -1   13.60    6.00
  -8   5   1   12.60    4.70
  -7  -5   1  129.29   14.30
  -7  -5   1  209.38   16.20
   7  -5  -1  178.68   18.00
  -7  -5   1  189.98   15.50
   7  -5  -1  189.28   15.00
   7   5  -1  157.58   17.40
  -7   5   1  168.98   15.20
  -7   5   1  200.28   16.40
  -7   5   1  153.68   14.60
   6  -5  -1   15.20    3.70
   6  -5  -1    7.10    3.80
  -6  -5   1    4.70    3.00
  -6  -5   1    9.40    3.10
  -6  -5   1    9.50    3.30
   6   5  -1   10.20    4.50
  -6   5   1    8.90    2.70
  -6   5   1    8.00    3.20
  -6   5   1    9.60    3.60
  -6   5   1   10.20    3.60
   6   5  -1   10.20    2.80
   6   5  -1    6.40    3.10
  -6   5   1   10.90    2.60
  -5  -5   1    2.90    2.10
   5  -5  -1    0.30    1.20
   5  -5  -1   -0.50    1.90
  -5  -5   1    0.30    3.30
  -5  -5   1    0.60    1.30
  -5  -5   1   -0.90    2.60
  -5  -5   1    0.70    1.00
  -5  -5   1    3.30    1.50
  -5  -5   1   -2.80    1.30
   5  -5  -1    4.30    2.10
  -5   5   1    3.10    2.40
   5   5  -1    2.90    1.80
  -5   5   1    0.70    1.40
  -5   5   1    0.70    1.80
   5   5  -1   -0.70    1.80
  -5   5   1   -1.50    1.60
  -5   5   1   -0.80    1.30
  -5   5   1    0.90    1.10
  -5   5   1   -0.80    1.20
   4  -5  -1  920.21   55.19
  -4  -5   1  975.70   59.09
  -4  -5   1  914.61   54.79
  -4  -5   1  788.32   55.89
  -4  -5   1  915.41   54.29
  -4  -5   1  875.71   54.19
  -4  -5   1  732.63   56.39
   4  -5  -1  893.81   58.29
  -4  -5   1  748.73   56.39
  -4  -5   1  833.72   55.39
   4  -5  -1  840.82   55.09
  -4   5   1 1033.00   55.99
   4   5  -1  946.11   58.49
   4   5  -1  982.40   54.59
  -4   5   1  928.41   54.89
  -4   5   1  798.42   57.89
  -4   5   1  895.51   56.49
  -4   5   1  856.81   54.99
  -4   5   1  869.41   56.19
   4   5  -1  884.21   56.39
  -4   5   1 1027.60   56.59
  -4   5   1  891.71   54.39
  -4   5   1  890.61   54.39
  -3  -5   1 1505.75   80.99
  -3  -5   1 1444.66   80.39
  -3  -5   1 1293.77   77.69
  -3  -5   1 1168.28   78.39
   3  -5  -1 1331.87   81.39
  -3  -5   1 1319.37   81.09
  -3  -5   1 1354.66   78.69
   3  -5  -1 1257.17   78.69
   3  -5  -1 1294.97   78.79
  -3  -5   1 1275.87   79.39
  -3   5   1 1443.86   78.79
  -3   5   1 1302.17   79.59
   3   5  -1 1196.98   79.69
  -3   5   1 1287.17   78.29
   3   5  -1 1289.57   79.79
   3   5  -1 1307.57   77.89
  -3   5   1 1238.68   78.39
  -3   5   1 1306.87   78.89
  -3   5   1 1343.87   81.59
  -3   5   1 1088.99   78.99
  -3   5   1 1290.27   78.29
   3   5  -1 1253.67   80.99
  -2  -5   1   19.10    1.60
   2  -5  -1   16.00    2.40
  -2  -5   1   16.20    3.00
  -2  -5   1   21.00    3.10
   2  -5  -1   16.30    2.20
  -2  -5   1   17.40    2.50
   2  -5  -1   17.20    2.30
  -2  -5   1   18.00    2.40
  -2  -5   1   19.50    2.90
   2  -5  -1   19.10    2.30
  -2   5   1   21.00    2.50
   2   5  -1   17.10    2.80
  -2   5   1   21.30    3.30
   2   5  -1   21.10    2.50
  -2   5   1   14.50    2.10
   2   5  -1   10.10    2.30
   2   5  -1   16.40    1.60
   2   5  -1   17.40    2.80
  -2   5   1   21.80    2.40
  -2   5   1   14.00    2.10
  -2   5   1   17.30    2.00
  -2   5   1   16.80    2.20
  -2   5   1   26.80    3.70
  -1  -5   1 1053.69   63.89
  -1  -5   1 1138.39   62.79
   1  -5  -1 1080.99   63.49
  -1  -5   1  928.11   64.09
  -1  -5   1 1049.30   63.69
  -1  -5   1 1084.09   64.39
   1  -5  -1 1151.28   63.79
   1  -5  -1 1085.09   63.19
   1  -5  -1 1103.29   63.39
   1   5  -1 1011.90   63.79
   1   5  -1 1111.09   64.39
  -1   5   1  998.90   63.19
  -1   5   1 1187.78   62.39
  -1   5   1 1081.59   63.39
  -1   5   1  995.10   63.29
   1   5  -1 1032.80   63.29
  -1   5   1  923.11   64.49
   1   5  -1 1074.09   63.79
   1   5  -1 1009.80   62.69
  -1   5   1  949.90   63.29
  -1   5   1 1040.50   62.39
   0  -5  -1  732.93   44.00
   0  -5  -1  702.43   44.00
   0  -5  -1  728.13   44.00
   0  -5   1  676.23   44.80
   0  -5   1  779.82   44.70
   0  -5   1  727.83   44.40
   0  -5   1  688.23   43.80
   0  -5  -1  775.62   43.80
   0  -5  -1  676.93   45.30
   0  -5   1  641.64   44.20
   0   5  -1  652.43   44.30
   0   5  -1  752.62   44.10
   0   5  -1  773.62   44.00
   0   5  -1  839.12   45.30
   0   5  -1  667.03   44.30
   0   5  -1  750.62   44.50
   0   5   1  774.52   44.00
   0   5   1  664.43   43.70
   0   5   1  793.22   45.80
   0   5   1  771.22   44.10
   1  -5   1  587.34   34.30
   1  -5   1  548.65   33.00
  -1  -5  -1  475.05   34.70
   1  -5   1  499.35   32.50
   1  -5   1  452.05   32.90
   1  -5   1  569.94   33.60
  -1  -5  -1  533.55   33.60
  -1  -5  -1  533.85   33.00
   1  -5   1  499.35   33.60
  -1  -5  -1  525.65   32.40
  -1  -5  -1  529.55   33.40
   1   5   1  571.84   33.50
   1   5   1  545.15   32.30
   1   5   1  602.64   35.40
   1   5   1  514.25   32.90
  -1   5  -1  549.15   32.70
  -1   5  -1  572.94   34.30
  -1   5  -1  523.95   33.80
  -1   5  -1  561.74   33.20
  -1   5  -1  555.74   33.60
   1   5   1  524.95   33.30
   1   5   1  546.25   33.60
   2  -5   1 1252.37   81.79
   2  -5   1 1403.06   81.59
  -2  -5  -1 1365.56   81.49
  -2  -5  -1 1373.26   79.99
  -2  -5  -1 1311.27   82.49
   2  -5   1 1287.57   80.19
   2  -5   1 1302.57   83.49
   2  -5   1 1315.37   82.09
  -2  -5  -1 1213.88   82.09
  -2  -5  -1 1469.95   82.39
   2  -5   1 1345.37   80.89
  -2   5  -1 1211.68   83.39
  -2   5  -1 1285.77   82.29
   2   5   1 1479.85   79.99
  -2   5  -1 1209.38   82.29
   2   5   1 1456.85   84.69
   2   5   1 1329.07   81.89
   2   5   1 1350.36   82.39
   2   5   1 1412.96   82.29
  -2   5  -1 1434.16   81.29
  -2   5  -1 1361.96   80.49
  -2   5  -1 1484.95   81.99
   2   5   1 1367.06   81.19
   3  -5   1 3409.56  192.18
   3  -5   1 3256.37  194.38
   3  -5   1 3348.96  192.58
   3  -5   1 3477.55  196.98
  -3  -5  -1 3248.97  194.98
  -3  -5  -1 3184.78  193.48
  -3  -5  -1 2703.73  196.18
   3   5   1 3239.58  192.78
   3   5   1 3215.68  194.68
  -3   5  -1 3239.88  193.78
  -3   5  -1 3256.97  192.28
  -3   5  -1 3174.28  196.68
  -3   5  -1 3300.87  192.78
  -4  -5  -1  100.99   12.60
  -4  -5  -1  110.29   10.30
  -4  -5  -1  101.99    9.50
  -4  -5  -1  114.59    9.70
   4  -5   1  104.59   10.10
   4  -5   1  120.59    9.40
   4  -5   1  116.29    8.50
   4  -5   1  131.29   12.70
  -4  -5  -1  114.19   11.00
  -4   5  -1   99.39   10.30
  -4   5  -1  109.49    9.80
  -4   5  -1  112.29   10.20
   4   5   1  132.59   11.00
  -4   5  -1  129.59    8.90
  -4   5  -1  111.59    8.50
  -4   5  -1   79.09   11.30
   4   5   1  118.59   12.40
   4   5   1  122.89   10.30
   4   5   1  128.19   10.90
  -4   5  -1  104.19   10.30
   4   5   1  116.79    9.00
   5  -5   1   60.59    9.10
  -5  -5  -1   59.99    7.80
  -5  -5  -1   58.69    7.60
   5  -5   1   71.19    6.80
  -5  -5  -1   60.59    8.10
   5  -5   1   57.59    5.80
   5   5   1   51.19    6.00
  -5   5  -1   58.29    6.10
  -5   5  -1   59.79    7.90
   5   5   1   72.39    9.90
  -5   5  -1   64.09    6.60
  -5   5  -1   76.39    7.90
  -5   5  -1   72.79    6.30
  -6  -5  -1  837.52   51.39
   6  -5   1  829.52   49.80
   6  -5   1  834.32   55.09
  -6  -5  -1  635.34   50.59
  -6  -5  -1  707.93   50.59
  -6   5  -1  800.32   52.09
   6   5   1  729.53   54.39
   6   5   1  802.32   49.50
   7  -5   1   68.99   11.00
  -7  -5  -1   54.59    8.50
  -7  -5  -1   67.49    9.70
  -7  -5  -1   54.29    8.20
  -7   5  -1   59.39    8.90
   7   5   1   68.29   11.50
  -7   5  -1   63.69    8.70
  -8  -5  -1  154.78   16.00
  -8  -5  -1  171.68   15.80
   8  -5   1  142.59   17.80
  -8   5  -1  163.38   15.80
  -8   5  -1  175.28   19.50
   8   5   1  169.68   19.20
  -9  -5  -1    4.30    4.60
  -9  -5  -1    2.30    3.80
   9  -5   1    6.60    6.20
  -9   5  -1   -0.70    4.90
  -9   5  -1    1.00    4.00
   9   5   1   -3.70    5.90
 -10  -6   1   -4.40    4.20
 -10  -6   1   -2.60    4.60
 -10   6   1   -0.50    4.50
  10   6  -1   -2.80    7.10
  -9  -6   1  185.78   18.30
  -9  -6   1  160.78   16.90
   9  -6  -1  200.28   20.80
   9   6  -1  203.98   21.60
  -9   6   1  202.08   19.90
  -9   6   1  221.78   18.70
  -8  -6   1  251.97   21.80
   8  -6  -1  260.37   21.10
   8  -6  -1  271.87   24.70
  -8  -6   1  310.67   21.90
  -8  -6   1  255.77   21.70
  -8   6   1  238.68   22.00
  -8   6   1  256.87   21.60
   8   6  -1  258.97   24.50
  -7  -6   1  598.44   40.00
  -7  -6   1  555.34   39.30
   7  -6  -1  584.14   38.90
   7  -6  -1  568.94   42.90
  -7  -6   1  610.54   40.50
  -7   6   1  612.04   40.40
  -7   6   1  530.75   41.80
   7   6  -1  557.74   43.20
   6  -6  -1  309.37   27.80
  -6  -6   1  388.66   22.70
   6  -6  -1  380.56   25.40
  -6  -6   1  340.97   26.40
  -6  -6   1  362.26   25.10
  -6   6   1  335.37   25.90
   6   6  -1  364.56   24.80
  -6   6   1  342.27   26.10
  -6   6   1  387.86   25.40
  -6   6   1  360.16   24.10
   6   6  -1  349.67   26.10
   6   6  -1  360.16   29.30
  -6   6   1  363.76   23.60
  -5  -6   1  933.31   59.69
   5  -6  -1 1032.50   65.09
   5  -6  -1  938.91   60.99
  -5  -6   1 1014.00   60.29
  -5  -6   1  980.40   59.39
  -5  -6   1  984.00   61.59
  -5  -6   1 1006.80   63.79
   5   6  -1  925.81   62.19
  -5   6   1  922.71   60.49
  -5   6   1 1077.39   62.19
  -5   6   1 1024.70   62.39
  -5   6   1  979.90   60.79
   5   6  -1  946.41   64.89
  -5   6   1  840.72   61.89
  -5   6   1 1019.80   59.69
  -5   6   1  969.20   59.89
   5   6  -1 1002.10   60.19
  -4  -6   1  747.53   50.69
  -4  -6   1  826.92   49.10
  -4  -6   1  780.42   51.79
   4  -6  -1  877.41   53.89
  -4  -6   1  837.02   51.29
  -4  -6   1  823.42   49.70
   4  -6  -1  862.81   50.29
   4  -6  -1  832.12   50.49
  -4  -6   1  818.92   49.40
  -4  -6   1  732.63   53.19
  -4  -6   1  723.73   51.69
  -4   6   1  855.81   49.30
  -4   6   1  776.12   51.09
  -4   6   1  744.33   50.19
  -4   6   1  841.72   49.50
   4   6  -1  842.92   51.59
  -4   6   1  738.13   52.89
  -4   6   1  684.13   50.59
   4   6  -1  822.42   51.59
  -4   6   1  777.72   51.39
  -4   6   1  827.32   49.80
   4   6  -1  836.22   49.20
  -4   6   1  805.72   49.90
   4   6  -1  834.42   53.39
  -3  -6   1  323.37   20.30
   3  -6  -1  281.47   21.50
  -3  -6   1  284.47   18.20
  -3  -6   1  307.37   20.90
  -3  -6   1  302.47   21.40
   3  -6  -1  290.67   19.50
   3  -6  -1  280.07   19.30
  -3  -6   1  304.07   19.20
  -3  -6   1  315.77   20.10
   3  -6  -1  282.27   19.30
  -3  -6   1  241.88   20.40
  -3  -6   1  286.47   19.40
   3  -6  -1  295.87   19.10
  -3   6   1  277.67   21.50
  -3   6   1  301.47   19.00
  -3   6   1  303.57   20.00
   3   6  -1  286.27   20.40
  -3   6   1  293.27   19.90
   3   6  -1  291.87   18.30
  -3   6   1  301.97   19.10
   3   6  -1  279.57   20.40
  -3   6   1  303.47   19.30
   3   6  -1  288.37   21.30
  -3   6   1  260.77   18.90
   2  -6  -1  462.15   29.00
  -2  -6   1  510.25   29.30
  -2  -6   1  495.55   30.40
  -2  -6   1  520.95   30.70
  -2  -6   1  398.06   29.60
  -2  -6   1  454.95   27.80
  -2  -6   1  498.05   28.00
  -2  -6   1  430.66   29.70
   2  -6  -1  472.75   29.10
   2  -6  -1  451.85   29.10
   2   6  -1  464.45   30.20
  -2   6   1  466.85   28.80
  -2   6   1  461.65   30.70
  -2   6   1  457.05   29.40
   2   6  -1  442.26   30.00
   2   6  -1  454.15   30.00
  -2   6   1  438.96   28.80
  -2   6   1  472.55   29.00
  -2   6   1  455.75   28.50
   2   6  -1  496.35   30.40
   2   6  -1  441.26   29.40
   1  -6  -1 1282.07   77.69
  -1  -6   1 1333.67   76.79
   1  -6  -1 1297.27   77.89
  -1  -6   1 1211.78   77.89
  -1  -6   1 1371.76   77.89
   1  -6  -1 1250.87   77.49
   1  -6  -1 1385.46   78.59
  -1  -6   1 1193.48   77.59
  -1  -6   1 1264.57   78.59
   1   6  -1 1308.97   78.19
   1   6  -1 1342.97   78.09
   1   6  -1 1335.17   76.79
  -1   6   1 1299.87   77.59
   1   6  -1 1266.27   77.59
   1   6  -1 1284.77   78.49
  -1   6   1 1238.38   77.29
   0  -6  -1 2916.21  177.18
   0  -6   1 2856.71  173.18
   0   6  -1 2760.22  173.18
   0   6   1 3026.60  177.38
  -1  -6  -1 9999.00  696.43
  -1   6  -1 9195.48  698.63
   2  -6   1  515.05   31.60
   2  -6   1  446.26   31.90
  -2  -6  -1  506.65   34.80
   2  -6   1  452.15   32.60
  -2  -6  -1  506.95   33.00
   2  -6   1  525.65   30.60
  -2  -6  -1  504.15   33.10
  -2  -6  -1  512.25   30.80
  -2  -6  -1  503.15   32.10
   2  -6   1  509.75   34.20
  -2  -6  -1  496.75   32.60
   2   6   1  516.95   33.00
   2   6   1  536.25   31.80
  -2   6  -1  536.05   32.40
  -2   6  -1  526.15   32.00
   2   6   1  473.85   30.80
  -2   6  -1  524.65   33.20
   2   6   1  522.95   32.70
   2   6   1  474.15   32.60
  -2   6  -1  554.04   34.60
  -2   6  -1  547.15   30.90
  -2   6  -1  523.45   32.80
   2   6   1  583.24   35.30
  -3  -6  -1 1211.88   79.19
  -3  -6  -1 1328.67   78.29
   3  -6   1 1360.26   78.19
   3  -6   1 1319.77   77.39
  -3  -6  -1 1142.39   81.09
   3  -6   1 1270.67   81.19
  -3  -6  -1 1207.28   79.49
  -3  -6  -1 1353.56   78.79
   3  -6   1 1295.47   78.99
   3  -6   1 1355.56   76.39
  -3   6  -1 1370.96   76.59
   3   6   1 1268.87   78.69
  -3   6  -1 1152.18   78.89
   3   6   1 1378.76   79.49
   3   6   1 1425.26   82.39
  -3   6  -1 1078.79   80.49
  -3   6  -1 1244.98   79.39
   3   6   1 1358.46   79.49
  -3   6  -1 1297.17   77.59
  -3   6  -1 1162.18   78.09
   3   6   1 1299.27   77.39
   4  -6   1  468.45   32.80
  -4  -6  -1  469.65   33.20
  -4  -6  -1  482.45   32.60
  -4  -6  -1  547.05   37.00
  -4  -6  -1  501.45   32.30
   4  -6   1  502.55   31.00
   4  -6   1  453.65   34.90
   4  -6   1  490.25   31.80
  -4  -6  -1  467.95   33.70
  -4   6  -1  487.95   33.50
  -4   6  -1  491.05   36.00
   4   6   1  492.45   36.10
   4   6   1  449.86   32.70
  -4   6  -1  514.75   33.40
   4   6   1  483.75   33.20
  -4   6  -1  471.45   33.10
   4   6   1  487.05   31.20
  -4   6  -1  497.35   31.30
  -4   6  -1  492.65   30.40
  -4   6  -1  548.35   30.40
  -4   6  -1  456.05   32.10
   5  -6   1    4.70    3.10
   5  -6   1    7.10    2.20
  -5  -6  -1    5.00    2.80
  -5  -6  -1    3.80    2.90
  -5  -6  -1    3.60    2.40
   5   6   1    0.40    2.50
  -5   6  -1    2.30    1.40
  -5   6  -1    5.30    1.90
   5   6   1    2.00    1.70
  -5   6  -1    5.20    2.30
  -5   6  -1    3.20    2.10
   5   6   1   -1.90    1.70
  -5   6  -1    0.10    2.10
  -6  -6  -1   42.30    6.70
  -6  -6  -1   44.30    6.80
   6  -6   1   45.80    8.20
  -6  -6  -1   21.20    4.90
   6  -6   1   34.20    5.70
   6   6   1   36.10    5.40
  -6   6  -1   27.60    6.00
  -6   6  -1   38.60    7.30
   6   6   1   44.00    8.30
  -7  -6  -1   60.59    8.60
  -7  -6  -1   76.69   10.20
   7  -6   1   59.19    7.40
   7  -6   1   53.99   10.10
  -7  -6  -1   53.69    7.70
  -7   6  -1   49.90    7.90
  -7   6  -1   53.59    8.70
   7   6   1   54.69   10.40
   8  -6   1   61.69   11.10
  -8  -6  -1   54.09    8.40
  -8  -6  -1   56.79   10.00
   8  -6   1   45.00    7.80
   8   6   1   40.20    9.90
  -8   6  -1   60.99    8.60
  -8   6  -1   71.79   10.80
  -9  -6  -1  127.69   15.30
   9  -6   1  142.19   18.30
  -9  -6  -1  132.99   15.30
  -9   6  -1  150.48   17.30
   9   6   1  127.89   18.50
 -10  -7   1    9.60    6.20
 -10  -7   1    9.60    6.20
  10   7  -1    9.70    8.20
 -10   7   1    2.10    4.80
 -10   7   1    8.10    7.20
   9  -7  -1  400.36   34.00
  -9  -7   1  421.26   31.90
  -9   7   1  366.66   30.20
   9   7  -1  447.86   35.50
  -9   7   1  415.56   33.10
   8  -7  -1  125.49   12.70
   8  -7  -1  125.29   15.30
  -8  -7   1  116.99   12.80
  -8  -7   1  122.19   13.30
  -8  -7   1  154.58   13.90
  -8   7   1  142.39   14.50
   8   7  -1  122.39   15.90
  -8   7   1   93.09   12.00
   7  -7  -1  201.48   16.50
   7  -7  -1  188.08   19.80
  -7  -7   1  226.88   17.60
  -7   7   1  174.98   16.90
   7   7  -1  216.08   20.90
  -7   7   1  217.68   18.30
  -6  -7   1  597.04   35.40
   6  -7  -1  551.34   38.10
  -6  -7   1  566.64   38.70
   6  -7  -1  545.75   41.80
  -6  -7   1  639.54   39.90
  -6  -7   1  541.45   37.70
  -6  -7   1  608.14   35.50
   6   7  -1  551.24   42.10
  -6   7   1  671.43   38.90
  -6   7   1  569.94   37.10
   6   7  -1  505.55   39.00
  -6   7   1  561.64   39.80
  -6   7   1  576.94   39.30
  -5  -7   1 1410.26   80.79
  -5  -7   1 1349.86   82.89
  -5  -7   1 1378.76   80.49
   5  -7  -1 1361.46   86.09
   5  -7  -1 1441.46   82.59
  -5  -7   1 1319.87   81.19
  -5  -7   1 1176.68   82.89
  -5  -7   1 1330.57   84.79
   5   7  -1 1296.97   85.89
  -5   7   1 1268.47   83.49
   5   7  -1 1215.18   83.29
  -5   7   1 1331.67   81.09
  -5   7   1 1330.37   83.09
   5   7  -1 1361.76   81.19
  -5   7   1 1389.86   80.49
  -5   7   1 1330.47   81.39
   4  -7  -1  469.45   31.10
   4  -7  -1  528.05   34.80
  -4  -7   1  449.95   29.80
  -4  -7   1  488.45   31.80
  -4  -7   1  541.15   30.60
  -4  -7   1  451.25   32.80
  -4  -7   1  472.05   32.80
   4  -7  -1  463.45   31.10
  -4  -7   1  408.26   31.70
  -4  -7   1  490.95   34.30
  -4  -7   1  508.45   30.60
   4   7  -1  484.55   29.90
   4   7  -1  461.95   32.30
   4   7  -1  509.45   34.20
  -4   7   1  483.45   29.90
  -4   7   1  449.06   33.40
  -4   7   1  472.95   30.30
  -4   7   1  397.26   33.40
  -4   7   1  520.65   30.50
  -4   7   1  542.85   31.70
   4   7  -1  488.45   32.70
  -4   7   1  425.96   31.60
  -4   7   1  475.85   30.80
  -3  -7   1 2374.26  135.79
   3  -7  -1 2367.46  135.89
  -3  -7   1 2334.37  134.59
   3  -7  -1 2382.36  135.69
  -3  -7   1 2074.79  137.19
   3  -7  -1 2037.30  136.49
  -3  -7   1 2287.77  138.39
   3  -7  -1 2303.97  136.19
   3  -7  -1 2063.49  138.39
   3  -7  -1 2279.67  136.09
  -3  -7   1 2571.64  138.59
  -3   7   1 2037.20  138.19
  -3   7   1 2146.59  135.29
  -3   7   1 2329.77  135.69
  -3   7   1 2445.36  136.99
   3   7  -1 2052.19  137.19
   3   7  -1 2344.07  138.59
   3   7  -1 2268.37  134.79
   3   7  -1 2091.49  135.69
   3   7  -1 2537.85  137.69
  -2  -7   1 2272.17  143.29
  -2  -7   1 2468.85  144.79
   2  -7  -1 2582.94  143.99
   2  -7  -1 2558.44  144.89
   2  -7  -1 2537.15  144.59
  -2  -7   1 2509.55  145.99
  -2   7   1 2475.15  146.49
   2   7  -1 2180.58  144.79
   2   7  -1 2193.48  145.49
  -1  -7   1   93.29    7.10
   1  -7  -1  111.69    8.40
   1  -7  -1   86.39    7.00
   1  -7  -1   96.29    6.90
  -1  -7   1   85.29    7.00
  -1  -7   1   94.89    6.00
   1  -7  -1  101.49    7.20
   1  -7  -1   93.79    7.00
  -1  -7   1   75.39    7.50
  -1  -7   1  100.69    7.60
   1   7  -1   87.69    7.40
  -1   7   1   90.69    7.10
  -1   7   1   99.79    6.80
   1   7  -1   97.09    7.20
   1   7  -1   95.29    6.20
   1   7  -1   95.49    7.80
  -1   7   1   98.69    6.90
   1   7  -1   95.19    7.30
   1   7  -1   90.49    7.50
   0  -7   1 1169.18   76.99
   0  -7  -1 1298.57   76.49
   0  -7  -1 1282.67   77.09
   0  -7  -1 1270.77   76.89
   0  -7  -1 1439.26   78.99
   0  -7  -1 1229.98   77.39
   0  -7   1 1315.07   77.49
   0  -7   1 1387.96   77.69
   0  -7   1 1240.88   77.89
   0  -7   1 1273.37   77.49
   0   7  -1 1307.37   76.69
   0   7   1 1376.56   76.59
   0   7   1 1276.17   77.09
   0   7   1 1261.37   76.69
   0   7   1 1217.28   76.79
   0   7  -1 1152.58   77.39
   0   7   1 1207.08   76.69
   0   7  -1 1125.49   77.69
   0   7   1 1488.45   79.29
   0   7  -1 1266.57   77.19
   0   7  -1 1323.07   77.39
   1  -7   1 5292.07  457.05
  -1  -7  -1 5757.12  457.55
  -1  -7  -1 6139.49  468.05
  -1   7  -1 5515.75  340.17
   1   7   1 5645.44  467.75
   2  -7   1   65.09    5.20
   2  -7   1   60.79    6.70
  -2  -7  -1   64.19    6.10
  -2  -7  -1   64.99    6.40
  -2  -7  -1   60.99    5.40
  -2  -7  -1   64.79    4.50
   2  -7   1   61.89    5.90
   2  -7   1   75.39    5.70
  -2  -7  -1   74.19    8.00
  -2  -7  -1   51.49    5.60
   2   7   1   70.59    6.40
   2   7   1   69.19    7.60
   2   7   1   62.99    5.90
   2   7   1   55.39    5.80
  -2   7  -1   61.89    5.40
  -2   7  -1   60.29    6.10
  -2   7  -1   53.79    5.40
   2   7   1   63.19    5.10
   2   7   1   62.79    4.50
  -2   7  -1   66.39    7.10
   3  -7   1  251.37   20.30
  -3  -7  -1  252.67   17.80
  -3  -7  -1  279.07   19.50
  -3  -7  -1  264.67   18.50
  -3  -7  -1  280.47   19.00
   3  -7   1  264.57   18.00
   3  -7   1  276.67   19.00
   3  -7   1  273.47   17.30
   3   7   1  270.17   17.20
  -3   7  -1  284.27   19.40
   3   7   1  239.98   20.60
   3   7   1  260.87   18.50
   3   7   1  240.48   18.60
  -3   7  -1  241.28   17.80
  -3   7  -1  225.08   18.50
  -3   7  -1  250.97   20.30
   3   7   1  279.47   19.00
  -3   7  -1  253.77   17.50
  -4  -7  -1  717.43   44.40
  -4  -7  -1  627.94   45.70
   4  -7   1  694.83   47.90
   4  -7   1  799.42   45.70
   4  -7   1  705.43   44.00
  -4  -7  -1  685.63   45.50
  -4  -7  -1  703.63   45.00
   4  -7   1  717.03   43.30
   4   7   1  677.73   45.10
   4   7   1  723.83   43.40
  -4   7  -1  645.94   45.00
  -4   7  -1  758.92   43.70
   4   7   1  647.24   47.90
  -4   7  -1  728.53   45.90
  -4   7  -1  697.93   44.50
  -4   7  -1  668.93   45.30
   4   7   1  582.34   44.80
   5  -7   1 2291.47  141.89
  -5  -7  -1 2218.08  137.99
  -5  -7  -1 2414.56  138.79
   5  -7   1 2205.58  137.19
  -5  -7  -1 2351.56  139.29
  -5   7  -1 2241.28  139.39
  -5   7  -1 2251.37  136.59
   5   7   1 2356.16  136.69
  -5   7  -1 2115.89  138.49
   5   7   1 2271.67  138.69
   5   7   1 2173.58  142.19
   6  -7   1   75.09   10.80
   6  -7   1   80.19    7.90
  -6  -7  -1   72.79    8.80
  -6  -7  -1   79.29    9.20
  -6  -7  -1   56.69    8.30
  -6   7  -1   77.09    9.40
   6   7   1   67.59   10.70
  -6   7  -1   75.79    8.90
   7  -7   1  164.78   17.80
   7  -7   1  156.88   13.70
  -7  -7  -1  167.88   15.80
   7   7   1  168.08   18.30
  -7   7  -1  168.08   16.20
  -7   7  -1  149.49   14.90
  -8  -7  -1  185.98   17.10
  -8  -7  -1  143.99   15.40
   8  -7   1  180.18   19.00
   8  -7   1  154.88   14.80
  -8   7  -1  167.18   16.10
  -8   7  -1  185.18   18.20
   8   7   1  180.88   20.50
  -9  -7  -1   56.09   10.30
   9  -7   1   53.69   11.70
  -9  -7  -1   64.39   10.20
   9   7   1   60.69   12.80
  -9   7  -1   49.00    9.50
  -9   7  -1   54.89   11.80
 -10  -8   1    3.00    4.30
 -10  -8   1   -4.10    5.20
 -10   8   1    6.50    6.10
  10   8  -1   14.00    8.10
  -9  -8   1  265.87   22.70
  -9  -8   1  286.27   23.50
   9  -8  -1  295.47   27.10
   9   8  -1  292.97   27.20
  -9   8   1  254.57   22.50
  -8  -8   1   80.79   10.40
  -8  -8   1   63.09    9.30
   8  -8  -1   68.19   11.20
   8  -8  -1   71.59    9.20
  -8  -8   1   74.99    9.20
  -8   8   1   53.99    9.70
   8   8  -1   63.59   11.60
  -8   8   1   66.39    9.30
   7  -8  -1   19.60    6.00
   7  -8  -1   23.10    4.90
  -7  -8   1   29.80    6.00
  -7  -8   1   26.30    5.70
   7   8  -1   29.90    6.00
  -7   8   1   25.20    5.70
  -7   8   1   28.20    6.00
   7   8  -1   20.40    6.40
   6  -8  -1  263.47   20.80
  -6  -8   1  299.57   18.30
  -6  -8   1  266.97   21.40
  -6  -8   1  286.07   22.10
   6  -8  -1  256.87   24.10
  -6   8   1  308.67   18.90
  -6   8   1  286.07   22.20
  -6   8   1  307.27   22.40
  -6   8   1  316.67   21.10
   6   8  -1  280.67   24.70
   6   8  -1  286.17   22.30
  -5  -8   1 1348.47   83.49
  -5  -8   1 1577.44   86.59
  -5  -8   1 1416.56   91.79
   5  -8  -1 1377.66   84.69
  -5  -8   1 1398.16   85.19
  -5  -8   1 1287.77   82.79
   5  -8  -1 1289.17   87.99
  -5  -8   1 1376.96   82.89
   5   8  -1 1379.96   88.39
   5   8  -1 1253.87   85.59
  -5   8   1 1507.65   86.29
  -5   8   1 1344.47   83.49
   5   8  -1 1333.57   83.29
  -5   8   1 1273.77   85.69
  -5   8   1 1381.36   85.49
  -5   8   1 1475.85   83.29
   5   8  -1 1323.77   86.09
  -5   8   1 1359.96   82.39
   4  -8  -1  374.86   24.80
   4  -8  -1  343.57   24.20
  -4  -8   1  381.06   24.00
  -4  -8   1  340.87   24.70
   4  -8  -1  377.16   24.40
   4  -8  -1  359.46   27.20
  -4  -8   1  313.37   25.40
  -4  -8   1  318.27   26.70
  -4  -8   1  353.16   26.30
  -4  -8   1  379.86   23.60
  -4  -8   1  347.67   25.20
  -4  -8   1  371.46   23.00
  -4   8   1  370.06   27.40
   4   8  -1  405.26   27.60
  -4   8   1  367.66   23.20
  -4   8   1  382.66   22.90
   4   8  -1  365.96   25.90
   4   8  -1  363.06   25.70
  -4   8   1  321.87   24.90
  -4   8   1  390.16   24.70
  -4   8   1  355.06   23.50
   3  -8  -1 1218.48   71.59
  -3  -8   1 1057.29   70.39
  -3  -8   1 1223.98   74.69
  -3  -8   1 1171.58   73.19
   3  -8  -1 1249.28   72.69
   3  -8  -1 1211.78   72.29
  -3  -8   1 1216.58   73.69
  -3  -8   1 1228.08   71.79
   3  -8  -1 1212.48   72.29
  -3  -8   1 1054.19   73.69
  -3  -8   1 1133.09   72.79
  -3   8   1 1156.58   71.19
  -3   8   1 1138.09   72.69
  -3   8   1 1190.18   71.89
   3   8  -1 1160.18   73.29
  -3   8   1 1177.28   71.59
   3   8  -1 1205.28   70.59
  -3   8   1 1165.18   71.89
   3   8  -1 1378.66   74.99
  -3   8   1 1120.89   74.59
   3   8  -1 1156.08   73.59
   3   8  -1 1178.38   72.19
   2  -8  -1 1608.04   95.79
   2  -8  -1 1569.64   95.49
  -2  -8   1 1561.04   96.79
  -2  -8   1 1718.63   97.29
   2  -8  -1 1551.94   95.59
  -2  -8   1 1722.93   95.69
  -2  -8   1 1553.84   93.69
  -2  -8   1 1418.76   96.19
   2  -8  -1 1475.75   94.49
   2  -8  -1 1624.34   95.39
  -2   8   1 1475.05   97.39
  -2   8   1 1673.43   95.99
  -2   8   1 1764.12   94.79
   2   8  -1 1632.64   96.79
  -2   8   1 1489.45   95.19
   2   8  -1 1517.95   96.49
   2   8  -1 1589.24   96.69
  -2   8   1 1640.54   95.29
   2   8  -1 1527.95   95.89
  -2   8   1 1482.55   94.79
  -2   8   1 1709.43   97.99
  -1  -8   1  105.49    8.00
  -1  -8   1   99.19    8.00
   1  -8  -1   99.49    7.40
  -1  -8   1   86.99    7.50
   1  -8  -1  112.69    9.10
   1  -8  -1  114.49    7.70
   1  -8  -1  101.29    7.60
  -1  -8   1  100.49    7.60
  -1  -8   1  102.59    8.50
  -1  -8   1  101.49    6.40
   1  -8  -1   88.19    7.50
   1   8  -1   91.39    8.00
   1   8  -1  113.59    8.30
   1   8  -1  105.09    6.60
  -1   8   1  100.09    7.30
  -1   8   1  108.89    7.40
  -1   8   1   94.39    7.60
   1   8  -1  113.09    8.10
   1   8  -1  100.09    8.30
   1   8  -1  102.39    7.80
  -1   8   1   94.59    7.30
  -1   8   1   84.59    8.50
   0  -8   1 2320.37  137.59
   0  -8   1 2211.88  137.09
   0   8   1 2357.16  136.69
  -1  -8  -1 1365.46   84.89
   1  -8   1 1414.26   83.89
   1  -8   1 1600.84   85.29
  -1  -8  -1 1421.36   84.59
   1  -8   1 1309.77   84.79
  -1  -8  -1 1287.97   83.69
  -1  -8  -1 1383.56   83.69
   1  -8   1 1369.26   83.99
   1  -8   1 1381.66   83.49
   1   8   1 1405.26   84.99
  -1   8  -1 1496.45   85.49
   1   8   1 1274.07   84.19
  -1   8  -1 1389.86   84.49
   1   8   1 1444.36   83.69
  -1   8  -1 1501.05   85.29
   1   8   1 1336.57   86.69
   1   8   1 1506.15   84.09
  -1   8  -1 1420.06   85.39
  -1   8  -1 1280.67   84.09
   2  -8   1  700.73   45.00
  -2  -8  -1  701.03   48.50
   2  -8   1  759.62   46.30
  -2  -8  -1  717.33   46.00
  -2  -8  -1  716.23   46.60
   2  -8   1  754.22   47.60
  -2  -8  -1  735.03   44.30
   2  -8   1  738.93   46.40
   2  -8   1  684.93   45.30
  -2  -8  -1  757.82   45.30
  -2  -8  -1  766.02   46.60
  -2   8  -1  772.22   47.80
   2   8   1  714.33   46.20
  -2   8  -1  743.83   45.50
  -2   8  -1  703.33   46.30
   2   8   1  745.13   44.40
  -2   8  -1  735.33   46.80
   2   8   1  755.52   46.80
   2   8   1  749.03   44.90
   2   8   1  732.33   48.60
  -2   8  -1  757.32   45.60
   3  -8   1  162.98   13.30
   3  -8   1  145.79   13.80
  -3  -8  -1  204.28   14.40
  -3  -8  -1  187.18   13.50
   3  -8   1  202.48   16.40
   3  -8   1  163.08   14.00
  -3  -8  -1  181.28   14.50
  -3  -8  -1  188.98   15.20
   3  -8   1  195.28   13.10
  -3  -8  -1  196.28   16.80
  -3   8  -1  160.58   15.60
  -3   8  -1  207.78   14.10
   3   8   1  194.48   12.80
  -3   8  -1  203.98   13.50
   3   8   1  208.38   17.20
  -3   8  -1  193.98   14.80
   3   8   1  210.08   15.10
  -3   8  -1  204.68   14.70
   3   8   1  197.48   14.60
   3   8   1  180.18   14.20
   4  -8   1 1065.99   62.69
  -4  -8  -1  962.60   61.49
  -4  -8  -1  847.62   61.99
  -4  -8  -1 1055.19   62.69
   4  -8   1  927.51   64.49
   4  -8   1 1001.60   60.59
  -4  -8  -1  978.10   63.49
   4  -8   1  932.91   61.09
  -4   8  -1 1055.09   62.89
   4   8   1  970.60   62.69
  -4   8  -1 1040.10   60.99
   4   8   1 1061.99   65.99
  -4   8  -1  923.81   61.39
  -4   8  -1  973.50   63.09
  -5  -8  -1  723.33   44.90
   5  -8   1  650.63   42.60
  -5  -8  -1  636.94   43.30
   5  -8   1  660.43   46.70
  -5  -8  -1  670.03   43.90
   5   8   1  704.23   47.70
   5   8   1  627.94   41.70
  -5   8  -1  645.84   44.20
  -5   8  -1  627.74   44.50
  -5   8  -1  669.03   42.30
  -6  -8  -1   61.19    8.00
   6  -8   1   58.79    6.60
   6  -8   1   47.70    8.90
  -6  -8  -1   49.90    7.50
   6   8   1   63.39   10.10
  -6   8  -1   32.40    7.00
  -6   8  -1   48.50    7.20
  -7  -8  -1  932.41   61.89
   7  -8   1  915.91   59.89
   7  -8   1  954.60   64.99
  -7  -8  -1 1078.09   63.29
  -7  -8  -1  872.51   61.49
  -7   8  -1  973.90   63.19
  -7   8  -1  819.02   60.69
   7   8   1  939.41   65.39
   8  -8   1  107.99   11.40
   8  -8   1  118.49   15.40
  -8  -8  -1  103.69   12.00
  -8  -8  -1  107.59   13.10
  -8   8  -1  132.69   13.00
   8   8   1   93.49   14.50
  -8   8  -1   85.39   13.20
  -9  -8  -1   38.70    8.50
   9  -8   1   24.60    8.60
  -9  -8  -1   36.20    8.90
   9   8   1   35.90   10.30
  -9   8  -1   21.30    9.80
  -9   8  -1   57.99    9.70
 -10  -9   1   12.30    7.10
  10  -9  -1   11.30    7.00
  10   9  -1   15.60    8.80
 -10   9   1    9.40    6.90
  -9  -9   1    4.40    3.50
  -9  -9   1    2.90    3.90
   9  -9  -1   12.00    6.50
   9   9  -1    2.40    5.80
  -9   9   1    6.40    5.80
  -9   9   1    2.40    4.00
   8  -9  -1  868.91   56.59
  -8  -9   1  752.92   52.49
  -8  -9   1  738.03   51.69
   8  -9  -1  754.92   53.59
  -8   9   1  784.52   54.09
   8   9  -1  710.43   55.19
  -8   9   1  809.72   52.19
   7  -9  -1   45.60    6.70
  -7  -9   1   44.10    7.10
   7  -9  -1   53.89    9.10
  -7  -9   1   44.40    7.10
  -7   9   1   48.20    7.30
   7   9  -1   44.90    7.10
  -7   9   1   26.70    6.30
   7   9  -1   55.59   10.10
   6  -9  -1  455.75   31.20
   6  -9  -1  411.56   34.50
  -6  -9   1  498.65   32.10
  -6  -9   1  496.35   28.20
  -6  -9   1  495.95   32.70
   6   9  -1  453.55   32.40
  -6   9   1  396.06   31.80
  -6   9   1  399.16   37.40
   6   9  -1  461.05   35.40
   5  -9  -1  121.89   10.80
  -5  -9   1  139.99   11.50
  -5  -9   1  120.69    9.50
  -5  -9   1  134.09   10.00
   5  -9  -1  125.99   10.90
  -5  -9   1  131.09    9.40
  -5  -9   1  116.19   11.30
   5  -9  -1  111.39   12.80
  -5   9   1  137.69   10.20
  -5   9   1  113.09   11.50
   5   9  -1  117.39   11.50
  -5   9   1  128.39    8.90
  -5   9   1  115.59   10.90
   5   9  -1  121.09    9.50
  -5   9   1  135.09    8.60
   5   9  -1  122.29   13.50
  -5   9   1  142.49   12.00
   5   9  -1   96.99   11.40
  -4  -9   1  452.65   29.90
  -4  -9   1  424.86   32.20
   4  -9  -1  459.85   32.50
   4  -9  -1  438.46   29.30
  -4  -9   1  451.15   28.40
  -4  -9   1  475.45   31.70
  -4  -9   1  440.76   30.10
  -4  -9   1  445.86   31.10
  -4  -9   1  497.55   29.30
   4  -9  -1  428.76   29.20
  -4  -9   1  434.46   27.70
   4  -9  -1  477.55   29.70
  -4   9   1  450.75   29.40
   4   9  -1  403.56   30.40
  -4   9   1  441.36   27.70
  -4   9   1  434.36   28.70
  -4   9   1  491.55   30.60
  -4   9   1  434.16   28.60
   4   9  -1  418.56   30.30
  -4   9   1  402.96   29.90
  -4   9   1  444.96   27.50
  -4   9   1  443.16   32.40
   4   9  -1  468.25   32.40
   4   9  -1  430.36   27.70
  -3  -9   1  139.69   13.70
   3  -9  -1  190.18   13.20
  -3  -9   1  146.69   10.80
   3  -9  -1  171.08   12.70
  -3  -9   1  184.98   12.40
  -3  -9   1  157.28   13.80
   3  -9  -1  173.78   12.60
  -3  -9   1  153.88   13.40
   3  -9  -1  186.28   12.10
  -3  -9   1  185.28   13.40
  -3   9   1  177.58   12.30
   3   9  -1  166.28   14.60
  -3   9   1  184.28   13.30
  -3   9   1  174.48   14.90
   3   9  -1  209.08   13.20
   3   9  -1  181.88   11.00
  -3   9   1  178.28   11.60
   3   9  -1  182.58   13.90
  -3   9   1  184.48   12.30
  -3   9   1  187.08   15.10
   3   9  -1  143.69   13.50
   2  -9  -1 1994.20  114.39
  -2  -9   1 1999.60  115.49
  -2  -9   1 1853.91  116.49
   2  -9  -1 1912.21  115.59
   2  -9  -1 2136.29  116.19
   2  -9  -1 1880.01  115.39
  -2  -9   1 1730.23  116.59
   2  -9  -1 2136.79  115.39
  -2  -9   1 1711.43  116.69
   2   9  -1 2091.39  116.99
   2   9  -1 1888.01  116.59
  -2   9   1 1868.21  114.69
  -2   9   1 1989.90  117.99
  -2   9   1 2072.89  117.79
   2   9  -1 2056.79  115.89
   2   9  -1 1968.60  116.79
   2   9  -1 1760.02  116.29
  -2   9   1 1832.62  114.49
  -2   9   1 1654.73  114.99
   1   9  -1 3135.39  185.78
   0  -9  -1  387.46   24.30
   0  -9  -1  378.26   23.80
   0  -9   1  405.66   24.50
   0  -9  -1  374.46   23.90
   0  -9  -1  337.87   24.60
   0  -9   1  387.86   25.30
   0  -9   1  365.86   24.40
   0  -9  -1  397.26   24.70
   0  -9   1  371.16   25.00
   0  -9   1  413.56   24.70
   0  -9  -1  387.46   26.10
   0   9   1  366.86   23.80
   0   9   1  397.16   24.20
   0   9   1  399.06   24.20
   0   9  -1  390.96   24.50
   0   9  -1  397.46   24.00
   0   9   1  437.26   24.70
   0   9  -1  372.66   25.00
   0   9  -1  374.46   24.80
   0   9  -1  378.86   25.30
   0   9   1  391.86   24.70
   0   9  -1  342.17   24.50
   1  -9   1  229.98   14.90
  -1  -9  -1  222.88   16.20
  -1  -9  -1  240.88   16.10
  -1  -9  -1  229.88   17.80
  -1  -9  -1  206.28   16.10
   1  -9   1  208.68   15.40
  -1  -9  -1  236.58   15.20
   1  -9   1  223.08   16.20
   1  -9   1  226.48   15.40
   1  -9   1  280.67   16.60
   1  -9   1  224.08   15.40
  -1  -9  -1  250.47   15.20
  -1  -9  -1  245.38   15.90
  -1   9  -1  241.48   16.50
  -1   9  -1  244.88   16.80
  -1   9  -1  239.18   15.90
   1   9   1  229.68   18.00
  -1   9  -1  222.88   16.60
   1   9   1  269.57   15.50
  -1   9  -1  210.38   16.50
   1   9   1  222.38   16.20
  -1   9  -1  258.77   15.80
   1   9   1  242.18   15.10
  -2  -9  -1  964.90   61.49
   2  -9   1 1013.90   61.69
   2  -9   1 1014.90   66.39
  -2  -9  -1  957.40   62.69
   2  -9   1 1016.70   62.59
  -2  -9  -1 1024.60   60.99
  -2  -9  -1 1057.69   65.29
  -2  -9  -1  862.01   62.19
  -2  -9  -1 1046.40   63.29
  -2   9  -1 1036.20   62.19
   2   9   1 1049.00   62.79
   2   9   1 1054.49   61.39
   2   9   1 1012.90   63.19
  -2   9  -1 1075.69   63.39
  -2   9  -1 1092.09   63.39
  -2   9  -1 1057.29   62.19
   2   9   1  961.00   64.99
   2   9   1  995.80   62.79
  -2   9  -1  950.40   63.99
   2   9   1 1038.80   60.99
   3  -9   1   46.40    5.70
  -3  -9  -1   65.99    8.50
   3  -9   1   53.79    5.30
  -3  -9  -1   57.59    4.10
   3  -9   1   59.09    5.20
  -3  -9  -1   53.99    5.80
  -3  -9  -1   47.30    6.40
   3  -9   1   52.99    7.20
  -3  -9  -1   50.89    5.80
   3  -9   1   50.69    5.80
   3   9   1   51.19    6.20
  -3   9  -1   63.19    6.50
   3   9   1   54.89    4.10
  -3   9  -1   55.79    5.50
   3   9   1   53.29    4.70
   3   9   1   45.20    7.20
  -3   9  -1   41.80    6.90
  -3   9  -1   57.89    6.60
  -3   9  -1   54.89    5.70
   3   9   1   51.09    6.00
   4  -9   1 1753.32  111.69
  -4  -9  -1 1908.81  108.99
   4  -9   1 1790.42  112.49
  -4  -9  -1 1860.81  107.79
   4  -9   1 1576.94  107.19
   4  -9   1 1761.62  107.19
  -4  -9  -1 1601.24  109.39
  -4  -9  -1 1604.74  108.79
  -4   9  -1 1772.02  109.49
  -4   9  -1 1771.22  109.09
   4   9   1 1754.72  109.09
  -4   9  -1 1786.32  107.39
   4   9   1 2083.79  113.29
   4   9   1 1707.43  106.49
   4   9   1 1870.81  109.49
  -4   9  -1 1727.73  112.09
   5  -9   1   12.40    4.60
   5  -9   1   12.70    3.20
  -5  -9  -1   11.00    3.40
  -5  -9  -1   13.60    4.20
  -5  -9  -1   17.90    4.30
   5   9   1   18.30    5.60
  -5   9  -1   13.00    4.20
   5   9   1    9.70    2.60
  -5   9  -1   16.20    3.90
   5   9   1   11.50    4.10
  -5   9  -1   12.60    3.60
  -6  -9  -1   12.50    3.90
   6  -9   1   11.50    4.80
   6  -9   1   14.80    3.80
  -6  -9  -1   13.10    4.10
  -6   9  -1    6.70    3.10
   6   9   1   15.80    6.20
  -6   9  -1   13.00    4.60
   6   9   1   18.30    4.60
  -7  -9  -1   13.70    4.20
  -7  -9  -1    7.90    3.60
   7  -9   1    8.70    4.60
   7  -9   1    8.40    3.40
  -7  -9  -1    8.80    4.20
  -7   9  -1    8.20    3.90
  -7   9  -1   14.40    5.20
   8  -9   1  233.08   23.40
  -8  -9  -1  225.68   19.30
  -8  -9  -1  184.88   18.80
   8  -9   1  215.88   18.10
  -8   9  -1  205.38   19.00
   8   9   1  235.38   23.20
  -8   9  -1  223.88   21.70
  -9  -9  -1    4.70    4.60
   9  -9   1   11.00    6.80
  -9  -9  -1   17.50    7.10
   9   9   1    5.00    6.70
  -9   9  -1   20.50   12.50
  -9   9  -1   17.30    5.80
   9 -10  -1   71.29   10.20
  -9 -10   1   95.09   11.40
  -9 -10   1   74.09   10.10
  -9  10   1   52.29   11.80
   9  10  -1   65.19   13.40
  -9  10   1   78.49   13.70
  -8 -10   1   19.90    5.90
   8 -10  -1   16.00    4.90
  -8 -10   1   18.30    5.10
  -8 -10   1   15.20    5.20
  -8  10   1   11.40    4.40
   8  10  -1   14.10    6.30
  -8  10   1    8.10    4.90
  -7 -10   1   -2.00    2.10
  -7 -10   1    3.60    3.00
   7 -10  -1    2.10    3.00
   7 -10  -1    3.40    2.60
   7  10  -1    3.00    4.20
  -7  10   1    5.00    3.40
   7  10  -1    0.30    2.40
  -7  10   1    1.00    2.10
   6 -10  -1  320.87   21.00
  -6 -10   1  307.97   17.50
  -6 -10   1  272.77   20.80
   6 -10  -1  233.98   23.00
  -6 -10   1  212.18   20.50
   6  10  -1  233.48   20.70
   6  10  -1  306.97   25.00
  -6  10   1  273.27   21.50
  -6  10   1  292.47   21.50
  -5 -10   1 3332.17  197.68
  -5 -10   1 3368.66  195.28
   5 -10  -1 3411.66  201.38
   5 -10  -1 2968.20  198.38
  -5 -10   1 3553.34  195.88
   5  10  -1 3346.97  195.38
  -5  10   1 3605.34  193.78
  -5  10   1 3213.78  198.08
  -5  10   1 3343.17  196.18
   5  10  -1 3199.78  198.38
  -5  10   1 2849.42  193.78
  -5  10   1 3457.05  197.78
   5  10  -1 2896.61  200.18
  -4 -10   1   42.40    4.20
  -4 -10   1   36.60    3.50
  -4 -10   1   23.00    5.70
   4 -10  -1   45.10    5.10
  -4 -10   1   27.70    5.60
  -4 -10   1   34.40    6.40
   4 -10  -1   37.10    4.70
  -4 -10   1   51.29    5.40
  -4 -10   1   42.90    5.30
   4 -10  -1   48.40    5.20
  -4 -10   1   40.60    5.40
  -4  10   1   36.30    3.20
   4  10  -1   25.60    5.10
  -4  10   1   34.70    6.90
  -4  10   1   33.00    4.50
   4  10  -1   36.50    3.40
  -4  10   1   32.10    4.10
   4  10  -1   39.30    6.00
   4  10  -1   37.40    6.40
  -4  10   1   48.30    5.50
  -4  10   1   37.60    3.20
  -4  10   1   30.70    4.30
  -3 -10   1    3.60    2.10
   3 -10  -1    3.50    1.80
  -3 -10   1    3.90    2.10
  -3 -10   1    8.80    2.20
  -3 -10   1    4.00    0.70
  -3 -10   1    5.20    0.80
  -3 -10   1    4.80    2.40
   3 -10  -1    7.20    2.10
  -3 -10   1    4.30    1.50
   3 -10  -1    8.40    2.10
   3 -10  -1    5.50    1.50
  -3  10   1    5.60    1.70
  -3  10   1    6.60    1.70
  -3  10   1    5.20    2.10
  -3  10   1    2.50    2.10
  -3  10   1    1.60    1.40
   3  10  -1    7.10    2.80
   3  10  -1    3.90    1.80
   3  10  -1    2.80    2.00
   3  10  -1    1.70    1.50
  -3  10   1    4.40    1.40
  -3  10   1    5.20    1.20
   2 -10  -1  802.52   52.09
   2 -10  -1  895.91   51.79
   2 -10  -1  808.12   50.59
  -2 -10   1  872.71   51.79
   2 -10  -1  812.72   51.69
  -2 -10   1  775.12   53.19
  -2 -10   1  864.91   52.99
  -2 -10   1  815.52   53.09
   2  10  -1  888.41   53.29
  -2  10   1  855.41   51.59
  -2  10   1  798.72   52.19
   2  10  -1  787.92   52.89
   2  10  -1  900.21   53.19
  -2  10   1  883.51   53.89
  -2  10   1  903.01   50.89
   2  10  -1  868.01   53.19
   2  10  -1  870.81   52.39
  -2  10   1  785.82   50.89
  -2  10   1  795.42   53.99
  -2  10   1  833.62   51.49
   1 -10  -1   44.60    4.30
  -1 -10   1   58.49    5.70
  -1 -10   1   39.90    4.30
   1 -10  -1   49.00    4.30
  -1 -10   1   46.60    4.70
  -1 -10   1   42.70    4.50
   1 -10  -1   28.60    4.70
   1 -10  -1   41.10    4.10
  -1 -10   1   42.20    3.00
  -1 -10   1   47.70    4.20
   1 -10  -1   39.50    3.90
   1  10  -1   37.50    4.60
   1  10  -1   35.00    4.50
   1  10  -1   43.00    4.50
  -1  10   1   40.80    4.30
   1  10  -1   37.50    3.20
   1  10  -1   40.30    4.40
   1  10  -1   39.80    4.30
  -1  10   1   38.10    3.70
  -1  10   1   41.50    3.80
  -1  10   1   39.50    3.80
   0 -10  -1    0.30    1.20
   0 -10   1    2.00    0.70
   0 -10  -1    2.50    1.20
   0 -10  -1    0.80    0.80
   0 -10   1    1.40    0.80
   0 -10   1    0.90    1.00
   0 -10   1    2.70    1.40
   0 -10  -1    1.60    0.80
   0 -10   1   -0.40    0.50
   0 -10  -1    1.00    0.60
   0 -10  -1    1.60    0.80
   0 -10   1    4.00    1.30
   0  10  -1    1.10    1.00
   0  10   1    1.40    1.00
   0  10   1    3.60    1.00
   0  10  -1    0.80    0.70
   0  10   1    3.60    1.80
   0  10   1    1.40    0.70
   0  10   1    1.50    0.80
   0  10  -1    1.70    1.00
   0  10  -1    1.00    1.00
   0  10  -1    1.50    1.30
   1 -10   1 5258.77  312.07
  -2 -10  -1 1079.69   65.39
  -2 -10  -1 1010.20   67.69
  -2 -10  -1 1036.90   65.69
  -2 -10  -1 1055.59   63.59
  -2 -10  -1 1073.59   65.89
  -2 -10  -1 1084.39   63.99
   2 -10   1 1004.10   64.19
  -2 -10  -1 1060.39   65.29
   2 -10   1 1024.30   64.49
   2 -10   1 1070.49   66.69
   2 -10   1 1215.88   65.79
   2 -10   1 1106.99   65.19
  -2  10  -1 1031.40   66.79
  -2  10  -1  986.40   64.49
  -2  10  -1 1036.70   65.59
   2  10   1 1036.20   63.59
   2  10   1 1056.99   65.79
  -2  10  -1 1161.08   66.29
   2  10   1  910.81   67.19
  -2  10  -1 1057.29   64.79
   2  10   1 1069.09   63.79
   3 -10   1   20.80    4.00
  -3 -10  -1   28.10    5.20
  -3 -10  -1   31.20    3.80
   3 -10   1   25.90    3.60
  -3 -10  -1   28.90    2.60
  -3 -10  -1   34.40    5.00
  -3 -10  -1   29.70    4.30
   3 -10   1   30.60    5.30
  -3 -10  -1   30.80    6.90
  -3 -10  -1   23.70    3.80
   3 -10   1   26.60    4.30
   3 -10   1   26.80    3.50
   3  10   1   32.00    3.20
  -3  10  -1   26.70    4.00
  -3  10  -1   26.80    4.50
  -3  10  -1   24.50    5.50
   3  10   1   31.00    2.90
  -3  10  -1   32.90    4.50
   3  10   1   33.70    4.70
  -3  10  -1   29.60    3.90
   3  10   1   24.90    4.10
   3  10   1   16.50    4.60
   4 -10   1   32.90    4.60
  -4 -10  -1   40.00    5.40
  -4 -10  -1   42.40    5.80
  -4 -10  -1   39.20    5.10
   4 -10   1   47.00    6.00
   4  10   1   38.00    4.00
  -4  10  -1   22.20    4.80
  -4  10  -1   40.70    6.10
   4  10   1   36.20    6.00
   4  10   1   38.50    7.20
  -4  10  -1   46.80    5.20
  -5 -10  -1  203.18   16.70
  -5 -10  -1  195.48   16.30
   5 -10   1  219.48   19.50
  -5 -10  -1  172.88   16.60
   5 -10   1  212.08   15.90
  -5  10  -1  206.68   17.80
   5  10   1  226.68   17.60
  -5  10  -1  212.48   17.20
   5  10   1  226.88   20.50
  -5  10  -1  218.78   16.10
  -6 -10  -1   14.00    4.40
   6 -10   1   11.90    3.50
  -6 -10  -1    9.20    3.70
   6 -10   1   19.30    6.00
   6  10   1    9.20    4.70
   6  10   1    8.30    3.50
  -6  10  -1    8.40    3.50
  -6  10  -1    2.60    3.30
  -7 -10  -1  318.37   27.10
   7 -10   1  362.26   26.40
  -7 -10  -1  404.06   29.50
  -7 -10  -1  327.37   27.80
   7 -10   1  415.26   32.00
   7  10   1  408.46   32.60
  -7  10  -1  348.37   27.80
  -7  10  -1  407.06   30.50
  -8 -10  -1   59.69    9.90
  -8 -10  -1   91.69   10.50
   8 -10   1   74.99    9.20
   8 -10   1   59.79   12.40
  -8  10  -1   69.29   10.80
  -8  10  -1   66.39   11.60
   8  10   1   66.59   12.80
   9 -10   1   21.00    6.40
  -9 -10  -1   29.80    7.70
   9 -10   1   23.80    9.50
  -9 -10  -1   26.10    7.30
  -9  10  -1   39.80   11.00
   9  10   1   34.00   10.10
  -9  10  -1   25.40    6.80
  -9 -11   1   84.29   11.30
   9 -11  -1   65.49   10.00
   9  11  -1   64.09   13.60
  -9  11   1   89.69   13.50
  -9  11   1   79.59   11.30
  -8 -11   1  511.05   31.70
   8 -11  -1  395.76   30.10
  -8 -11   1  376.06   30.80
  -8 -11   1  435.56   31.90
  -8  11   1  396.16   31.10
  -8  11   1  410.76   33.10
   8  11  -1  427.76   35.20
  -8  11   1  415.26   34.40
  -7 -11   1   19.50    5.00
   7 -11  -1   21.30    4.90
  -7 -11   1   31.00    6.00
  -7  11   1   28.20    6.70
   7  11  -1   18.70    5.00
  -7  11   1   19.60    5.50
   7  11  -1   30.80    7.70
   6 -11  -1  424.76   31.60
   6 -11  -1  438.96   35.40
  -6 -11   1  527.15   33.90
  -6 -11   1  472.25   29.00
  -6 -11   1  485.85   32.90
   6  11  -1  445.66   33.10
  -6  11   1  436.46   32.80
   6  11  -1  479.05   36.20
  -6  11   1  508.65   33.80
  -5 -11   1  652.13   42.70
  -5 -11   1  609.44   41.80
  -5 -11   1  633.24   40.00
  -5 -11   1  636.84   40.40
   5 -11  -1  669.23   41.50
  -5 -11   1  684.73   39.80
  -5  11   1  621.44   42.10
   5  11  -1  633.84   43.10
  -5  11   1  649.34   40.70
   5  11  -1  676.63   45.70
  -5  11   1  517.35   41.50
   5  11  -1  657.53   39.60
   4 -11  -1 1299.67   91.49
  -4 -11   1 1372.96   91.89
  -4 -11   1 1437.96   93.19
   4 -11  -1 1396.96   90.89
  -4 -11   1 1449.35   89.99
  -4 -11   1 1524.25   89.09
  -4 -11   1 1516.05   93.09
   4 -11  -1 1448.96   91.09
   4 -11  -1 1429.06   91.09
  -4 -11   1 1734.23   95.69
  -4 -11   1 1452.25   92.49
  -4  11   1 1459.15   90.69
  -4  11   1 1374.66   94.19
  -4  11   1 1752.02   95.69
   4  11  -1 1619.74   90.99
  -4  11   1 1495.05   91.29
  -4  11   1 1502.25   90.39
   4  11  -1 1416.76   92.69
   4  11  -1 1461.75   88.89
  -4  11   1 1362.26   88.59
   4  11  -1 1598.84   94.89
  -4  11   1 1619.24   92.39
   4  11  -1 1587.94   92.89
  -4  11   1 1485.35   88.69
   3 -11  -1  595.94   39.10
  -3 -11   1  635.44   40.50
  -3 -11   1  588.84   38.40
  -3 -11   1  630.84   41.70
   3 -11  -1  632.44   39.50
  -3 -11   1  650.43   40.10
  -3 -11   1  660.83   41.20
   3 -11  -1  630.44   38.20
   3 -11  -1  666.13   39.30
   3  11  -1  624.94   40.50
   3  11  -1  563.54   40.30
  -3  11   1  663.33   37.50
  -3  11   1  591.24   38.40
  -3  11   1  589.64   41.30
  -3  11   1  548.85   38.30
   3  11  -1  601.24   41.20
  -3  11   1  627.44   39.80
   3  11  -1  551.44   39.00
  -3  11   1  692.93   38.80
   3  11  -1  548.25   39.90
  -2 -11   1 3236.28  220.88
   2 -11  -1 3989.80  219.58
   2  11  -1 4043.80  221.38
   2  11  -1 3457.65  219.98
  -1 -11   1  188.58   11.40
   1 -11  -1  189.88   13.10
   1 -11  -1  176.18   14.50
   1 -11  -1  181.08   12.90
  -1 -11   1  175.38   13.20
  -1 -11   1  184.08   13.60
  -1 -11   1  201.58   13.40
   1 -11  -1  172.38   11.30
   1 -11  -1  188.88   12.60
   1 -11  -1  179.28   12.90
  -1 -11   1  168.58   12.60
  -1 -11   1  170.28   13.80
  -1  11   1  167.98   14.40
   1  11  -1  198.38   13.90
   1  11  -1  181.48   13.50
   1  11  -1  177.18   11.60
  -1  11   1  198.38   11.30
  -1  11   1  203.38   12.70
  -1  11   1  173.48   12.40
   1  11  -1  169.98   12.90
   1  11  -1  201.08   13.90
  -1  11   1  185.88   13.20
   1  11  -1  167.98   13.20
  -1  11   1  181.88   12.30
   0 -11   1   46.60    4.00
   0 -11   1   47.30    5.10
   0 -11   1   54.39    5.10
   0 -11   1   49.30    4.60
   0 -11  -1   40.00    4.50
   0 -11  -1   45.90    4.90
   0 -11   1   50.09    4.60
   0 -11  -1   48.70    4.00
   0 -11  -1   39.00    5.50
   0 -11  -1   46.20    4.20
   0 -11  -1   44.70    4.40
   0 -11   1   52.09    5.40
   0  11   1   40.50    3.90
   0  11  -1   44.80    4.10
   0  11   1   65.49    6.70
   0  11  -1   54.59    5.30
   0  11  -1   51.39    5.30
   0  11  -1   49.30    5.40
   0  11  -1   46.00    4.80
   0  11   1   55.59    5.20
   0  11  -1   48.50    4.80
   0  11   1   60.59    4.60
   0  11   1   51.99    4.80
   1 -11   1    1.70    1.20
   1 -11   1    2.10    1.00
   1 -11   1    2.40    0.90
   1 -11   1    3.00    1.40
  -1 -11  -1    0.40    1.10
   1 -11   1    2.10    1.00
   1 -11   1    3.20    1.20
  -1 -11  -1    2.50    1.30
  -1 -11  -1    2.30    1.60
  -1 -11  -1    2.00    1.10
  -1 -11  -1    1.80    1.00
  -1 -11  -1    2.80    1.40
   1  11   1    1.90    1.00
  -1  11  -1    1.80    1.40
  -1  11  -1    0.90    1.20
  -1  11  -1    2.20    1.50
   1  11   1    2.10    0.90
  -1  11  -1    2.30    1.30
   1  11   1    3.00    1.80
   1  11   1    3.00    0.90
  -1  11  -1    0.90    0.90
   1  11   1    3.40    1.40
  -1  11  -1    1.00    1.20
   1  11   1    1.40    1.00
  -2 -11  -1 4707.73  256.27
  -2  11  -1 4031.30  259.07
   2  11   1 4195.68  255.97
  -3 -11  -1  605.54   40.20
   3 -11   1  608.54   41.70
   3 -11   1  594.74   38.20
  -3 -11  -1  584.34   42.10
  -3 -11  -1  633.94   40.30
   3 -11   1  611.04   39.20
  -3 -11  -1  632.34   38.10
  -3 -11  -1  571.24   39.10
  -3 -11  -1  594.24   36.90
   3 -11   1  635.94   38.60
  -3  11  -1  640.44   38.70
  -3  11  -1  579.44   39.70
  -3  11  -1  621.84   40.20
   3  11   1  552.24   41.80
   3  11   1  626.14   37.30
  -3  11  -1  572.64   41.40
   3  11   1  634.54   37.40
   3  11   1  580.44   39.40
  -3  11  -1  605.44   38.60
   4 -11   1   70.79    8.00
   4 -11   1   86.09    7.50
  -4 -11  -1   79.19    7.50
  -4 -11  -1   80.39    8.30
  -4 -11  -1   71.89    8.20
   4 -11   1   80.89    9.80
   4  11   1   88.99    8.90
   4  11   1   81.49    6.60
   4  11   1   64.29    8.40
   4  11   1   62.49    9.50
  -4  11  -1   83.19    7.70
  -4  11  -1   87.59    9.20
  -5 -11  -1  423.46   30.50
   5 -11   1  452.35   33.50
  -5 -11  -1  350.46   30.30
  -5 -11  -1  430.66   30.20
   5 -11   1  440.66   29.60
   5  11   1  423.86   30.90
  -5  11  -1  488.35   32.80
  -5  11  -1  453.75   30.00
  -5  11  -1  428.36   31.00
   5  11   1  512.55   35.30
   6 -11   1    7.30    4.10
  -6 -11  -1    6.80    3.60
  -6 -11  -1    9.10    3.70
   6 -11   1    4.30    2.40
  -6  11  -1    8.30    3.50
   6  11   1    5.30    4.20
  -6  11  -1    9.50    4.50
   6  11   1    6.10    3.10
   7 -11   1    1.60    3.70
  -7 -11  -1    7.10    3.50
  -7 -11  -1    0.80    3.40
   7 -11   1    0.50    2.30
  -7 -11  -1    2.70    2.80
  -7  11  -1    2.10    3.30
   7  11   1    3.60    4.40
  -7  11  -1    4.40    3.90
  -8 -11  -1  394.36   28.40
  -8 -11  -1  354.66   28.70
   8 -11   1  445.56   29.90
   8 -11   1  357.16   31.10
  -8  11  -1  333.27   30.40
  -8  11  -1  357.16   28.30
   8  11   1  357.36   32.10
   9 -11   1    3.20    5.30
  -9 -11  -1   15.10    6.00
  -9 -11  -1   12.10    5.60
   9 -11   1   11.20    7.50
  -9  11  -1   19.50    9.00
  -9  11  -1   16.50    6.40
   9  11   1    5.50    6.90
   9 -12  -1   32.30    7.20
  -9 -12   1   21.70    6.00
  -9 -12   1   12.20    5.30
  -9  12   1   38.80    8.10
  -9  12   1   23.80    7.80
   9  12  -1   15.70    8.00
  -8 -12   1   65.49    9.60
   8 -12  -1   60.19    8.50
  -8 -12   1   46.60    8.10
  -8  12   1   47.90   10.30
   8  12  -1   64.09   11.60
   7 -12  -1  172.28   14.10
  -7 -12   1  153.48   14.60
  -7 -12   1  143.59   14.10
  -7  12   1  181.88   18.20
   7  12  -1  145.49   17.10
   7  12  -1  134.69   14.20
  -7  12   1  163.38   15.90
  -7  12   1  147.79   14.50
  -6 -12   1   70.39    8.40
   6 -12  -1   70.79    7.80
   6 -12  -1   72.49    8.60
  -6 -12   1   79.89    5.80
  -6 -12   1   53.09    7.70
  -6  12   1   84.19   11.00
  -6  12   1   55.89    8.40
   6  12  -1   67.49    8.70
   6  12  -1   64.49   10.20
  -6  12   1   64.29    8.40
  -5 -12   1  779.72   46.00
   5 -12  -1  673.83   44.80
  -5 -12   1  628.54   45.60
   5 -12  -1  646.54   45.00
  -5 -12   1  720.43   43.30
   5  12  -1  740.33   46.70
  -5  12   1  683.13   44.00
  -5  12   1  645.34   45.60
  -5  12   1  719.93   48.90
  -5  12   1  614.54   45.10
   5  12  -1  820.02   49.90
   5  12  -1  684.53   42.70
  -4 -12   1   49.00    5.90
   4 -12  -1   44.90    5.70
   4 -12  -1   42.20    6.10
  -4 -12   1   51.79    7.90
  -4 -12   1   50.69    5.00
  -4 -12   1   35.50    6.60
  -4 -12   1   40.50    5.90
  -4 -12   1   41.50    7.10
  -4 -12   1   53.19    3.70
  -4 -12   1   59.99    3.90
   4 -12  -1   45.80    5.50
  -4  12   1   52.69    5.90
   4  12  -1   45.00    5.70
   4  12  -1   52.99    7.00
  -4  12   1   50.69    3.60
   4  12  -1   52.79    7.80
  -4  12   1   51.29    3.60
  -4  12   1   48.40    5.30
   4  12  -1   58.49    7.20
  -4  12   1   46.80    7.30
  -4  12   1   44.70    6.00
  -4  12   1   62.09    5.90
  -4  12   1   59.49    8.50
  -3 -12   1  304.87   23.50
  -3 -12   1  299.97   24.20
  -3 -12   1  299.57   22.80
  -3 -12   1  359.36   22.00
   3 -12  -1  305.37   22.30
   3 -12  -1  339.87   22.60
   3 -12  -1  353.86   21.70
  -3 -12   1  321.97   24.40
   3 -12  -1  311.67   22.60
  -3  12   1  310.27   24.50
   3  12  -1  347.07   22.90
   3  12  -1  323.17   23.80
  -3  12   1  342.67   22.00
  -3  12   1  346.87   22.00
   3  12  -1  350.86   23.90
   3  12  -1  349.77   24.80
  -3  12   1  333.17   21.90
  -3  12   1  333.27   23.30
  -3  12   1  358.86   20.90
  -2 -12   1    1.40    1.50
   2 -12  -1   -0.50    0.80
  -2 -12   1    2.20    1.40
   2 -12  -1    1.90    1.40
  -2 -12   1    0.60    0.80
   2 -12  -1    1.60    1.00
   2 -12  -1    2.90    1.40
  -2 -12   1    1.00    1.00
  -2 -12   1    1.10    1.70
  -2  12   1    0.70    1.10
  -2  12   1    0.90    0.80
  -2  12   1    3.90    2.30
  -2  12   1    0.30    1.00
  -2  12   1    1.10    1.20
   2  12  -1    1.50    1.60
   2  12  -1    3.10    1.80
  -2  12   1    1.10    0.70
   2  12  -1    0.90    1.40
   2  12  -1    2.00    1.50
   2  12  -1   -0.30    1.10
  -2  12   1    2.90    1.30
  -1 -12   1 2238.48  130.89
  -1 -12   1 2194.18  130.19
  -1 -12   1 2281.17  127.79
   1 -12  -1 2164.28  131.49
   1 -12  -1 2159.08  129.39
   1 -12  -1 2162.48  129.09
   1 -12  -1 2144.09  127.69
  -1 -12   1 2262.87  130.29
   1  12  -1 2283.37  130.39
   1  12  -1 2043.10  127.89
  -1  12   1 2205.68  127.69
  -1  12   1 2051.59  131.49
  -1  12   1 2066.19  128.59
   1  12  -1 1871.81  129.99
   0 -12  -1   31.10    3.00
   0 -12   1   30.90    2.90
   0 -12  -1   26.60    3.60
   0 -12   1   32.30    4.30
   0 -12  -1   24.90    3.20
   0 -12  -1   31.10    3.40
   0 -12   1   24.70    3.30
   0 -12   1   23.80    3.60
   0 -12  -1   25.70    3.60
   0 -12  -1   27.90    4.50
   0 -12   1   29.70    4.20
   0 -12   1   28.30    3.40
   0  12   1   30.40    3.00
   0  12   1   35.90    3.80
   0  12  -1   36.20    3.20
   0  12  -1   40.60    4.60
   0  12   1   28.20    3.80
   0  12   1   32.40    3.30
   0  12   1   34.30    3.30
   0  12  -1   33.40    4.10
   0  12  -1   23.50    3.70
   0  12  -1   32.40    3.70
   0  12  -1   30.00    3.80
  -1 -12  -1 1284.07   78.19
   1 -12   1 1275.57   77.69
   1 -12   1 1289.17   76.89
   1 -12   1 1299.57   77.39
   1 -12   1 1297.37   78.79
   1 -12   1 1399.46   78.59
  -1 -12  -1 1323.87   80.59
  -1 -12  -1 1146.89   77.59
  -1 -12  -1 1296.67   78.59
   1 -12   1 1216.88   77.59
  -1 -12  -1 1262.57   78.69
  -1 -12  -1 1296.27   77.29
   1  12   1 1302.57   78.89
   1  12   1 1295.67   80.59
  -1  12  -1 1360.56   79.39
   1  12   1 1350.56   77.29
  -1  12  -1 1200.08   78.69
   1  12   1 1177.58   76.89
  -1  12  -1 1287.07   78.09
  -1  12  -1 1259.97   78.89
  -1  12  -1 1300.87   77.49
   1  12   1 1223.68   78.09
   2 -12   1  809.92   51.99
  -2 -12  -1  931.81   55.99
  -2 -12  -1  882.11   51.49
   2 -12   1  939.81   52.39
  -2 -12  -1  939.61   53.99
  -2 -12  -1  942.41   51.49
  -2 -12  -1  726.53   52.89
  -2 -12  -1  763.32   52.79
  -2 -12  -1  844.52   52.89
   2 -12   1  825.42   52.79
  -2  12  -1  760.42   53.19
   2  12   1  856.51   51.29
   2  12   1  852.81   53.09
  -2  12  -1  876.11   52.59
  -2  12  -1  736.23   51.99
   2  12   1  856.51   51.49
  -2  12  -1  773.02   53.39
  -2  12  -1  876.81   54.59
  -2  12  -1  802.62   54.29
   2  12   1  866.61   55.79
  -3 -12  -1   51.59    7.00
  -3 -12  -1   58.29    7.20
   3 -12   1   53.79    7.50
   3 -12   1   48.50    6.30
  -3 -12  -1   68.19    5.80
   3 -12   1   61.29    5.70
  -3 -12  -1   59.89    6.50
   3 -12   1   55.29    6.50
  -3 -12  -1   74.89    9.40
  -3 -12  -1   58.89    6.60
   3 -12   1   66.59    6.10
  -3 -12  -1   63.89    5.00
  -3  12  -1   55.09    7.80
   3  12   1   51.69    7.80
  -3  12  -1   59.79    6.90
   3  12   1   51.69    6.70
   3  12   1   57.89    4.90
  -3  12  -1   52.09    5.90
   3  12   1   62.49    7.00
  -3  12  -1   61.69    6.20
  -3  12  -1   60.29    7.00
  -4 -12  -1  137.79   11.10
   4 -12   1  125.79   10.90
   4 -12   1  130.59   11.50
  -4 -12  -1  130.39   12.20
  -4 -12  -1  149.29   12.30
   4 -12   1  131.29   12.10
   4 -12   1  129.99   13.90
   4  12   1  121.39   13.90
  -4  12  -1  158.78   12.70
  -4  12  -1  128.49   11.20
  -4  12  -1  159.58   13.40
   4  12   1  136.69   10.00
   4  12   1  131.49   12.40
  -5 -12  -1  119.99   11.60
  -5 -12  -1  117.69   12.00
   5 -12   1  135.69   11.20
   5 -12   1  132.59   14.60
   5  12   1  125.59   12.40
  -5  12  -1  151.88   12.70
  -5  12  -1  131.19   12.30
  -5  12  -1  128.99   13.10
   5  12   1  126.59   15.60
   6 -12   1   -0.80    2.90
  -6 -12  -1    2.00    2.60
   6 -12   1    1.70    2.20
  -6 -12  -1    0.50    2.50
  -6  12  -1    4.80    3.40
   6  12   1    6.10    4.40
   6  12   1    8.80    3.60
  -6  12  -1    2.10    2.40
   7 -12   1   66.49   11.20
  -7 -12  -1   59.69    9.00
  -7 -12  -1   60.49    8.30
   7 -12   1   74.29    8.00
  -7 -12  -1   58.39    9.70
  -7  12  -1   57.59   10.70
   7  12   1   54.29   10.70
  -7  12  -1   61.49    8.90
  -8 -12  -1   51.09    8.90
   8 -12   1   32.90    8.80
   8 -12   1   35.60    7.00
  -8 -12  -1   38.60    8.10
   8  12   1   36.70    9.80
  -8  12  -1   35.70    7.30
  -8  12  -1   47.70   10.80
  -9 -12  -1  248.28   23.90
  -9 -12  -1  317.57   25.90
  -9  12  -1  328.47   25.80
   9  12   1  304.57   29.00
   9 -13  -1   -3.90    3.60
  -9 -13   1    3.60    4.00
  -9 -13   1    0.30    3.50
  -9  13   1   -0.30    3.30
  -9  13   1    1.20    5.30
   8 -13  -1   63.49    8.90
  -8 -13   1   84.79   10.20
  -8 -13   1   76.49   10.50
   8  13  -1   59.89   12.10
  -8  13   1   72.29    9.70
  -8  13   1   70.29   12.20
   8  13  -1   69.39    9.50
  -8  13   1   54.89   10.60
  -7 -13   1    2.80    2.90
  -7 -13   1   -0.10    2.50
   7 -13  -1    2.80    2.60
   7  13  -1    3.40    3.20
  -7  13   1    2.40    2.80
  -7  13   1    2.00    3.70
   7  13  -1    4.50    4.20
  -7  13   1    1.70    2.30
  -6 -13   1   43.50    6.50
  -6 -13   1   55.39    4.80
   6 -13  -1   44.00    6.20
   6 -13  -1   39.70    6.80
  -6 -13   1   45.70    6.70
  -6  13   1   41.70    7.20
  -6  13   1   47.90    7.20
   6  13  -1   37.50    8.50
  -6  13   1   41.90    8.20
   6  13  -1   52.19    7.30
   5 -13  -1   23.90    4.60
   5 -13  -1   32.20    4.90
  -5 -13   1   32.70    5.30
  -5 -13   1   32.70    4.00
  -5 -13   1   27.30    5.70
  -5 -13   1   40.60    5.80
  -5 -13   1   36.90    3.70
  -5  13   1   34.30    5.10
  -5  13   1   38.20    5.70
  -5  13   1   34.90    6.70
  -5  13   1   37.40    5.70
   5  13  -1   19.40    5.00
   5  13  -1   30.90    7.10
   4 -13  -1 2285.37  135.59
  -4 -13   1 2056.29  135.89
  -4 -13   1 2057.09  137.49
   4 -13  -1 2238.68  135.69
   4 -13  -1 2348.36  136.69
   4 -13  -1 2232.08  135.19
  -4 -13   1 2153.88  138.99
  -4 -13   1 2237.98  136.69
  -4  13   1 2307.57  139.39
  -4  13   1 2264.67  135.99
   4  13  -1 2267.57  135.59
  -4  13   1 2047.40  138.59
   4  13  -1 2100.29  136.89
  -4  13   1 2480.05  136.99
  -4  13   1 2267.27  134.79
   4  13  -1 2334.17  138.99
   4  13  -1 2359.36  137.69
   3 -13  -1   77.59    7.40
  -3 -13   1   78.29    9.20
   3 -13  -1   84.49    7.80
   3 -13  -1   88.39    8.40
  -3 -13   1   77.09    8.50
  -3 -13   1   82.39    7.10
  -3 -13   1   87.79    8.10
   3 -13  -1   86.09    7.20
  -3 -13   1   89.69    9.50
  -3  13   1   95.79    7.40
  -3  13   1   87.49    7.40
  -3  13   1   97.09    8.60
   3  13  -1   84.69    8.60
  -3  13   1   94.79    7.50
   3  13  -1   91.39    9.70
  -3  13   1   73.79    9.40
   3  13  -1   76.39    8.60
  -3  13   1   92.19    6.30
   3  13  -1   83.29    8.10
  -3  13   1   76.29    9.30
   3  13  -1   85.89    9.00
  -2 -13   1 1733.53  115.89
   2 -13  -1 1992.10  115.29
   2 -13  -1 2001.60  115.09
   2 -13  -1 2018.80  114.99
  -2 -13   1 1941.31  114.89
  -2 -13   1 2000.70  116.09
   2 -13  -1 2061.49  115.59
  -2 -13   1 1933.21  116.79
  -2 -13   1 1995.80  116.99
   2 -13  -1 1923.91  113.39
  -2  13   1 2047.30  114.79
   2  13  -1 1838.22  116.29
   2  13  -1 1587.74  115.19
   2  13  -1 1833.92  116.69
  -2  13   1 1713.43  114.39
  -2  13   1 1874.91  114.09
   2  13  -1 1887.81  116.19
  -1 -13   1  112.69    8.90
   1 -13  -1  100.89    8.50
  -1 -13   1  101.09    9.20
  -1 -13   1  102.49    9.60
  -1 -13   1  123.49    8.80
   1 -13  -1  107.99    7.30
   1 -13  -1   99.39    8.20
   1 -13  -1  142.19   11.20
   1 -13  -1  107.19    8.60
  -1 -13   1  105.29    7.20
  -1 -13   1  110.29    9.30
   1 -13  -1  104.69    8.90
  -1  13   1  108.49    7.20
   1  13  -1   91.89    9.20
   1  13  -1  124.49    9.80
   1  13  -1  117.89    9.70
   1  13  -1  102.39    9.40
   1  13  -1  110.09    7.40
  -1  13   1   97.99    8.10
  -1  13   1  109.69   10.60
   1  13  -1  117.19    9.10
  -1  13   1   96.39    8.90
  -1  13   1  111.39    8.30
  -1  13   1  105.69    8.00
   0 -13  -1  240.78   16.40
   0 -13  -1  293.57   19.30
   0 -13   1  232.08   17.30
   0 -13   1  207.68   17.10
   0 -13   1  193.28   16.10
   0 -13   1  265.37   16.70
   0 -13  -1  239.28   16.40
   0 -13   1  263.57   17.70
   0 -13  -1  235.98   17.10
   0 -13  -1  250.67   15.90
   0 -13   1  259.07   15.80
   0  13   1  254.47   16.20
   0  13  -1  241.78   17.00
   0  13  -1  232.18   17.40
   0  13   1  285.57   17.00
   0  13  -1  228.88   16.70
   0  13   1  238.78   18.80
   0  13  -1  235.48   15.80
   0  13  -1  211.08   17.30
   0  13   1  251.87   16.10
   0  13   1  240.68   15.80
   1 -13   1  400.16   24.80
   1 -13   1  410.66   25.60
   1 -13   1  391.96   25.70
  -1 -13  -1  389.06   26.00
   1 -13   1  403.36   26.30
  -1 -13  -1  376.26   25.60
  -1 -13  -1  395.16   25.30
  -1 -13  -1  446.76   26.80
  -1 -13  -1  367.36   26.20
   1 -13   1  390.86   25.20
  -1 -13  -1  432.26   28.80
  -1  13  -1  368.66   26.70
  -1  13  -1  399.06   27.00
   1  13   1  449.66   25.30
  -1  13  -1  379.96   25.90
  -1  13  -1  401.26   25.40
   1  13   1  399.36   28.50
   1  13   1  322.17   25.80
  -1  13  -1  365.36   26.50
  -1  13  -1  408.66   26.90
   1  13   1  397.56   25.10
  -2 -13  -1  118.59   10.70
  -2 -13  -1  150.98   11.30
  -2 -13  -1  126.99   11.40
   2 -13   1  137.39   10.80
  -2 -13  -1  135.69    9.40
   2 -13   1  129.09   10.20
  -2 -13  -1  135.29    9.70
   2 -13   1  118.79   11.00
  -2 -13  -1  119.49   11.20
   2 -13   1  137.09   10.20
   2 -13   1  137.39    9.00
   2  13   1  147.79   13.50
  -2  13  -1  127.19   12.00
  -2  13  -1  124.09   10.40
   2  13   1  131.49    9.80
   2  13   1  141.49    9.50
   2  13   1  136.89   11.70
  -2  13  -1  143.49   11.70
  -2  13  -1  142.09   11.70
  -2  13  -1  144.59   12.40
  -2  13  -1  137.29   10.40
   3 -13   1    3.50    2.30
  -3 -13  -1    8.80    3.00
  -3 -13  -1    4.70    1.40
  -3 -13  -1   -0.10    2.10
  -3 -13  -1    3.70    2.00
   3 -13   1    5.70    2.30
   3 -13   1    2.30    2.00
  -3 -13  -1    2.60    1.40
  -3 -13  -1    2.90    3.20
  -3 -13  -1    3.10    1.70
   3 -13   1    5.40    1.90
   3 -13   1    5.10    1.80
   3  13   1    3.10    2.00
   3  13   1    6.80    1.50
  -3  13  -1   11.00    2.80
   3  13   1   -0.80    2.00
  -3  13  -1    4.30    2.10
   3  13   1    3.80    2.40
   3  13   1    4.80    2.60
  -3  13  -1    2.70    2.60
  -3  13  -1    8.90    2.60
  -3  13  -1    4.10    2.10
   4 -13   1   85.89    7.50
   4 -13   1   60.99    8.80
  -4 -13  -1   71.49    7.90
   4 -13   1   70.99    8.10
  -4 -13  -1   55.99    7.40
  -4 -13  -1   84.09    7.20
  -4 -13  -1   73.39    5.00
   4  13   1   70.79    6.00
  -4  13  -1   74.09    8.20
   4  13   1   80.89    8.70
  -4  13  -1   50.09    7.00
  -4  13  -1   55.79    7.90
   5 -13   1   12.60    3.10
  -5 -13  -1    9.00    3.20
  -5 -13  -1    5.00    2.70
   5 -13   1    8.60    4.30
   5  13   1    1.50    2.40
  -5  13  -1    6.90    2.70
  -5  13  -1    8.60    4.00
   5  13   1    5.00    3.70
  -6 -13  -1  395.56   30.40
   6 -13   1  394.46   32.90
  -6 -13  -1  436.26   30.70
   6 -13   1  415.06   28.80
   6  13   1  403.66   33.50
   6  13   1  399.06   30.30
  -6  13  -1  425.46   30.60
  -6  13  -1  465.05   32.90
   7 -13   1   90.69   12.80
   7 -13   1   74.49    8.80
  -7 -13  -1   88.99   11.50
  -7 -13  -1   89.19   11.20
  -7  13  -1   81.59   12.20
   7  13   1   82.79   12.90
  -7  13  -1   94.39   10.70
   8 -13   1  133.69   17.20
  -8 -13  -1  149.29   15.30
  -8 -13  -1  157.98   15.90
   8 -13   1  140.39   13.90
   8  13   1  155.88   18.50
  -8  13  -1  153.68   18.20
  -8  13  -1  141.39   15.00
  -9 -13  -1    0.90    5.10
  -9 -13  -1    0.40    4.60
  -9  13  -1   -0.20    4.80
  -9  13  -1   -3.70    6.00
   9  13   1    8.50    7.50
  -9 -14   1    6.10    4.60
   9 -14  -1    8.00    4.50
  -9 -14   1   12.30    5.20
  -9  14   1   10.70    5.00
  -9  14   1   13.60    7.10
  -8 -14   1   79.49   10.80
  -8 -14   1   87.29   11.00
   8 -14  -1   91.79   10.20
   8  14  -1   89.09   11.00
  -8  14   1   72.79    9.80
  -8  14   1   60.79   11.70
  -8  14   1   94.49   14.00
   8  14  -1  109.79   15.70
   7 -14  -1  534.15   34.70
  -7 -14   1  464.85   34.70
  -7 -14   1  446.96   34.80
   7  14  -1  487.75   35.50
  -7  14   1  558.94   39.00
   7  14  -1  465.25   38.50
  -7  14   1  508.15   36.10
  -7  14   1  508.75   37.20
  -6 -14   1  253.17   16.70
  -6 -14   1  240.48   19.50
   6 -14  -1  254.97   20.00
  -6 -14   1  219.98   19.60
   6  14  -1  256.87   23.30
  -6  14   1  248.88   22.40
  -6  14   1  299.07   21.50
   6  14  -1  248.78   20.50
  -5 -14   1  265.77   19.10
   5 -14  -1  260.37   18.90
  -5 -14   1  267.47   16.90
   5 -14  -1  245.28   18.20
  -5 -14   1  241.28   19.10
  -5 -14   1  248.38   18.40
  -5  14   1  236.48   19.00
  -5  14   1  239.78   17.80
  -5  14   1  255.27   19.20
   5  14  -1  222.78   20.90
   5  14  -1  205.08   19.00
  -5  14   1  221.18   21.10
   4 -14  -1   27.50    5.20
  -4 -14   1   43.90    4.50
   4 -14  -1   34.90    5.00
   4 -14  -1   28.90    4.60
  -4 -14   1   37.80    5.50
  -4 -14   1   36.80    5.30
  -4  14   1   41.00    7.10
   4  14  -1   44.80    6.40
  -4  14   1   40.50    5.80
   4  14  -1   49.00    7.70
  -4  14   1   34.20    5.00
  -4  14   1   37.70    4.70
   4  14  -1   52.59    6.20
   3 -14  -1  944.71   57.99
  -3 -14   1  955.70   60.39
   3 -14  -1  926.31   57.69
   3 -14  -1  903.71   58.39
  -3 -14   1  804.92   58.59
  -3 -14   1 1021.40   58.89
   3 -14  -1  983.70   56.99
  -3 -14   1  844.62   59.49
  -3 -14   1  921.31   57.09
  -3  14   1  878.01   57.09
   3  14  -1  994.30   59.39
   3  14  -1  922.41   59.39
  -3  14   1  975.60   57.19
  -3  14   1  919.91   57.29
   3  14  -1  892.31   59.29
   3  14  -1  971.50   58.69
  -3  14   1  899.31   60.29
  -3  14   1  934.31   55.99
  -3  14   1  882.91   58.49
   3  14  -1  904.21   60.19
  -3  14   1  933.71   60.79
  -2 -14   1 2099.59  121.39
   2 -14  -1 2017.60  119.29
  -2 -14   1 1966.00  121.19
   2 -14  -1 1916.91  119.69
  -2 -14   1 2089.59  120.79
  -2 -14   1 1960.50  118.99
   2 -14  -1 1946.41  118.29
   2 -14  -1 1996.10  119.19
  -2  14   1 1940.11  118.69
  -2  14   1 1857.41  120.49
   2  14  -1 2119.09  121.29
   2  14  -1 1903.61  120.49
  -2  14   1 1663.13  121.49
   2  14  -1 1876.91  119.69
  -2  14   1 1962.20  117.99
   2  14  -1 2219.78  121.39
  -2  14   1 2066.29  118.49
  -2  14   1 1971.20  118.99
   1 -14  -1 1583.24   97.79
   1 -14  -1 1613.34   97.79
  -1 -14   1 1618.64   96.09
   1 -14  -1 1543.35  100.19
  -1 -14   1 1488.95   99.09
   1 -14  -1 1604.34   97.49
   1 -14  -1 1438.46   96.29
  -1 -14   1 1583.14   97.49
   1  14  -1 1633.44   98.79
   1  14  -1 1682.53   98.49
  -1  14   1 1653.63  100.69
   1  14  -1 1814.02   99.59
   1  14  -1 1680.63   96.39
  -1  14   1 1608.74   96.19
  -1  14   1 1536.65   96.89
   1  14  -1 1586.44   98.89
  -1  14   1 1655.33   97.49
   1  14  -1 1744.83   99.39
   0 -14   1   31.40    4.70
   0 -14   1   47.50    5.50
   0 -14   1   37.00    4.90
   0 -14  -1   42.00    3.90
   0 -14  -1   45.20    5.00
   0 -14  -1   40.00    5.80
   0 -14  -1   41.60    4.40
   0 -14   1   52.29    4.70
   0 -14   1   41.50    4.30
   0 -14  -1   46.90    5.00
   0 -14   1   41.80    3.80
   0  14  -1   47.40    5.40
   0  14  -1   49.00    5.10
   0  14   1   37.10    4.40
   0  14   1   37.90    3.80
   0  14  -1   44.00    5.40
   0  14   1   38.90    6.00
   0  14  -1   45.80    4.80
   0  14  -1   34.60    4.80
   0  14  -1   40.30    3.90
   0  14   1   40.00    4.20
   0  14   1   39.20    5.10
   1 -14   1   30.40    3.70
   1 -14   1   35.60    4.60
  -1 -14  -1   38.20    4.90
  -1 -14  -1   32.00    3.90
  -1 -14  -1   30.40    4.30
   1 -14   1   31.50    4.40
   1 -14   1   34.90    4.20
   1 -14   1   39.20    3.60
  -1 -14  -1   32.30    3.70
   1 -14   1   32.00    3.50
  -1 -14  -1   31.10    4.40
  -1  14  -1   32.30    4.70
   1  14   1   36.40    5.70
   1  14   1   30.30    3.60
   1  14   1   38.10    4.40
  -1  14  -1   34.80    3.80
   1  14   1   34.30    3.60
   1  14   1   38.20    4.80
  -1  14  -1   43.70    4.60
  -1  14  -1   30.90    4.90
  -1  14  -1   30.10    4.50
  -1  14  -1   30.60    4.60
   2 -14   1  549.74   36.80
  -2 -14  -1  588.94   36.30
  -2 -14  -1  524.25   37.90
   2 -14   1  601.54   35.20
   2 -14   1  625.94   35.80
  -2 -14  -1  609.14   37.90
  -2 -14  -1  523.35   39.90
   2 -14   1  534.35   38.00
  -2 -14  -1  550.64   38.30
   2 -14   1  597.14   37.60
   2 -14   1  614.34   37.00
   2  14   1  513.75   40.10
  -2  14  -1  566.14   36.90
  -2  14  -1  616.84   37.60
  -2  14  -1  523.15   38.90
  -2  14  -1  586.14   39.20
  -2  14  -1  593.94   38.60
   2  14   1  640.74   38.40
  -2  14  -1  617.44   38.70
   2  14   1  624.14   36.00
   2  14   1  567.94   38.40
   3 -14   1  453.85   29.80
   3 -14   1  535.35   31.00
  -3 -14  -1  469.05   31.00
  -3 -14  -1  453.15   31.90
  -3 -14  -1  457.05   28.80
  -3 -14  -1  452.85   31.10
  -3 -14  -1  481.35   31.90
  -3 -14  -1  421.86   33.50
  -3 -14  -1  479.55   28.90
   3 -14   1  387.26   29.50
  -3  14  -1  415.46   32.80
  -3  14  -1  467.55   31.90
  -3  14  -1  414.76   30.00
   3  14   1  420.66   31.30
  -3  14  -1  475.85   31.80
   3  14   1  521.65   31.80
  -3  14  -1  437.46   30.20
  -3  14  -1  458.65   33.40
   3  14   1  469.45   28.50
   4 -14   1    2.00    2.50
  -4 -14  -1    4.30    2.30
   4 -14   1    4.60    2.20
  -4 -14  -1    5.10    2.60
  -4 -14  -1    4.80    1.30
  -4 -14  -1    2.80    2.10
   4 -14   1    4.40    2.10
  -4  14  -1    4.70    2.50
   4  14   1    4.10    2.50
   4  14   1    5.20    1.50
  -4  14  -1    3.90    2.20
   4  14   1    9.80    4.20
  -4  14  -1    2.50    2.40
  -5 -14  -1  231.98   20.40
   5 -14   1  262.97   19.40
   5 -14   1  232.88   22.20
  -5 -14  -1  290.97   20.50
   5 -14   1  281.17   19.10
   5  14   1  267.77   23.30
  -5  14  -1  251.67   21.50
   5  14   1  266.17   20.60
  -5  14  -1  219.88   19.90
   6 -14   1   80.19   11.80
  -6 -14  -1   76.99    9.70
  -6 -14  -1   73.59    9.30
   6 -14   1   80.79    8.60
   6  14   1   69.39    9.30
   6  14   1   78.09   12.00
  -6  14  -1   75.79   10.80
  -6  14  -1   93.29   10.40
  -7 -14  -1  113.29   12.20
   7 -14   1  126.19   15.00
   7 -14   1   96.29   10.30
  -7 -14  -1  116.79   13.00
  -7  14  -1   97.99   11.80
   7  14   1  109.79   12.00
   7  14   1  102.49   14.50
  -7  14  -1   83.99   12.90
   8 -14   1  112.79   11.90
  -8 -14  -1  137.49   19.60
  -8 -14  -1  137.09   13.90
  -8 -14  -1   97.29   12.20
  -8  14  -1   82.39   14.00
  -8  14  -1  142.59   14.10
   8  14   1  111.79   16.40
  -8  14  -1   95.19   15.60
  -9 -14  -1  236.48   20.10
   9 -14   1  228.48   19.00
  -9 -14  -1  225.48   20.60
  -9  14  -1  174.98   18.90
  -9  14  -1  207.88   23.30
   9  14   1  173.98   22.50
   9 -15  -1   74.99   10.40
  -9 -15   1   47.70    9.30
  -9 -15   1   64.39    9.70
  -9  15   1   86.79   11.50
  -9  15   1   86.89   13.60
   8 -15  -1  204.68   16.60
  -8 -15   1  181.68   17.30
  -8 -15   1  192.78   17.40
   8  15  -1  197.68   21.20
  -8  15   1  193.38   29.40
  -8  15   1  211.18   18.10
   8  15  -1  181.58   16.80
  -8  15   1  135.19   18.10
  -7 -15   1    9.50    5.80
   7 -15  -1    5.40    3.00
  -7 -15   1    4.20    3.30
  -7  15   1   10.40    5.10
   7  15  -1   11.20    3.90
  -7  15   1    7.50    3.50
   7  15  -1    4.20    4.40
  -7  15   1    9.70    4.90
   6 -15  -1  379.76   28.40
  -6 -15   1  413.96   29.10
   6 -15  -1  388.96   27.60
  -6 -15   1  377.46   28.20
  -6 -15   1  410.16   25.40
   6  15  -1  378.96   31.50
  -6  15   1  371.66   29.40
  -6  15   1  378.66   29.00
   6  15  -1  407.76   29.20
  -5 -15   1  271.87   18.70
   5 -15  -1  276.97   20.90
   5 -15  -1  275.87   20.40
  -5 -15   1  270.87   21.30
  -5 -15   1  277.97   20.80
  -5 -15   1  250.97   20.50
   5  15  -1  291.47   24.10
  -5  15   1  318.77   24.70
  -5  15   1  293.97   21.40
   5  15  -1  266.17   21.60
   4 -15  -1  771.62   49.30
   4 -15  -1  764.82   49.70
  -4 -15   1  756.52   50.39
  -4 -15   1  727.03   52.59
  -4 -15   1  828.42   50.29
  -4 -15   1  773.32   48.30
  -4  15   1  768.82   48.70
  -4  15   1  831.42   53.59
   4  15  -1  838.02   53.09
   4  15  -1  685.23   50.69
  -3 -15   1   62.79    6.00
   3 -15  -1   64.99    6.90
   3 -15  -1   64.59    6.80
   3 -15  -1   62.09    5.90
  -3 -15   1   56.09    7.50
  -3 -15   1   49.99    7.60
   3 -15  -1   72.69    6.80
  -3 -15   1   65.19    8.20
   3  15  -1   69.09    7.90
  -3  15   1   78.39    9.30
   3  15  -1   69.29    7.50
  -3  15   1   63.39    5.20
  -3  15   1   52.99    5.90
   3  15  -1   63.99    8.00
   3  15  -1   71.89    7.20
  -3  15   1   62.49    6.20
  -3  15   1   63.69    6.50
   3  15  -1   68.39    7.90
  -2 -15   1 1234.88   71.49
   2 -15  -1 1187.08   68.79
   2 -15  -1 1019.70   72.79
   2 -15  -1 1134.89   70.59
   2 -15  -1 1173.58   71.39
  -2 -15   1 1171.78   72.89
   2 -15  -1 1123.39   70.59
  -2 -15   1 1132.89   70.39
  -2 -15   1 1250.87   72.89
   2 -15  -1 1120.39   70.89
  -2  15   1 1163.58   73.69
  -2  15   1 1185.28   69.19
   2  15  -1 1216.88   72.49
   2  15  -1 1135.59   71.89
   2  15  -1 1113.49   71.19
  -2  15   1 1165.28   70.39
  -2  15   1 1123.39   69.79
  -2  15   1 1121.99   69.99
   2  15  -1 1157.48   71.99
   2  15  -1 1051.29   72.39
  -1 -15   1    0.30    1.40
  -1 -15   1    3.00    1.50
  -1 -15   1    0.00    0.90
   1 -15  -1    0.00    0.90
   1 -15  -1    0.10    0.90
  -1 -15   1    0.50    0.60
  -1 -15   1   -1.50    1.20
   1 -15  -1   -0.10    0.90
   1 -15  -1    0.10    1.50
   1 -15  -1    1.20    0.80
  -1 -15   1    2.50    1.70
   1 -15  -1    0.30    1.40
   1  15  -1    1.10    1.30
   1  15  -1    1.00    1.30
  -1  15   1    0.30    0.80
  -1  15   1    0.70    0.90
  -1  15   1    0.40    0.60
   1  15  -1    0.60    1.30
  -1  15   1    0.30    1.30
   1  15  -1    0.10    1.10
  -1  15   1    0.50    0.90
  -1  15   1    4.80    1.90
   1  15  -1    1.30    1.30
   1  15  -1    1.50    0.80
   0 -15  -1  766.52   46.00
   0 -15   1  802.42   46.90
   0 -15  -1  748.23   46.70
   0 -15   1  824.32   48.30
   0 -15   1  762.42   47.80
   0 -15  -1  763.92   47.50
   0 -15   1  749.73   45.70
   0 -15   1  719.93   46.50
   0 -15  -1  611.34   49.70
   0  15   1  671.33   49.20
   0  15   1  794.22   46.50
   0  15   1  767.12   47.80
   0  15  -1  664.23   47.70
   0  15  -1  862.01   47.60
   0  15   1  765.62   47.00
   0  15  -1  713.63   46.90
   0  15  -1  723.03   47.80
   0  15  -1  692.93   45.80
   0  15  -1  780.22   48.40
   0  15   1  757.42   45.80
  -1 -15  -1  175.78   15.30
  -1 -15  -1  181.18   13.70
  -1 -15  -1  197.38   14.30
   1 -15   1  165.88   13.60
   1 -15   1  153.18   12.70
   1 -15   1  184.68   12.50
   1 -15   1  187.98   12.60
   1 -15   1  176.48   13.70
   1 -15   1  188.58   14.10
  -1 -15  -1  175.68   12.80
  -1 -15  -1  145.19   13.40
  -1 -15  -1  169.58   13.00
   1  15   1  188.88   12.80
  -1  15  -1  206.78   14.70
   1  15   1  179.98   14.10
  -1  15  -1  175.68   14.10
   1  15   1  193.78   15.90
   1  15   1  160.58   12.90
   1  15   1  217.18   12.80
   1  15   1  159.38   13.30
  -1  15  -1  183.58   13.50
  -1  15  -1  173.78   14.30
  -1  15  -1  186.98   12.80
  -1  15  -1  180.68   14.80
   2 -15   1  510.35   31.60
  -2 -15  -1  588.24   34.70
  -2 -15  -1  497.75   34.50
  -2 -15  -1  493.95   32.70
  -2 -15  -1  446.16   36.20
   2 -15   1  539.45   32.40
   2 -15   1  552.14   35.50
   2 -15   1  450.45   33.90
   2 -15   1  513.85   33.30
  -2 -15  -1  534.05   34.90
   2 -15   1  537.65   33.20
  -2 -15  -1  511.75   34.10
   2  15   1  517.75   35.10
  -2  15  -1  484.95   34.60
  -2  15  -1  547.65   36.20
  -2  15  -1  513.45   35.80
  -2  15  -1  550.14   33.50
  -2  15  -1  536.05   35.10
  -2  15  -1  521.85   33.90
   2  15   1  533.25   33.00
   2  15   1  502.35   32.40
   3 -15   1  755.92   45.70
  -3 -15  -1  684.43   49.50
  -3 -15  -1  629.24   46.20
   3 -15   1  738.33   45.90
  -3 -15  -1  735.73   44.70
  -3 -15  -1  742.93   47.80
   3 -15   1  839.22   46.80
  -3 -15  -1  627.34   47.00
  -3 -15  -1  780.72   44.40
  -3 -15  -1  701.43   46.70
  -3  15  -1  647.24   48.20
  -3  15  -1  775.92   48.10
  -3  15  -1  781.02   46.40
   3  15   1  719.13   47.50
  -3  15  -1  655.53   48.40
   3  15   1  690.63   49.20
   3  15   1  765.32   44.00
   3  15   1  663.83   46.70
  -3  15  -1  733.53   46.00
   4 -15   1   73.39    7.30
  -4 -15  -1   79.49    8.40
  -4 -15  -1   73.39    5.80
  -4 -15  -1   80.69    7.00
   4 -15   1   88.69    7.70
  -4 -15  -1   60.49    7.70
  -4  15  -1   62.09    8.50
   4  15   1   82.09    9.00
   4  15   1   59.69    9.60
  -4  15  -1   56.19    7.60
  -4  15  -1   61.99    7.90
   4  15   1   68.89    5.80
  -4  15  -1   63.49    9.30
  -5 -15  -1  344.67   24.70
   5 -15   1  317.17   23.10
  -5 -15  -1  295.37   23.60
   5 -15   1  341.27   23.20
   5 -15   1  322.07   26.80
   5  15   1  373.16   28.50
  -5  15  -1  343.17   24.90
  -5  15  -1  302.57   25.40
   5  15   1  276.87   24.00
  -6 -15  -1   98.29   11.40
   6 -15   1  103.49    9.90
  -6 -15  -1   99.49   11.00
   6 -15   1   91.99   12.70
   6  15   1   92.79   10.80
   6  15   1   87.29   12.90
  -6  15  -1   98.69   11.20
  -6  15  -1  111.09   12.60
  -7 -15  -1  104.89   12.50
   7 -15   1  105.99   11.00
  -7 -15  -1  117.49   12.70
   7  15   1  139.89   16.50
  -7  15  -1  102.39   12.20
   7  15   1  113.39   12.30
  -7  15  -1  101.59   14.40
  -8 -15  -1  144.49   15.30
  -8 -15  -1   92.29   19.80
  -8 -15  -1  137.39   14.60
   8 -15   1  116.59   13.10
  -8  15  -1  163.88   19.40
   8  15   1  162.78   18.80
  -8  15  -1  143.99   15.00
  -8  15  -1  165.18   18.20
  -9 -15  -1   80.09   12.10
   9 -15   1   59.59    9.70
  -9  15  -1   55.79   12.10
   9  15   1   49.20   12.30
  -9 -16   1  195.48   18.90
  -9 -16   1  198.88   19.10
   9 -16  -1  233.38   22.70
  -9  16   1  186.38   21.50
  -9  16   1  228.38   20.00
  -8 -16   1    2.50    3.50
  -8 -16   1    2.40    3.50
   8 -16  -1    4.20    3.40
  -8  16   1    3.40    3.50
   8  16  -1    4.70    5.30
   8  16  -1    0.90    3.40
  -8  16   1    0.50    3.70
   7 -16  -1   23.50    5.20
  -7 -16   1   17.70    5.00
  -7 -16   1   30.00    6.20
  -7  16   1   26.40    6.20
  -7  16   1   30.80    8.30
  -7  16   1   26.40    8.20
   7  16  -1   23.10    5.70
   7  16  -1   35.70    9.40
  -6 -16   1  193.78   16.80
   6 -16  -1  196.88   17.10
  -6 -16   1  184.98   16.80
   6 -16  -1  213.28   16.20
   6  16  -1  192.08   17.20
  -6  16   1  158.38   18.20
  -6  16   1  224.78   18.50
  -6  16   1  202.68   17.30
   6  16  -1  231.98   20.90
  -5 -16   1 1611.84  109.59
  -5 -16   1 1814.02  109.99
  -5 -16   1 1827.82  107.99
   5 -16  -1 1767.72  109.49
  -5 -16   1 1824.72  110.89
   5 -16  -1 1835.52  109.99
  -5  16   1 1719.73  110.49
  -5  16   1 1922.71  114.39
   5  16  -1 1871.11  111.79
   5  16  -1 1703.33  113.69
  -5  16   1 1728.03  110.69
  -4 -16   1  568.24   35.80
  -4 -16   1  522.35   35.10
  -4 -16   1  569.14   38.40
   4 -16  -1  503.65   34.40
   4 -16  -1  462.45   33.90
  -4 -16   1  536.65   33.30
  -4  16   1  431.96   37.20
   4  16  -1  496.05   35.70
  -4  16   1  539.85   35.80
   4  16  -1  531.25   37.70
  -4  16   1  484.65   33.60
  -4  16   1  575.34   34.80
  -3 -16   1  477.75   36.00
   3 -16  -1  526.25   34.50
  -3 -16   1  491.55   33.20
   3 -16  -1  491.75   33.60
   3 -16  -1  509.95   34.20
  -3 -16   1  500.65   36.60
  -3 -16   1  542.15   35.50
   3 -16  -1  534.05   33.30
  -3  16   1  531.95   37.10
   3  16  -1  511.95   36.40
  -3  16   1  507.85   36.60
  -3  16   1  487.85   34.80
  -3  16   1  522.95   33.30
   3  16  -1  560.54   35.90
  -3  16   1  533.05   32.40
   3  16  -1  536.85   35.80
  -3  16   1  542.85   33.60
  -3  16   1  529.15   33.50
  -2 -16   1  259.17   18.80
  -2 -16   1  249.28   17.40
   2 -16  -1  264.57   16.70
   2 -16  -1  233.38   16.80
  -2 -16   1  187.58   17.80
   2 -16  -1  184.58   19.50
  -2 -16   1  241.38   16.50
  -2 -16   1  230.18   17.70
  -2  16   1  219.58   15.90
  -2  16   1  224.18   19.30
   2  16  -1  272.07   18.80
  -2  16   1  239.38   17.60
  -2  16   1  239.88   15.90
  -2  16   1  240.28   16.30
  -2  16   1  221.08   15.10
   2  16  -1  213.18   17.40
   2  16  -1  230.58   17.20
   2  16  -1  241.88   17.90
  -1 -16   1  689.43   41.10
  -1 -16   1  612.04   44.10
   1 -16  -1  655.83   42.90
  -1 -16   1  649.43   42.40
   1 -16  -1  680.03   42.80
  -1 -16   1  681.13   43.20
  -1 -16   1  710.43   44.00
  -1 -16   1  687.93   44.00
   1 -16  -1  664.83   42.40
   1 -16  -1  774.22   41.70
   1 -16  -1  564.34   42.70
   1  16  -1  627.84   43.50
  -1  16   1  719.63   41.30
   1  16  -1  666.73   44.40
  -1  16   1  633.64   41.80
   1  16  -1  684.73   44.20
  -1  16   1  676.73   42.50
  -1  16   1  783.62   44.30
  -1  16   1  626.34   42.20
  -1  16   1  777.22   46.40
   1  16  -1  698.23   43.80
   1  16  -1  633.84   41.50
   0 -16   1  585.04   40.50
   0 -16   1  622.44   38.30
   0 -16  -1  568.84   38.40
   0 -16  -1  633.14   40.20
   0 -16  -1  577.74   41.70
   0 -16   1  621.44   40.60
   0 -16   1  533.75   38.90
   0 -16  -1  655.63   40.20
   0 -16   1  695.23   39.60
   0 -16  -1  659.33   39.50
   0 -16   1  615.64   40.30
   0  16   1  678.73   40.00
   0  16   1  642.54   42.70
   0  16  -1  615.24   38.50
   0  16  -1  613.14   41.20
   0  16  -1  562.14   40.30
   0  16   1  627.94   38.40
   0  16  -1  663.83   40.10
   0  16  -1  594.44   39.60
   0  16   1  640.44   40.50
   0  16  -1  648.04   40.80
  -1 -16  -1 2516.15  152.98
   1 -16   1 2397.86  152.68
   1 -16   1 2637.14  151.48
  -1 -16  -1 2494.55  152.58
   1 -16   1 2162.78  151.48
   1 -16   1 2438.06  152.78
  -1 -16  -1 2591.74  151.78
   1  16   1 2530.95  151.18
  -1  16  -1 2633.24  151.58
   1  16   1 2573.84  153.48
  -1  16  -1 2632.64  153.48
  -1  16  -1 2714.83  154.08
   1  16   1 2350.16  154.98
   1  16   1 2706.93  151.68
  -2 -16  -1  546.05   38.90
   2 -16   1  572.24   36.30
  -2 -16  -1  591.24   37.40
   2 -16   1  551.44   36.90
  -2 -16  -1  627.34   41.90
  -2 -16  -1  581.34   39.40
  -2 -16  -1  598.84   38.70
  -2 -16  -1  693.13   39.60
   2 -16   1  594.44   38.50
   2 -16   1  563.04   37.70
   2  16   1  643.54   39.20
   2  16   1  610.04   36.70
  -2  16  -1  667.93   40.00
   2  16   1  641.54   39.90
  -2  16  -1  550.24   38.20
  -2  16  -1  557.34   40.10
  -2  16  -1  582.64   39.50
  -2  16  -1  562.44   37.70
   2  16   1  581.84   37.60
  -2  16  -1  586.74   40.40
   2  16   1  579.14   41.50
  -3 -16  -1   59.89    5.20
  -3 -16  -1   45.00    6.80
  -3 -16  -1   42.60    8.40
  -3 -16  -1   49.99    6.30
   3 -16   1   44.30    5.40
   3 -16   1   49.20    5.50
   3 -16   1   45.70    6.20
  -3 -16  -1   49.90    7.50
  -3 -16  -1   57.09    6.50
  -3  16  -1   53.39    6.40
   3  16   1   49.60    8.00
  -3  16  -1   42.40    6.50
  -3  16  -1   53.09    6.90
   3  16   1   50.69    6.80
  -3  16  -1   48.70    7.30
  -3  16  -1   52.49    8.20
   3  16   1   49.80    4.30
   4 -16   1   40.60    5.60
   4 -16   1   46.70    5.70
  -4 -16  -1   51.79    5.40
  -4 -16  -1   47.50    6.70
  -4 -16  -1   45.80    4.80
  -4 -16  -1   46.50    6.40
  -4  16  -1   46.20    6.80
  -4  16  -1   52.79    8.10
  -4  16  -1   74.09    8.00
   4  16   1   32.40    7.50
   4  16   1   57.39    7.70
  -4  16  -1   41.80    7.10
   4  16   1   50.89    4.50
   5 -16   1  539.95   34.30
   5 -16   1  515.15   34.50
  -5 -16  -1  574.24   36.70
  -5 -16  -1  489.45   35.20
  -5  16  -1  450.75   35.40
   5  16   1  486.15   38.60
  -5  16  -1  508.85   38.80
  -5  16  -1  525.95   37.50
   5  16   1  503.35   35.80
  -6 -16  -1   61.59    8.50
   6 -16   1   60.99    7.30
  -6 -16  -1   64.19    8.40
  -6  16  -1   61.59   10.70
  -6  16  -1   45.10    7.50
   6  16   1   50.49    9.80
   6  16   1   65.19    8.50
  -6  16  -1   59.79   10.00
   7 -16   1  321.17   23.90
  -7 -16  -1  309.97   25.60
  -7 -16  -1  333.37   26.40
  -7  16  -1  314.57   28.50
  -7  16  -1  309.57   25.20
   7  16   1  332.47   25.40
   7  16   1  329.07   29.00
  -7  16  -1  320.57   28.30
   8 -16   1  145.49   14.70
  -8 -16  -1  186.48   16.30
  -8 -16  -1  135.89   17.50
  -8 -16  -1  174.58   17.10
  -8  16  -1  139.29   19.20
  -8  16  -1  200.38   20.00
   8  16   1  135.49   18.30
  -8  16  -1  152.98   16.20
  -9 -17   1   31.90    8.00
   9 -17  -1   27.50    6.90
  -9 -17   1   35.00    7.30
  -9  17   1   36.20   10.00
  -9  17   1   34.90    8.30
   8 -17  -1  416.56   30.00
  -8 -17   1  392.46   31.20
  -8 -17   1  378.06   30.70
   8  17  -1  407.36   31.20
  -8  17   1  414.26   31.20
   8  17  -1  432.56   36.10
  -8  17   1  455.65   35.30
   7 -17  -1   67.49    8.10
  -7 -17   1   50.39    8.20
  -7 -17   1   57.39    8.90
  -7  17   1   91.19   10.40
   7  17  -1   74.79   11.80
  -7  17   1   69.69   11.50
   7  17  -1   74.49    9.50
  -7  17   1   42.20    9.70
  -6 -17   1  243.78   20.00
  -6 -17   1  253.67   19.60
   6 -17  -1  262.47   19.20
   6  17  -1  235.48   22.90
   6  17  -1  245.98   20.40
  -6  17   1  214.28   20.20
  -6  17   1  238.98   19.90
  -6  17   1  243.88   22.50
   5 -17  -1  177.08   16.20
   5 -17  -1  224.88   17.50
  -5 -17   1  248.18   18.60
  -5 -17   1  211.48   15.50
  -5 -17   1  251.97   18.20
  -5  17   1  195.18   19.90
  -5  17   1  253.27   18.80
   5  17  -1  207.48   18.40
  -5  17   1  223.48   18.00
   5  17  -1  198.38   19.90
   4 -17  -1  264.57   18.40
  -4 -17   1  267.87   17.50
   4 -17  -1  267.77   18.70
  -4 -17   1  200.58   18.10
  -4 -17   1  233.58   19.00
  -4 -17   1  264.37   22.30
  -4  17   1  246.38   21.10
   4  17  -1  237.18   21.00
  -4  17   1  239.38   19.40
  -4  17   1  271.57   18.60
   4  17  -1  229.68   19.50
  -3 -17   1  120.19   13.30
  -3 -17   1  122.49   12.50
   3 -17  -1  157.28   11.90
  -3 -17   1  153.08   11.20
  -3 -17   1  153.58   12.60
   3 -17  -1  178.18   11.70
   3 -17  -1  141.49   12.40
  -3 -17   1  132.59   13.80
   3 -17  -1  144.59   11.90
  -3  17   1  112.49   13.40
  -3  17   1  148.39   11.20
   3  17  -1  159.78   12.70
  -3  17   1  132.69   11.30
   3  17  -1  145.49   13.20
   3  17  -1  169.48   13.90
   3  17  -1  176.68   15.00
  -3  17   1  165.78   10.60
  -3  17   1  119.99   10.80
   3  17  -1  122.89   12.20
  -3  17   1  143.99   12.50
  -3  17   1  146.99   14.10
   2 -17  -1 1905.11  121.49
   2 -17  -1 1852.51  121.19
   2 -17  -1 1992.80  122.19
  -2 -17   1 2022.70  123.49
   2 -17  -1 2229.68  119.39
   2 -17  -1 2169.08  125.19
  -2 -17   1 1990.20  120.89
   2 -17  -1 2090.79  121.29
  -2 -17   1 2115.99  123.99
  -2 -17   1 1837.52  122.59
  -2  17   1 2041.40  119.69
   2  17  -1 1744.73  122.19
  -2  17   1 1985.30  122.49
   2  17  -1 2103.89  122.29
   2  17  -1 1993.00  122.59
   2  17  -1 2090.19  123.39
  -2  17   1 2035.20  120.79
  -2  17   1 1767.52  124.29
  -2  17   1 2163.08  121.19
   2  17  -1 1979.10  123.59
  -2  17   1 1962.80  120.59
   1 -17  -1 1524.75   93.59
   1 -17  -1 1526.85   96.49
   1 -17  -1 1487.95   92.99
   1 -17  -1 1748.33   92.29
  -1 -17   1 1477.25   94.89
  -1 -17   1 1388.36   94.39
   1 -17  -1 1514.15   93.59
  -1 -17   1 1497.65   93.09
  -1 -17   1 1632.94   91.79
  -1 -17   1 1452.35   93.59
  -1 -17   1 1518.65   95.29
   1 -17  -1 1655.13   94.39
  -1  17   1 1426.86   94.19
   1  17  -1 1490.65   94.89
   1  17  -1 1528.95   94.59
  -1  17   1 1417.66   92.99
  -1  17   1 1448.66   92.39
  -1  17   1 1649.54   93.39
  -1  17   1 1555.64   91.89
   1  17  -1 1531.45   94.59
   1  17  -1 1693.83   94.39
   0 -17  -1   24.80    3.60
   0 -17  -1   22.90    3.00
   0 -17  -1   17.40    4.60
   0 -17   1   16.10    3.90
   0 -17   1   23.50    2.80
   0 -17  -1   26.40    3.80
   0 -17   1   18.00    3.90
   0 -17   1   20.30    4.40
   0 -17   1   21.80    3.20
   0 -17  -1   22.20    4.20
   0 -17   1   27.50    3.50
   0  17   1   27.20    3.50
   0  17   1   19.70    3.90
   0  17   1   23.70    3.80
   0  17  -1   24.30    4.30
   0  17  -1   21.10    4.30
   0  17  -1   30.30    4.60
   0  17   1   25.40    2.90
   0  17  -1   28.20    4.00
   0  17   1   15.90    4.40
   0  17  -1   35.60    3.40
   0  17  -1   14.90    3.70
   1 -17   1  108.39    8.40
   1 -17   1   97.59    8.50
  -1 -17  -1  110.79   10.00
   1 -17   1  101.29    9.50
  -1 -17  -1   99.49    8.80
  -1 -17  -1  102.09    8.60
   1 -17   1  103.19    8.30
   1 -17   1  113.19   10.00
  -1 -17  -1   98.09    9.50
  -1 -17  -1  109.09   11.30
   1  17   1   97.89    8.60
  -1  17  -1   89.89    9.80
   1  17   1  111.39   11.60
  -1  17  -1  110.79   10.20
   1  17   1  107.29    9.40
  -1  17  -1  108.59    8.50
  -1  17  -1  102.09    9.20
   1  17   1   99.19    9.80
  -1  17  -1  110.19   10.70
   1  17   1  106.99    8.20
  -1  17  -1  108.59    9.90
  -2 -17  -1  227.78   18.50
   2 -17   1  189.48   14.50
   2 -17   1  222.18   15.50
  -2 -17  -1  182.48   15.80
   2 -17   1  199.58   13.30
  -2 -17  -1  201.88   14.20
  -2 -17  -1  194.88   16.10
   2 -17   1  193.08   15.50
   2 -17   1  188.68   14.30
  -2 -17  -1  197.78   15.50
  -2 -17  -1  189.28   15.10
   2  17   1  203.98   15.60
  -2  17  -1  223.58   17.80
   2  17   1  202.38   14.50
   2  17   1  203.48   17.90
  -2  17  -1  187.28   15.80
  -2  17  -1  180.08   15.80
  -2  17  -1  214.68   14.70
   2  17   1  198.08   13.40
  -2  17  -1  186.98   15.00
   2  17   1  186.68   15.90
   3 -17   1   62.39    6.20
  -3 -17  -1   54.39    6.90
   3 -17   1   53.79    5.90
  -3 -17  -1   58.89    5.50
   3  17   1   60.29    8.90
   3  17   1   51.49    4.40
   3  17   1   55.39    7.30
  -3  17  -1   38.90    6.20
  -3  17  -1   60.39    7.60
  -3  17  -1   47.50    6.50
  -3  17  -1   63.79    9.30
  -3  17  -1   60.19    8.30
   4 -17   1 2089.39  130.59
  -4 -17  -1 2181.78  129.29
  -4 -17  -1 2030.40  128.89
  -4 -17  -1 2283.27  132.89
  -4 -17  -1 2082.89  132.39
   4 -17   1 2113.89  130.99
  -4  17  -1 2063.79  132.69
   4  17   1 2218.78  136.39
  -4  17  -1 2135.89  135.09
   4  17   1 2067.69  132.99
  -4  17  -1 2258.47  134.09
   4  17   1 2303.67  128.59
   5 -17   1   51.29    6.80
   5 -17   1   71.89    8.10
  -5 -17  -1   66.19    8.50
  -5 -17  -1   60.09    7.90
  -5  17  -1   72.39    8.70
  -5  17  -1   79.39   10.50
   5  17   1   65.29   10.80
  -5  17  -1   76.39   10.10
   5  17   1   64.39    8.60
   6 -17   1    9.00    3.40
  -6 -17  -1   22.10    5.70
  -6 -17  -1   13.30    4.40
   6  17   1   11.00    4.20
   6  17   1   13.40    6.10
  -6  17  -1    6.60    3.70
  -6  17  -1   15.10    5.60
  -6  17  -1    5.50    4.40
   7 -17   1   22.30    5.00
  -7 -17  -1   34.10    7.60
  -7 -17  -1   21.70    6.80
  -7  17  -1   16.60    6.90
  -7  17  -1   32.30    7.00
   7  17   1   21.90    7.60
   7  17   1   27.30    6.40
  -7  17  -1   30.30    8.00
  -8 -17  -1  214.38   21.60
  -8 -17  -1  241.98   23.70
  -8 -17  -1  312.47   23.20
   8 -17   1  241.98   20.10
  -8  17  -1  314.37   26.50
   8  17   1  230.88   25.00
  -8  17  -1  225.88   21.60
   9 -18  -1  608.44   39.30
  -9 -18   1  544.55   39.90
  -9  18   1  577.64   40.30
   9  18  -1  574.44   45.60
  -9  18   1  437.56   41.90
   8 -18  -1    2.30    3.30
  -8 -18   1    5.40    3.90
  -8 -18   1    2.60    3.60
   8  18  -1    2.60    5.30
  -8  18   1    7.40    5.00
   8  18  -1    2.90    3.60
  -8  18   1   -0.20    3.40
   7 -18  -1  106.79   11.50
  -7 -18   1  131.99   13.00
  -7 -18   1   94.49   11.50
   7  18  -1  110.79   12.30
  -7  18   1  124.69   12.90
  -7  18   1  106.59   14.70
  -7  18   1   98.89   13.90
   7  18  -1  101.69   14.60
  -6 -18   1    1.50    2.40
   6 -18  -1   -0.20    1.90
  -6 -18   1    2.20    2.70
   6  18  -1    6.70    3.60
  -6  18   1    5.70    4.30
  -6  18   1    5.20    3.20
   6  18  -1    4.20    4.60
   5 -18  -1  579.84   37.80
   5 -18  -1  542.35   38.10
  -5 -18   1  558.64   38.40
  -5 -18   1  525.95   41.30
  -5 -18   1  619.14   36.60
   5  18  -1  612.24   42.60
  -5  18   1  593.64   39.00
  -5  18   1  530.45   39.00
   5  18  -1  519.15   38.90
   4 -18  -1   64.89    7.30
  -4 -18   1   72.99    7.70
  -4 -18   1   65.79    7.70
   4 -18  -1   53.79    6.40
  -4 -18   1   64.99    6.20
  -4 -18   1   56.89    9.60
  -4  18   1   63.29    7.20
  -4  18   1   54.09    8.80
   4  18  -1   67.09    8.40
   4  18  -1   55.09    8.90
  -4  18   1   49.50    7.20
  -3 -18   1   45.10    7.90
  -3 -18   1   52.79    9.80
  -3 -18   1   63.09    6.00
   3 -18  -1   59.69    6.30
   3 -18  -1   69.39    7.50
   3 -18  -1   64.49    6.10
  -3 -18   1   52.89    6.50
   3 -18  -1   55.09    6.40
  -3  18   1   62.49    6.40
  -3  18   1   59.79    7.10
  -3  18   1   63.79    6.00
  -3  18   1   48.30    8.00
  -3  18   1   56.39    8.60
   3  18  -1   56.39    7.00
   3  18  -1   56.89    7.30
   3  18  -1   58.89    7.70
   3  18  -1   47.10    7.30
  -3  18   1   53.39    5.20
  -3  18   1   51.99    5.80
  -2 -18   1  107.19   12.20
  -2 -18   1  143.59   11.50
  -2 -18   1  123.29   11.60
  -2 -18   1  131.29   12.40
   2 -18  -1  131.49    8.60
  -2 -18   1  138.69   10.30
   2 -18  -1  121.69   10.40
   2 -18  -1  109.49   11.00
   2 -18  -1  121.59   10.50
   2 -18  -1  116.79   12.50
  -2  18   1  139.69   11.60
  -2  18   1  133.59    9.00
   2  18  -1  135.09   12.10
  -2  18   1  128.79    9.90
   2  18  -1  136.09   11.30
  -2  18   1  118.19    9.70
   2  18  -1  118.69   11.30
   2  18  -1  135.79   12.60
   2  18  -1  130.29   11.90
  -2  18   1  116.69   10.00
   1 -18  -1   28.50    4.00
   1 -18  -1   23.10    3.60
  -1 -18   1   23.90    3.30
   1 -18  -1   20.50    4.20
   1 -18  -1   27.70    3.10
  -1 -18   1   21.20    3.60
   1 -18  -1   22.80    3.30
  -1 -18   1   19.30    4.50
   1 -18  -1   24.00    5.20
  -1 -18   1   15.00    4.00
  -1 -18   1   17.40    4.10
  -1 -18   1   25.10    2.60
  -1  18   1   32.20    4.50
   1  18  -1   27.40    4.90
   1  18  -1   24.40    4.80
  -1  18   1   18.00    3.30
  -1  18   1   21.50    3.10
   1  18  -1   19.20    4.10
  -1  18   1   16.70    3.20
  -1  18   1   22.70    2.70
   1  18  -1   25.00    4.80
  -1  18   1   22.80    5.40
   1  18  -1   15.60    3.70
   0 -18   1   48.90    6.00
   0 -18  -1   32.30    4.80
   0 -18   1   31.90    5.30
   0 -18  -1   28.10    4.00
   0 -18   1   34.00    3.60
   0 -18   1   33.00    4.20
   0 -18  -1   36.50    6.40
   0 -18   1   33.70    4.10
   0 -18  -1   28.80    4.20
   0 -18  -1   27.90    3.50
   0 -18   1   32.50    5.10
   0  18  -1   33.40    4.80
   0  18   1   35.30    4.20
   0  18  -1   20.80    4.60
   0  18  -1   35.80    4.80
   0  18   1   40.70    5.30
   0  18  -1   28.70    4.70
   0  18   1   41.10    5.00
   0  18  -1   37.50    5.50
   1 -18   1 3512.15  206.68
   1 -18   1 3080.49  207.98
  -1 -18  -1 3030.10  207.78
   1 -18   1 3663.73  208.38
  -1 -18  -1 3774.22  210.98
  -1 -18  -1 3440.16  208.28
  -1  18  -1 3679.83  209.08
  -1  18  -1 3274.87  208.88
   1  18   1 3375.76  211.28
   1  18   1 3353.16  206.88
  -1  18  -1 3820.22  209.28
   1  18   1 3408.86  205.68
   1  18   1 3265.47  208.58
  -1  18  -1 3379.86  207.78
   1  18   1 3748.82  206.58
  -1  18  -1 3726.93  206.98
  -1  18  -1 3291.77  209.58
  -2 -18  -1    9.50    4.20
   2 -18   1   11.70    3.60
  -2 -18  -1   14.60    3.10
   2 -18   1    7.90    2.80
   2 -18   1    9.10    2.40
  -2 -18  -1    8.80    2.40
  -2 -18  -1   12.60    3.30
  -2 -18  -1    6.90    3.10
   2 -18   1    6.70    1.80
   2 -18   1    6.80    2.10
  -2  18  -1    8.70    3.10
  -2  18  -1   14.00    4.30
   2  18   1    8.10    3.00
   2  18   1    7.10    1.80
  -2  18  -1   11.00    3.30
  -2  18  -1    9.00    3.00
   2  18   1    6.80    2.60
   2  18   1    8.90    2.90
   2  18   1    4.60    3.00
  -2  18  -1   11.10    2.70
  -3 -18  -1  334.17   22.50
   3 -18   1  304.67   21.00
  -3 -18  -1  291.07   23.10
  -3 -18  -1  248.58   21.50
  -3 -18  -1  293.97   20.20
   3 -18   1  304.47   21.10
  -3  18  -1  350.16   23.70
  -3  18  -1  269.97   23.70
  -3  18  -1  281.07   22.30
  -3  18  -1  290.87   22.30
   3  18   1  353.86   26.10
  -3  18  -1  244.98   23.50
   3  18   1  327.97   23.10
   4 -18   1    0.40    1.60
   4 -18   1   -0.60    1.60
  -4 -18  -1    0.60    1.90
  -4 -18  -1   -0.80    1.40
  -4 -18  -1   -0.70    1.40
  -4  18  -1    1.70    2.80
  -4  18  -1    0.70    2.10
   4  18   1    0.60    2.80
   4  18   1    1.90    2.30
  -4  18  -1    0.50    1.90
  -5 -18  -1  424.16   30.80
  -5 -18  -1  409.36   30.30
   5 -18   1  427.76   29.20
   5 -18   1  411.36   29.60
  -5  18  -1  447.56   33.80
  -5  18  -1  422.06   32.20
   5  18   1  445.46   31.50
  -5  18  -1  430.46   30.90
   5  18   1  387.36   33.30
   6 -18   1   11.50    3.50
  -6 -18  -1   20.00    5.60
  -6 -18  -1   11.20    4.20
   6  18   1   11.60    4.30
  -6  18  -1   15.00    5.60
  -6  18  -1   13.90    4.70
  -6  18  -1   15.50    5.90
   6  18   1   15.40    6.40
   7 -18   1  100.59   10.60
  -7 -18  -1  107.19   12.30
  -7 -18  -1   98.89   12.60
  -7  18  -1   86.29   11.50
  -7  18  -1  105.69   14.40
  -7  18  -1  116.59   15.70
   7  18   1  100.99   15.00
   7  18   1  109.69   12.90
   8 -18   1   94.29   10.70
  -8 -18  -1   81.89   14.00
  -8 -18  -1  112.39   12.40
  -8  18  -1   76.69   11.70
   8  18   1  117.79   16.50
  -8  18  -1   75.99   13.30
   9 -19  -1   40.60    7.80
  -9 -19   1   18.10    6.30
  -9  19   1   28.80    9.10
  -9  19   1   22.40    7.20
  -8 -19   1  260.17   22.90
  -8 -19   1  291.57   23.50
   8 -19  -1  292.57   22.30
  -8  19   1  251.97   25.40
   8  19  -1  292.37   27.90
  -8  19   1  263.57   23.10
   8  19  -1  280.47   23.30
  -7 -19   1   25.30    6.10
  -7 -19   1   25.50    6.00
   7 -19  -1   25.80    5.50
  -7  19   1    9.00    5.70
   7  19  -1   15.10    5.00
  -7  19   1    9.60    4.20
   7  19  -1   20.50    7.30
   6 -19  -1  128.29   12.80
  -6 -19   1  115.99   12.50
  -6 -19   1  136.69   12.50
   6 -19  -1  134.39   11.90
  -6  19   1  107.39   12.30
   6  19  -1  111.49   12.60
  -6  19   1  133.49   14.20
   6  19  -1  130.79   15.40
  -6  19   1  113.19   14.60
   5 -19  -1   43.80    6.20
  -5 -19   1   40.40    6.50
   5 -19  -1   51.39    6.80
  -5 -19   1   48.50    5.80
  -5 -19   1   50.09    7.40
   5  19  -1   66.29    8.40
  -5  19   1   42.10    7.00
   5  19  -1   50.69    8.50
  -5  19   1   59.39    7.90
   4 -19  -1   15.50    3.70
   4 -19  -1   16.90    3.70
  -4 -19   1   13.60    5.60
  -4 -19   1   10.80    3.10
  -4 -19   1   25.40    3.70
  -4 -19   1   13.70    3.70
  -4  19   1   20.20    5.90
  -4  19   1   20.40    4.20
   4  19  -1   11.50    3.70
   4  19  -1   16.60    5.40
  -4  19   1   18.50    4.20
   3 -19  -1  267.07   17.30
   3 -19  -1  228.78   16.40
  -3 -19   1  186.78   18.60
  -3 -19   1  259.07   17.90
   3 -19  -1  225.88   17.00
  -3 -19   1  218.98   16.00
  -3  19   1  188.68   17.20
   3  19  -1  203.98   18.90
   3  19  -1  224.78   18.00
  -3  19   1  239.48   16.00
  -3  19   1  225.78   15.40
   3  19  -1  224.68   18.40
   2 -19  -1 1738.23  107.19
   2 -19  -1 1793.62  107.39
   2 -19  -1 1836.12  110.69
  -2 -19   1 1691.63  107.59
  -2 -19   1 1680.03  109.29
  -2 -19   1 1967.30  110.19
   2 -19  -1 1737.03  106.89
  -2 -19   1 1701.33  108.69
   2 -19  -1 1765.12  107.79
  -2 -19   1 1714.43  106.39
  -2  19   1 1747.53  106.19
  -2  19   1 1789.22  106.29
  -2  19   1 1734.33  106.69
   2  19  -1 1732.83  109.49
   2  19  -1 1654.03  108.39
   2  19  -1 1982.90  108.29
  -2  19   1 1749.43  105.09
   2  19  -1 1783.92  109.09
  -2  19   1 1627.54  110.29
  -2  19   1 1593.14  107.89
   2  19  -1 1865.21  108.79
  -1 -19   1   -0.10    0.90
  -1 -19   1    1.20    0.80
  -1 -19   1    0.90    2.20
   1 -19  -1    4.80    2.80
  -1 -19   1    2.40    1.40
   1 -19  -1    0.40    1.30
   1 -19  -1    1.70    1.80
   1 -19  -1    1.30    1.20
  -1 -19   1    0.60    2.00
   1 -19  -1    0.50    1.20
  -1 -19   1   -0.70    2.00
   1 -19  -1   -0.20    1.10
  -1  19   1    1.40    1.40
   1  19  -1    1.00    1.60
  -1  19   1   -0.70    1.40
  -1  19   1    1.70    1.10
   1  19  -1    2.50    1.90
   1  19  -1   -0.70    1.60
   1  19  -1    0.50    1.70
  -1  19   1    0.20    1.00
   1  19  -1    1.20    1.10
  -1  19   1    1.30    1.50
   1  19  -1    1.90    1.80
  -1  19   1    0.10    1.30
   0 -19  -1  283.27   24.40
   0 -19  -1  329.17   23.10
   0 -19  -1  347.67   21.60
   0 -19   1  318.67   22.20
   0 -19  -1  326.27   22.20
   0 -19   1  284.47   21.70
   0 -19   1  295.17   23.60
   0 -19  -1  315.77   22.40
   0 -19   1  335.07   23.80
   0 -19   1  291.27   23.00
   0 -19   1  338.67   21.30
   0 -19  -1  322.57   22.70
   0  19  -1  308.57   22.60
   0  19  -1  363.96   23.30
   0  19  -1  318.87   21.30
   0  19   1  367.96   22.90
   0  19  -1  319.27   24.30
   0  19   1  353.76   23.80
   0  19   1  349.67   22.20
   0  19  -1  325.57   23.40
   0  19   1  327.87   21.00
   0  19   1  324.87   25.40
   0  19  -1  316.47   23.60
   1 -19   1   42.60    4.90
  -1 -19  -1   45.10    6.10
  -1 -19  -1   37.50    5.20
   1 -19   1   36.90    4.20
   1 -19   1   32.20    4.10
  -1 -19  -1   42.00    5.00
  -1 -19  -1   38.30    4.60
  -1 -19  -1   25.00    6.00
  -1 -19  -1   33.20    5.50
   1 -19   1   24.40    5.20
   1 -19   1   33.90    5.20
  -1  19  -1   43.00    6.40
  -1  19  -1   36.40    5.20
  -1  19  -1   25.40    6.00
  -1  19  -1   42.00    4.50
  -1  19  -1   34.60    5.50
   1  19   1   48.10    5.70
  -1  19  -1   35.60    4.70
   1  19   1   25.80    6.20
  -1  19  -1   30.10    5.10
   1  19   1   30.20    4.50
   1  19   1   34.60    5.30
   1  19   1   40.00    4.20
  -2 -19  -1   53.99    8.70
  -2 -19  -1   69.39    6.80
   2 -19   1   43.20    5.00
  -2 -19  -1   48.90    5.20
   2 -19   1   46.40    5.40
  -2 -19  -1   56.19    7.20
  -2 -19  -1   31.70    5.40
   2 -19   1   37.40    4.20
  -2  19  -1   45.70    6.50
   2  19   1   47.70    4.60
   2  19   1   43.30    6.40
   2  19   1   48.50    5.70
  -2  19  -1   46.00    7.30
  -2  19  -1   49.00    6.50
  -2  19  -1   61.59    6.50
   2  19   1   45.20    7.50
  -2  19  -1   47.00    5.60
   3 -19   1  422.76   27.90
  -3 -19  -1  440.06   27.30
  -3 -19  -1  467.65   29.50
  -3 -19  -1  454.25   29.50
   3 -19   1  392.76   27.70
  -3  19  -1  352.96   28.70
  -3  19  -1  418.86   30.20
   3  19   1  349.07   30.80
  -3  19  -1  396.26   30.90
   3  19   1  402.76   29.80
   4 -19   1 2145.19  116.79
  -4 -19  -1 1810.52  117.69
   4 -19   1 1873.51  116.39
  -4 -19  -1 1718.53  117.39
  -4 -19  -1 1982.40  115.09
   4  19   1 1879.01  118.29
  -4  19  -1 1834.52  118.09
   4  19   1 1868.01  121.29
  -4  19  -1 2005.50  119.79
   5 -19   1    8.40    2.90
  -5 -19  -1    8.60    3.90
  -5 -19  -1    6.90    3.30
   5  19   1    4.20    3.10
  -5  19  -1    5.30    3.80
  -5  19  -1    5.50    3.90
  -5  19  -1   18.40    4.80
   5  19   1    3.80    3.80
   6 -19   1  182.98   14.50
  -6 -19  -1  168.68   15.70
  -6 -19  -1  192.58   16.30
  -6  19  -1  136.89   16.70
   6  19   1  181.78   19.30
  -6  19  -1  162.68   17.90
   6  19   1  148.79   15.70
  -6  19  -1  169.08   15.90
  -7 -19  -1    2.50    3.50
   7 -19   1    5.70    3.20
  -7 -19  -1    5.90    4.30
  -7  19  -1    6.00    6.10
  -7  19  -1    1.70    2.80
   7  19   1    0.50    3.80
   7  19   1    4.60    5.10
  -7  19  -1    0.00    4.10
  -8 -19  -1   60.29   10.10
  -8 -19  -1   36.90    9.60
   8 -19   1   33.70    6.90
  -8  19  -1   39.50    8.60
   8  19   1   36.50   10.80
  -8  19  -1   31.70   10.20
   9 -20  -1    3.30    4.60
  -9 -20   1    5.00    6.40
  -9 -20   1    5.50    5.40
  -9  20   1    3.50    5.30
   9  20  -1    3.20    4.80
  -8 -20   1  143.09   14.50
  -8 -20   1  161.78   15.30
   8 -20  -1  122.89   13.20
  -8  20   1  142.39   14.50
   8  20  -1  102.39   28.60
   8  20  -1   88.69   12.70
  -8  20   1  108.19   17.90
  -7 -20   1  193.88   17.40
  -7 -20   1  200.98   18.30
   7 -20  -1  215.18   17.40
  -7  20   1  223.58   19.00
   7  20  -1  198.28   18.40
  -7  20   1  189.68   22.80
   7  20  -1  222.68   22.20
  -6 -20   1   50.89    7.60
  -6 -20   1   59.89    8.70
   6 -20  -1   68.99    8.00
   6 -20  -1   64.69    8.70
  -6  20   1   49.00    8.20
   6  20  -1   71.09   11.60
   6  20  -1   60.49    8.70
  -6  20   1   45.30    9.00
  -5 -20   1  264.37   20.80
  -5 -20   1  273.47   19.30
  -5 -20   1  314.47   22.30
   5 -20  -1  252.37   20.60
   5 -20  -1  291.17   20.80
  -5  20   1  265.67   21.50
   5  20  -1  264.47   26.20
  -5  20   1  268.77   21.40
   5  20  -1  242.98   21.80
   4 -20  -1  403.86   28.30
  -4 -20   1  494.05   30.00
   4 -20  -1  409.56   28.80
  -4 -20   1  405.26   27.50
  -4 -20   1  433.36   29.80
  -4  20   1  369.56   31.60
   4  20  -1  428.16   32.20
   4  20  -1  379.36   29.90
  -4  20   1  400.96   29.50
  -4  20   1  405.16   28.40
  -3 -20   1  471.35   37.50
   3 -20  -1  583.64   37.20
   3 -20  -1  575.34   37.70
  -3 -20   1  593.94   36.90
  -3 -20   1  503.95   39.90
   3 -20  -1  587.24   37.40
  -3  20   1  572.54   36.20
  -3  20   1  603.54   36.20
  -3  20   1  569.04   40.60
  -3  20   1  578.64   39.00
   3  20  -1  546.35   39.10
   3  20  -1  640.04   41.30
   2 -20  -1   10.30    3.20
   2 -20  -1   17.60    3.90
   2 -20  -1   13.50    3.20
   2 -20  -1   14.90    3.40
  -2 -20   1   20.60    3.60
  -2 -20   1   21.90    5.30
  -2 -20   1   11.60    3.00
   2 -20  -1   20.90    5.60
  -2 -20   1   15.40    4.20
   2  20  -1   20.40    4.90
   2  20  -1    7.50    3.50
   2  20  -1   19.00    4.80
  -2  20   1   14.50    3.10
   2  20  -1   18.90    4.20
   2  20  -1   21.30    4.60
  -2  20   1   15.90    4.80
  -2  20   1   20.10    3.40
  -2  20   1   15.40    3.20
  -2  20   1   21.70    2.50
  -2  20   1   10.40    3.30
  -1 -20   1 2253.67  131.59
  -1 -20   1 2300.17  128.59
   1 -20  -1 2154.88  130.29
   1 -20  -1 2041.70  132.89
   1 -20  -1 2193.68  130.69
   1 -20  -1 2172.58  129.89
  -1 -20   1 1979.00  129.69
   1 -20  -1 2326.17  131.09
  -1 -20   1 1916.61  131.69
  -1 -20   1 2183.88  132.29
  -1 -20   1 2001.50  130.29
   1  20  -1 1977.20  130.59
  -1  20   1 2232.98  129.99
   1  20  -1 2102.19  131.29
   1  20  -1 2136.59  128.49
   1  20  -1 2217.38  132.19
  -1  20   1 2481.45  135.19
  -1  20   1 2215.58  128.69
   1  20  -1 2117.59  131.49
  -1  20   1 2037.10  131.39
  -1  20   1 2076.99  130.49
   0 -20   1 1385.06   79.89
   0 -20  -1 1330.07   80.19
   0 -20   1 1290.17   79.49
   0 -20  -1 1442.26   80.89
   0 -20  -1 1317.67   78.89
   0 -20   1 1305.47   78.69
   0 -20  -1 1127.09   82.49
   0 -20  -1 1209.88   80.49
   0 -20   1 1250.27   80.69
   0 -20   1 1295.67   81.49
   0 -20   1 1288.27   82.19
   0  20   1 1274.27   78.39
   0  20   1 1294.47   83.89
   0  20   1 1225.78   79.39
   0  20  -1 1444.96   81.89
   0  20   1 1338.77   81.39
   0  20  -1 1361.26   82.29
   0  20  -1 1290.87   80.29
   0  20  -1 1283.07   81.09
   0  20  -1 1281.67   78.69
   0  20  -1 1140.29   79.99
   0  20   1 1292.57   79.09
  -1 -20  -1   98.79    8.30
   1 -20   1   80.59    8.80
  -1 -20  -1   87.89    9.20
  -1 -20  -1   90.19    8.20
  -1 -20  -1   68.79   10.00
   1 -20   1   85.99    7.60
  -1 -20  -1   93.29    9.40
   1 -20   1   92.69    7.90
   1 -20   1   94.29    8.10
   1 -20   1   98.29    9.70
  -1  20  -1   90.99    9.40
   1  20   1   56.99    9.50
  -1  20  -1   88.49    8.80
   1  20   1   82.59    7.40
  -1  20  -1   88.69   10.10
  -1  20  -1  119.69   10.40
   1  20   1  100.99    9.00
  -1  20  -1   81.69    9.30
  -1  20  -1   83.29    8.10
   1  20   1   73.99    8.80
  -2 -20  -1  138.59   13.30
   2 -20   1  129.19   10.60
  -2 -20  -1  148.59   11.60
  -2 -20  -1  170.38   12.90
   2 -20   1  157.38   11.90
   2 -20   1  153.18   11.60
  -2 -20  -1  143.59   15.30
   2  20   1  136.79   14.70
  -2  20  -1  141.09   11.70
  -2  20  -1  145.59   14.10
  -2  20  -1  155.68   13.70
   2  20   1  157.38   10.60
   2  20   1  144.29   12.00
   2  20   1  146.89   13.50
  -2  20  -1  135.69   14.30
  -2  20  -1  147.99   13.30
   3 -20   1  108.69    9.60
   3 -20   1  101.09    9.60
  -3 -20  -1  134.49   11.50
  -3 -20  -1  103.89    9.20
  -3 -20  -1   95.39   10.30
  -3  20  -1   95.79   12.30
  -3  20  -1  113.39   11.20
   3  20   1  113.19   13.20
   3  20   1  103.89   11.30
  -3  20  -1  120.69   11.90
   4 -20   1   78.69    8.30
  -4 -20  -1   88.19    9.60
   4 -20   1   87.99    8.40
  -4 -20  -1   73.99    7.60
  -4 -20  -1   78.49    9.10
  -4  20  -1   69.99    9.10
   4  20   1   86.09    9.90
   4  20   1   83.39   11.70
  -4  20  -1   68.89   10.40
  -4  20  -1   89.59   11.00
   5 -20   1  548.45   35.00
  -5 -20  -1  523.95   36.50
  -5 -20  -1  513.95   36.30
  -5  20  -1  520.75   36.90
  -5  20  -1  584.24   39.40
  -5  20  -1  429.06   37.90
   5  20   1  497.85   39.60
   5  20   1  511.85   36.80
   6 -20   1   13.20    3.80
  -6 -20  -1   12.90    4.70
  -6 -20  -1   23.80    6.20
   6  20   1   18.00    5.90
   6  20   1   21.10    7.30
  -6  20  -1    8.40    5.60
  -6  20  -1   19.10    5.50
  -6  20  -1   15.60    6.40
   7 -20   1  179.88   14.60
  -7 -20  -1  133.79   14.80
  -7 -20  -1  175.88   16.30
  -7  20  -1  158.08   15.60
   7  20   1  137.89   15.00
  -7  20  -1  137.29   17.20
   7  20   1  147.39   18.40
  -8 -20  -1   36.70    7.90
   8 -20   1   62.09    8.70
  -8 -20  -1   57.19   11.60
   8  20   1   45.20   12.20
  -8  20  -1   45.20   11.00
  -8  20  -1   34.80    7.90
  -9 -21   1    3.00    6.50
   9 -21  -1    6.30    4.80
  -9 -21   1   -3.90    4.90
  -9  21   1    2.00    5.30
  -9  21   1    3.80    6.10
   9  21  -1   -2.50    4.90
  -8 -21   1  145.89   15.90
  -8 -21   1  158.58   16.30
   8 -21  -1  170.08   15.50
  -8  21   1  158.38   16.60
  -8  21   1  199.58   19.90
   8  21  -1  163.48   16.50
  -7 -21   1    1.80    3.20
   7 -21  -1    0.70    2.60
  -7 -21   1    5.40    3.30
   7  21  -1    1.70    3.10
  -7  21   1    1.30    3.10
  -7  21   1    1.20    3.70
  -6 -21   1   60.09    8.40
  -6 -21   1   54.09    7.40
   6 -21  -1   50.99    7.00
   6  21  -1   50.89   10.40
  -6  21   1   41.10    8.00
   6  21  -1   40.20    7.90
  -6  21   1   29.50    7.90
  -5 -21   1   63.39    8.10
  -5 -21   1   68.79    7.50
   5 -21  -1   74.59    8.00
   5 -21  -1   77.39    8.80
  -5 -21   1   64.79    8.60
  -5  21   1   69.99    9.50
  -5  21   1   66.09    8.60
  -5  21   1   75.59   10.80
   5  21  -1   69.99    9.40
   5  21  -1   69.29   10.70
  -4 -21   1  836.02   54.89
  -4 -21   1  821.92   52.89
   4 -21  -1  794.82   53.49
  -4 -21   1  898.81   54.89
   4 -21  -1  841.12   54.19
  -4  21   1  849.81   53.79
   4  21  -1  798.52   55.59
  -4  21   1  715.73   57.39
   4  21  -1  845.82   58.09
  -4  21   1  995.50   56.09
  -3 -21   1   11.70    3.20
  -3 -21   1   15.30    5.10
   3 -21  -1   10.30    3.00
   3 -21  -1   15.20    3.60
  -3 -21   1   11.70    2.90
  -3  21   1   12.80    3.70
  -3  21   1   12.70    2.70
   3  21  -1    8.70    4.00
  -3  21   1   12.60    4.60
  -3  21   1   15.30    3.10
   3  21  -1   11.90    3.70
  -2 -21   1  129.69   12.50
   2 -21  -1  165.88   12.70
  -2 -21   1  170.68   15.20
   2 -21  -1  172.28   15.80
  -2 -21   1  159.48   12.20
   2 -21  -1  143.69   12.90
   2 -21  -1  118.59   12.10
   2 -21  -1  153.08   12.30
  -2 -21   1  160.88   14.90
  -2  21   1  158.38   15.40
  -2  21   1  150.68   11.90
   2  21  -1  182.98   15.40
   2  21  -1  158.58   13.50
   2  21  -1  143.79   13.30
  -2  21   1  144.79   11.60
   2  21  -1  117.99   13.00
  -2  21   1  165.88   10.60
  -2  21   1  181.28   14.10
  -1 -21   1   15.70    3.40
  -1 -21   1   11.90    4.00
   1 -21  -1   10.50    3.10
  -1 -21   1   23.40    2.80
   1 -21  -1   14.20    3.00
   1 -21  -1   18.10    5.10
   1 -21  -1   10.20    3.40
  -1 -21   1   16.00    4.80
  -1 -21   1   17.20    3.30
  -1 -21   1   18.10    4.50
   1 -21  -1   11.20    2.60
   1  21  -1   13.50    3.90
   1  21  -1   12.80    3.50
  -1  21   1   14.20    3.30
   1  21  -1   15.50    4.00
  -1  21   1   10.70    2.90
   1  21  -1   11.50    3.60
  -1  21   1   12.20    4.30
   1  21  -1   12.60    3.70
  -1  21   1   13.40    3.60
   0 -21  -1  760.72   50.09
   0 -21  -1  750.52   48.40
   0 -21  -1  750.92   50.39
   0 -21   1  651.23   50.49
   0 -21   1  657.23   49.90
   0 -21  -1  812.22   49.99
   0 -21   1  801.42   49.20
   0 -21   1  772.72   50.99
   0 -21   1  802.02   48.40
   0 -21  -1  834.02   52.89
   0 -21   1  737.43   49.40
   0  21  -1  756.62   49.99
   0  21   1  835.62   53.99
   0  21  -1  862.81   51.19
   0  21   1  797.42   49.90
   0  21   1  768.52   48.00
   0  21   1  757.92   50.59
   0  21   1  869.01   49.10
   0  21  -1  664.23   50.29
   0  21  -1  871.61   52.79
   0  21  -1  818.72   48.60
   0  21  -1  818.62   50.19
   0  21   1  769.02   49.10
  -1 -21  -1  345.47   23.60
  -1 -21  -1  301.27   26.60
  -1 -21  -1  384.06   24.90
  -1 -21  -1  277.57   24.30
   1 -21   1  349.47   23.30
   1 -21   1  308.87   23.30
   1 -21   1  386.56   23.40
  -1  21  -1  319.17   24.90
  -1  21  -1  352.66   26.70
   1  21   1  346.67   23.70
   1  21   1  338.07   27.60
  -1  21  -1  334.97   23.90
   1  21   1  342.67   25.30
  -1  21  -1  418.86   26.50
   1  21   1  376.26   24.90
   1  21   1  364.46   23.20
  -1  21  -1  325.87   27.90
   2 -21   1 1648.54  109.39
  -2 -21  -1 1839.72  109.39
  -2 -21  -1 1902.51  111.49
  -2 -21  -1 1758.42  110.39
   2 -21   1 1891.71  109.59
   2 -21   1 1710.53  108.49
   2  21   1 1706.73  113.89
  -2  21  -1 1821.52  111.79
  -2  21  -1 1962.20  111.39
  -2  21  -1 1620.14  110.99
   2  21   1 1855.21  108.09
  -2  21  -1 1784.62  112.69
  -2  21  -1 1902.31  113.29
   2  21   1 1762.92  111.79
   3 -21   1   11.30    2.90
  -3 -21  -1    1.60    1.80
   3 -21   1    5.60    2.40
  -3 -21  -1   17.50    4.50
  -3 -21  -1    6.80    2.40
   3  21   1    8.40    4.40
   3  21   1    7.80    3.20
  -3  21  -1    3.90    3.40
  -3  21  -1   11.00    4.10
  -3  21  -1    3.50    2.90
  -4 -21  -1   18.20    3.70
  -4 -21  -1   12.00    3.80
  -4 -21  -1   14.00    4.40
   4 -21   1   14.90    3.50
   4 -21   1   17.90    3.90
  -4  21  -1   15.60    5.40
   4  21   1    9.00    4.20
   4  21   1   10.60    4.90
  -4  21  -1    8.20    3.40
  -4  21  -1    8.80    4.30
   5 -21   1    4.70    3.00
  -5 -21  -1    8.60    3.80
   5 -21   1    6.50    2.60
  -5 -21  -1    4.80    3.20
  -5  21  -1    7.40    4.80
   5  21   1    3.80    4.60
   5  21   1    8.40    3.80
  -5  21  -1    8.30    3.60
  -5  21  -1    7.20    4.60
  -6 -21  -1  457.75   31.40
   6 -21   1  366.36   28.60
  -6 -21  -1  395.66   30.60
  -6  21  -1  448.86   34.70
   6  21   1  447.66   35.00
   6  21   1  405.66   30.90
  -6  21  -1  442.06   34.50
  -6  21  -1  346.87   30.30
  -7 -21  -1   79.79   11.30
   7 -21   1   91.69   10.30
  -7 -21  -1   89.79   11.70
  -7  21  -1   90.29   14.30
   7  21   1   94.49   14.70
   7  21   1   83.09   12.00
  -7  21  -1  110.99   12.40
   8 -21   1   77.29   10.80
  -8 -21  -1   74.39   12.00
  -8  21  -1   96.99   15.50
   8  21   1   64.89   11.10
   8  21   1   80.79   18.40
  -8  21  -1  103.69   13.10
   9 -22  -1    5.00    5.00
  -9  22   1   -7.70    6.30
  -9  22   1    3.90    5.70
  -8 -22   1   55.29    9.40
  -8 -22   1   66.99   10.60
   8 -22  -1   56.79    9.10
  -8  22   1   47.60    9.30
   8  22  -1   45.90    9.50
  -8  22   1   47.90   11.70
   7 -22  -1  116.59   11.90
  -7 -22   1  121.39   13.10
  -7 -22   1  122.19   12.90
   7  22  -1  106.89   13.10
  -7  22   1  125.69   13.50
  -7  22   1  121.49   16.10
   6 -22  -1   11.00    3.90
  -6 -22   1   10.40    4.20
  -6 -22   1   13.40    4.20
   6  22  -1    7.80    6.70
   6  22  -1    6.60    3.70
  -6  22   1   15.10    5.70
  -6  22   1   15.50    4.90
   5 -22  -1    9.80    3.40
  -5 -22   1    3.80    2.50
   5 -22  -1    1.00    2.50
  -5 -22   1    6.40    2.80
  -5 -22   1    6.80    3.30
  -5  22   1   12.10    4.60
  -5  22   1    6.60    3.20
  -5  22   1    6.20    4.00
   5  22  -1    3.30    3.40
   5  22  -1   10.60    5.00
  -4 -22   1  127.89   10.00
   4 -22  -1   85.69    9.90
   4 -22  -1  107.19   10.20
  -4 -22   1  107.59   11.00
   4  22  -1  131.49   12.50
   4  22  -1  125.79   13.80
  -4  22   1   92.49   10.80
  -4  22   1   96.89   12.70
   3 -22  -1    0.60    1.60
   3 -22  -1    2.40    2.00
  -3 -22   1    1.60    1.80
  -3 -22   1    6.20    2.10
  -3 -22   1    1.70    3.70
  -3  22   1    3.40    3.20
  -3  22   1    4.30    2.10
   3  22  -1    4.70    2.80
  -3  22   1    4.70    1.90
   3  22  -1    7.10    3.70
   3  22  -1    3.10    3.70
  -3  22   1    2.80    2.20
   2 -22  -1   11.90    3.30
   2 -22  -1   11.70    3.10
   2 -22  -1   12.00    3.10
  -2 -22   1   12.30    2.90
  -2 -22   1    9.90    3.10
  -2 -22   1    6.50    3.70
  -2 -22   1   12.20    4.70
  -2  22   1   10.90    1.90
   2  22  -1    3.90    3.00
  -2  22   1   18.30    3.50
   2  22  -1   11.70    3.60
  -2  22   1   18.90    4.10
  -2  22   1   12.00    4.20
  -2  22   1   10.30    3.00
   2  22  -1   19.30    4.50
   1 -22  -1  906.01   61.39
  -1 -22   1  911.41   60.79
  -1 -22   1 1043.60   63.59
   1 -22  -1  875.81   63.29
  -1 -22   1 1000.30   58.89
   1 -22  -1 1107.49   61.69
  -1 -22   1  933.71   69.69
   1 -22  -1 1031.00   60.89
   1 -22  -1  994.60   60.29
  -1  22   1  982.10   62.19
  -1  22   1 1028.60   60.69
  -1  22   1  952.40   64.19
   1  22  -1  922.71   61.69
   1  22  -1  940.71   61.89
   1  22  -1  885.31   60.99
   1  22  -1  974.90   62.59
   1  22  -1  911.01   63.19
  -1  22   1  913.21   60.49
   0 -22  -1    2.30    1.60
   0 -22   1    8.90    2.40
   0 -22   1    2.30    1.50
   0 -22   1    4.40    1.90
   0 -22  -1    3.60    2.10
   0 -22  -1    5.30    3.60
   0 -22  -1    1.30    2.50
   0 -22  -1    1.10    1.30
   0 -22   1    2.90    2.70
   0  22   1    2.10    2.00
   0  22  -1    2.50    2.20
   0  22  -1    2.10    2.60
   0  22  -1    2.50    2.20
   0  22   1    5.30    2.30
   0  22   1    5.10    3.20
   0  22  -1    2.30    2.10
   0  22   1    2.30    2.10
   1 -22   1    9.80    2.50
   1 -22   1   10.40    2.90
  -1 -22  -1   11.70    4.80
   1 -22   1   12.50    2.70
  -1 -22  -1    7.70    2.80
  -1 -22  -1    9.40    4.10
  -1 -22  -1    7.10    2.20
   1  22   1   15.00    5.00
   1  22   1    8.40    3.30
   1  22   1    9.60    2.10
  -1  22  -1   13.80    3.60
   1  22   1   12.00    3.30
  -1  22  -1   11.10    3.10
  -1  22  -1   15.10    4.60
  -1  22  -1    4.30    2.60
   1  22   1   14.20    3.00
   2 -22   1   30.60    4.60
  -2 -22  -1   37.80    5.30
   2 -22   1   38.60    4.90
  -2 -22  -1   37.20    4.80
  -2 -22  -1   20.40    4.50
  -2  22  -1   42.20    6.50
   2  22   1   40.20    4.00
  -2  22  -1   32.50    6.30
  -2  22  -1   23.70    6.20
   2  22   1   26.40    6.60
   2  22   1   35.60    6.80
  -2  22  -1   31.40    7.00
   3 -22   1  812.22   51.99
  -3 -22  -1  733.63   52.99
  -3 -22  -1  745.43   52.89
  -3 -22  -1  837.42   51.59
   3 -22   1  802.32   51.79
   3  22   1  833.32   57.19
  -3  22  -1  850.51   54.89
  -3  22  -1  887.01   54.39
   3  22   1  831.32   54.39
  -4 -22  -1    2.10    2.30
  -4 -22  -1    3.60    3.00
   4 -22   1   -1.10    1.80
   4 -22   1    0.90    1.70
  -4 -22  -1    6.00    2.80
   4  22   1    0.40    2.00
  -4  22  -1   -1.50    1.90
  -4  22  -1   -0.20    2.90
  -4  22  -1    1.20    3.10
   4  22   1   -0.30    2.70
  -5 -22  -1  583.74   40.00
   5 -22   1  550.24   38.00
  -5 -22  -1  589.84   40.10
   5 -22   1  561.04   39.00
  -5  22  -1  523.65   39.60
  -5  22  -1  648.14   43.50
   5  22   1  562.14   43.40
   5  22   1  573.84   40.50
  -5  22  -1  545.25   43.00
  -6 -22  -1   30.10    6.60
   6 -22   1   27.70    5.60
  -6 -22  -1   31.80    6.90
  -6  22  -1   29.20    6.30
  -6  22  -1   41.80    9.60
  -6  22  -1   57.69   11.40
   6  22   1   36.80    7.50
   6  22   1   28.00    8.50
   7 -22   1    8.40    3.80
  -7 -22  -1   12.40    5.40
  -7 -22  -1    6.90    4.00
   7  22   1    2.40    6.20
  -7  22  -1   12.40    4.70
  -7  22  -1   13.80    6.60
   7  22   1   12.20    5.00
  -8 -22  -1    1.40    4.50
   8 -22   1   -1.40    3.80
  -8 -22  -1   -0.70    6.40
   8  22   1   -1.20    4.80
  -8  22  -1    2.90    6.20
   8  22   1    0.10    6.70
  -8  22  -1    1.10    4.50
  -8 -23   1  100.39   12.80
  -8 -23   1   99.29   12.70
   8 -23  -1  116.09   12.20
  -8  23   1  132.29   16.70
   8  23  -1  112.89   13.10
  -8  23   1   76.89   12.30
  -7 -23   1   44.40    8.30
   7 -23  -1   48.40    8.30
  -7 -23   1   34.20    7.30
  -7  23   1   60.69    9.10
  -7  23   1   39.90    9.20
   7  23  -1   43.80    8.20
  -6 -23   1   25.40    5.60
   6 -23  -1   33.00    5.90
  -6 -23   1   26.20    5.70
   6  23  -1   27.30    6.20
  -6  23   1   29.70    7.80
   6  23  -1   30.00   10.10
  -6  23   1   20.50    5.70
   5 -23  -1   64.39    7.50
  -5 -23   1   55.09    6.80
  -5 -23   1   55.29    7.90
  -5 -23   1   43.40    6.90
   5 -23  -1   51.09    7.30
  -5  23   1   89.89    9.80
   5  23  -1   69.29   10.90
   5  23  -1   53.29    8.50
  -5  23   1   61.39   10.50
  -4 -23   1  540.65   35.10
   4 -23  -1  505.95   35.60
  -4 -23   1  514.95   36.90
  -4 -23   1  547.55   36.70
   4 -23  -1  541.15   36.20
   4  23  -1  486.15   39.40
  -4  23   1  478.75   39.40
  -4  23   1  570.14   37.90
   4  23  -1  507.75   37.70
  -4  23   1  606.54   35.80
  -3 -23   1   98.39   13.20
   3 -23  -1  111.79   10.30
  -3 -23   1   95.59   10.50
  -3 -23   1  113.49   10.60
  -3 -23   1  115.69    9.70
   3  23  -1   98.29   13.40
  -3  23   1  114.79    8.60
  -3  23   1  112.49    9.70
   3  23  -1  100.59   11.40
  -3  23   1   84.79   10.30
  -3  23   1  141.49   14.10
   2 -23  -1  989.80   61.29
  -2 -23   1  986.20   61.69
  -2 -23   1  928.01   60.39
  -2 -23   1  909.41   63.49
   2 -23  -1  890.61   61.19
   2 -23  -1  943.41   60.69
  -2  23   1  904.21   64.29
   2  23  -1  954.30   62.09
   2  23  -1  948.61   62.89
  -2  23   1 1013.20   58.49
   2  23  -1 1068.59   64.89
  -2  23   1 1020.20   62.69
  -2  23   1  923.01   60.49
  -2  23   1 1029.60   61.19
   1 -23  -1   84.29    7.70
   1 -23  -1   83.49    7.90
  -1 -23   1   79.59    9.90
  -1 -23   1   70.49    7.30
  -1 -23   1   79.69    6.60
   1 -23  -1   67.29    6.20
  -1 -23   1   84.99    8.20
   1 -23  -1   54.39    7.40
  -1  23   1   79.49    8.80
   1  23  -1   69.69    9.40
   1  23  -1   70.29    8.50
  -1  23   1  102.69   11.60
   1  23  -1   81.99    8.80
  -1  23   1   82.49    8.10
  -1  23   1   72.99    6.80
   1  23  -1   70.49    8.90
   0 -23  -1  631.44   41.50
   0 -23   1  685.93   41.90
   0 -23  -1  645.24   40.80
   0 -23   1  573.94   41.10
   0 -23   1  551.94   40.90
   0 -23  -1  606.54   44.80
   0 -23  -1  648.24   42.60
   0 -23  -1  561.24   42.40
   0 -23   1  721.93   44.80
   0  23   1  676.03   45.90
   0  23   1  698.53   43.60
   0  23  -1  714.93   44.10
   0  23  -1  603.64   42.30
   0  23  -1  634.94   42.80
   0  23  -1  702.53   45.10
   0  23   1  617.54   42.00
  -1 -23  -1  248.88   17.00
   1 -23   1  231.68   16.60
   1 -23   1  247.68   16.90
   1 -23   1  217.48   16.20
  -1 -23  -1  191.08   17.10
   1  23   1  208.78   16.80
  -1  23  -1  212.08   17.10
  -1  23  -1  210.18   18.10
  -1  23  -1  212.38   19.50
   1  23   1  220.98   16.00
  -1  23  -1  225.78   18.30
  -1  23  -1  225.68   16.40
   1  23   1  250.37   21.00
   1  23   1  234.38   18.50
   2 -23   1  445.06   28.70
  -2 -23  -1  417.46   28.70
   2 -23   1  451.05   29.10
  -2 -23  -1  432.86   30.10
  -2  23  -1  414.76   30.80
  -2  23  -1  418.76   31.90
  -2  23  -1  424.76   30.80
   2  23   1  408.56   32.90
   2  23   1  433.86   30.80
  -2  23  -1  402.96   32.50
   2  23   1  419.46   27.20
  -3 -23  -1  401.66   27.70
   3 -23   1  407.66   27.80
  -3 -23  -1  432.16   29.50
  -3 -23  -1  417.26   29.30
   3 -23   1  406.96   28.00
  -3  23  -1  420.26   30.70
   3  23   1  428.36   33.00
  -3  23  -1  389.36   29.50
  -3  23  -1  334.17   31.00
   3  23   1  432.46   30.70
   4 -23   1  193.68   15.40
  -4 -23  -1  179.08   16.40
  -4 -23  -1  206.78   16.80
   4 -23   1  200.78   15.80
  -4  23  -1  184.38   18.00
   4  23   1  191.08   17.30
  -4  23  -1  208.28   17.40
   4  23   1  166.58   18.70
  -4  23  -1  189.58   18.70
  -5 -23  -1  123.69   13.70
   5 -23   1  144.19   13.00
  -5 -23  -1  145.49   14.30
  -5  23  -1  154.68   14.80
   5  23   1  161.18   17.90
   5  23   1  146.99   14.70
  -5  23  -1  174.88   17.30
   6 -23   1  165.98   15.00
  -6 -23  -1  174.68   16.60
  -6 -23  -1  171.28   16.40
  -6  23  -1  174.78   22.20
   6  23   1  169.38   16.70
   6  23   1  174.78   20.00
  -6  23  -1  192.48   17.10
  -6  23  -1  172.28   19.30
   7 -23   1    7.70    4.30
  -7 -23  -1    7.70    4.60
  -7 -23  -1    8.10    4.80
  -7  23  -1    8.70    5.60
   7  23   1    2.20    4.30
  -7  23  -1    3.20    4.00
   7  23   1    1.50    6.00
  -8 -23  -1   39.70    9.10
   8 -23   1   34.00    7.00
   8  23   1   53.19   12.60
  -8  23  -1   43.20    9.20
  -8  23  -1   45.70   11.40
   8  23   1   43.50    9.60
   8 -24  -1   86.69   11.00
  -8 -24   1   60.39   10.80
  -8 -24   1   94.89   12.50
  -8  24   1   80.49   12.30
  -8  24   1   88.49   14.60
   8  24  -1  109.89   13.30
  -7 -24   1   98.49   11.80
  -7 -24   1   97.59   12.50
   7 -24  -1  108.59   11.50
   7  24  -1  116.89   13.00
  -7  24   1  109.19   13.20
  -7  24   1  116.49   15.00
   6 -24  -1    3.20    2.60
   6 -24  -1    0.20    3.10
  -6 -24   1    0.80    3.10
  -6 -24   1    0.80    2.60
  -6  24   1   -0.90    3.20
   6  24  -1    5.10    5.40
  -6  24   1    2.10    3.50
   6  24  -1    3.40    3.50
   5 -24  -1   20.20    4.80
  -5 -24   1   27.40    6.10
  -5 -24   1   28.00    5.50
   5 -24  -1   31.40    6.20
   5  24  -1   18.40    6.30
   5  24  -1   27.80    6.50
  -5  24   1   25.10    5.90
  -5  24   1   16.20    7.10
  -4 -24   1   33.50    5.70
   4 -24  -1   38.20    6.40
   4 -24  -1   39.40    5.50
  -4 -24   1   27.50    5.70
  -4 -24   1   41.60    5.60
   4  24  -1   31.80    7.10
   4  24  -1   43.70    8.10
  -4  24   1   21.10    6.20
  -4  24   1   36.90    5.80
  -4  24   1   42.60    6.80
   3 -24  -1   71.39    8.00
  -3 -24   1   68.89    7.10
  -3 -24   1   71.69    8.00
  -3 -24   1   58.89    7.80
   3 -24  -1   60.79    7.10
  -3 -24   1   73.89   11.10
   3  24  -1   61.49    9.60
  -3  24   1   52.59    8.70
   3  24  -1   57.99    8.40
  -3  24   1   63.39    5.50
  -3  24   1   58.49    7.20
  -3  24   1   68.69    8.40
  -2 -24   1    3.60    2.30
  -2 -24   1    1.80    1.50
   2 -24  -1    1.30    1.80
   2 -24  -1    3.40    2.10
  -2 -24   1    0.50    3.40
  -2 -24   1    2.30    4.00
   2 -24  -1   -0.10    1.50
  -2  24   1    1.60    2.30
   2  24  -1   10.80    3.50
  -2  24   1   -0.70    1.00
   2  24  -1    0.90    2.10
   2  24  -1    1.80    2.60
  -2  24   1   -2.20    1.80
  -2  24   1   -0.30    2.00
  -1 -24   1  351.36   28.70
   1 -24  -1  439.56   29.00
   1 -24  -1  415.66   29.60
   1 -24  -1  431.76   28.80
   1 -24  -1  456.05   27.40
  -1 -24   1  389.26   31.30
  -1 -24   1  448.46   27.40
  -1 -24   1  409.76   28.50
   1  24  -1  422.46   30.70
   1  24  -1  400.86   31.70
  -1  24   1  440.46   29.50
  -1  24   1  438.96   33.10
  -1  24   1  440.86   30.50
   1  24  -1  451.35   30.40
   0 -24   1  452.75   27.30
   0 -24   1  398.56   27.80
   0 -24   1  415.16   28.30
   0 -24  -1  371.36   28.70
   0 -24  -1  433.96   27.40
   0 -24   1  416.76   30.90
   0 -24  -1  432.86   28.20
   0  24   1  443.76   32.40
   0  24   1  373.56   28.50
   0  24  -1  410.06   29.20
   0  24   1  387.66   29.50
   0  24  -1  433.46   30.60
   0  24  -1  374.86   29.40
  -1 -24  -1 1150.18   79.59
   1 -24   1 1251.67   78.69
  -1 -24  -1 1228.18   78.59
   1 -24   1 1322.97   78.79
   1 -24   1 1291.67   78.29
   1  24   1 1416.46   84.09
  -1  24  -1 1380.06   80.69
   1  24   1 1218.48   77.79
   1  24   1 1264.07   80.69
  -1  24  -1 1238.78   80.69
  -1  24  -1 1196.88   82.39
   2 -24   1   71.99    7.20
   2 -24   1   60.89    6.70
  -2 -24  -1   47.50    7.00
  -2 -24  -1   56.99    7.30
  -2 -24  -1   76.19    7.30
  -2  24  -1   60.19    7.90
  -2  24  -1   60.89    8.50
   2  24   1   76.69    8.80
  -2  24  -1   62.49    9.60
   2  24   1   55.59    5.70
   2  24   1   55.29    9.20
  -3 -24  -1  292.67   22.10
  -3 -24  -1  299.07   20.80
   3 -24   1  299.47   21.00
  -3 -24  -1  299.67   22.00
   3 -24   1  297.97   20.80
   3  24   1  247.28   22.30
   3  24   1  264.57   24.70
  -3  24  -1  248.28   22.00
  -3  24  -1  293.77   23.50
  -4 -24  -1    6.80    3.30
  -4 -24  -1    9.70    3.60
  -4 -24  -1   12.00    3.50
   4 -24   1   12.50    3.40
   4 -24   1    8.70    3.00
  -4  24  -1    6.10    4.00
   4  24   1    2.90    3.60
  -4  24  -1    7.20    3.60
  -4  24  -1   13.40    5.10
   4  24   1    3.20    2.90
   5 -24   1  331.37   23.10
  -5 -24  -1  301.87   24.40
  -5 -24  -1  317.87   24.50
  -5  24  -1  280.87   27.30
  -5  24  -1  329.87   25.20
   5  24   1  297.47   27.40
  -5  24  -1  296.87   27.10
   5  24   1  305.07   24.80
  -6 -24  -1   21.90    5.90
   6 -24   1   18.60    4.60
  -6 -24  -1   23.40    6.10
  -6  24  -1   18.20    5.50
   6  24   1   16.10    6.90
   6  24   1   26.60    6.50
  -6  24  -1   21.10    7.30
   7 -24   1  157.78   15.00
  -7 -24  -1  172.08   17.30
  -7 -24  -1  171.08   17.10
   7  24   1  185.38   17.30
  -7  24  -1  193.18   18.10
   7  24   1  155.88   20.20
  -8 -24  -1  134.89   17.10
  -8 -24  -1  174.98   17.10
   8 -24   1  153.18   15.30
  -8  24  -1  135.29   17.30
   8  24   1  153.08   16.80
   8  24   1  134.69   19.90
  -8  24  -1  153.18   20.10
  -8 -25   1  138.59   15.00
   8 -25  -1  150.28   14.30
  -8 -25   1  133.49   15.30
   8  25  -1  115.19   14.90
  -8  25   1  115.99   15.20
  -8  25   1  140.89   18.20
  -7 -25   1    1.70    3.50
   7 -25  -1    0.30    3.30
  -7 -25   1    0.10    3.10
   7  25  -1    0.70    4.30
  -7  25   1   -1.30    4.50
  -7  25   1    1.10    3.80
  -6 -25   1  256.47   21.50
   6 -25  -1  327.57   21.70
  -6 -25   1  241.88   21.40
   6 -25  -1  290.67   22.10
  -6  25   1  240.28   22.00
  -6  25   1  208.58   23.70
   6  25  -1  243.78   25.30
   6  25  -1  299.87   23.00
  -5 -25   1  150.18   12.30
   5 -25  -1  119.69   12.30
  -5 -25   1  157.48   14.00
   5 -25  -1  129.79   12.90
  -5 -25   1  124.99   12.60
   5  25  -1  140.29   16.40
  -5  25   1  134.09   15.80
   5  25  -1  127.79   14.10
  -5  25   1  124.89   13.50
  -4 -25   1   23.00    5.10
   4 -25  -1   25.30    5.30
  -4 -25   1   27.20    5.80
  -4 -25   1   35.20    5.40
   4 -25  -1   23.10    4.90
  -4  25   1   21.60    5.00
  -4  25   1   43.80    9.60
   4  25  -1   34.60    8.00
   4  25  -1   24.60    5.80
  -3 -25   1  523.45   41.70
   3 -25  -1  578.74   41.70
  -3 -25   1  625.44   42.90
  -3 -25   1  688.33   41.50
   3 -25  -1  632.24   41.80
   3  25  -1  682.63   44.40
   3  25  -1  612.24   45.70
  -3  25   1  603.84   43.30
  -3  25   1  652.73   46.40
  -3  25   1  709.53   38.70
   2 -25  -1  854.81   52.59
   2 -25  -1  851.51   52.79
  -2 -25   1  788.42   55.69
  -2 -25   1  667.13   52.19
   2 -25  -1  819.92   53.19
  -2 -25   1  887.51   52.29
   2  25  -1  911.71   54.39
   2  25  -1  847.52   54.79
  -2  25   1  829.22   52.49
  -2  25   1  748.03   53.49
   2  25  -1  797.52   55.79
  -1 -25   1    4.40    2.00
  -1 -25   1    5.40    4.00
   1 -25  -1    8.10    2.20
   1 -25  -1    7.40    2.50
   1 -25  -1    2.20    2.10
   1 -25  -1   10.40    3.10
  -1 -25   1    4.80    2.30
  -1 -25   1    8.60    2.10
   1  25  -1    4.70    2.90
  -1  25   1    6.20    3.00
   1  25  -1    4.10    2.90
  -1  25   1    9.50    3.40
   1  25  -1   11.30    4.50
  -1  25   1    4.40    3.10
   0 -25   1  234.48   21.50
   0 -25   1  272.07   19.70
   0 -25   1  287.17   19.30
   0 -25  -1  255.97   19.40
   0 -25   1  266.77   18.50
   0  25  -1  243.58   20.70
   0  25  -1  227.28   21.80
   0  25  -1  278.57   20.80
   0  25  -1  273.87   20.60
   0  25   1  284.07   21.50
   0  25   1  267.07   23.30
   0  25   1  263.97   19.00
  -1 -25  -1  144.29   12.50
   1 -25   1  137.19   11.90
  -1 -25  -1  136.49   13.30
   1 -25   1  156.88   12.50
   1 -25   1  133.49   12.10
  -1 -25  -1  150.88   12.60
  -1  25  -1  140.49   15.20
  -1  25  -1  152.48   15.40
  -1  25  -1  159.08   14.60
  -1  25  -1  171.48   14.50
   1  25   1  153.78   14.20
   1  25   1  198.88   17.50
  -2 -25  -1  137.99   13.70
  -2 -25  -1  174.28   13.20
   2 -25   1  171.38   13.10
  -2 -25  -1  159.28   13.70
  -2  25  -1  157.58   16.40
  -2  25  -1  150.28   14.70
  -2  25  -1  152.38   14.60
   2  25   1  141.49   16.10
   2  25   1  165.18   14.90
   3 -25   1  463.15   31.70
  -3 -25  -1  429.86   32.30
  -3 -25  -1  461.35   31.30
   3 -25   1  437.16   31.10
  -3 -25  -1  457.65   32.80
  -3  25  -1  512.35   34.00
  -3  25  -1  436.36   33.80
  -3  25  -1  501.85   36.30
   3  25   1  491.35   36.80
   3  25   1  428.66   33.60
  -4 -25  -1  939.01   61.79
   4 -25   1  957.30   60.19
  -4 -25  -1  936.71   60.09
   4 -25   1  872.91   60.19
  -4 -25  -1  820.12   60.99
  -4  25  -1  935.71   64.09
   4  25   1  917.91   62.59
  -4  25  -1  927.11   62.39
   4  25   1 1049.70   66.49
  -4  25  -1 1099.39   67.09
  -5 -25  -1  133.59   15.10
  -5 -25  -1  170.98   15.30
   5  25   1  164.28   16.00
   5  25   1  190.68   19.60
  -5  25  -1  155.18   18.50
  -5  25  -1  182.98   18.70
  -5  25  -1  149.09   15.30
  -6 -25  -1   36.00    7.70
   6 -25   1   30.90    5.80
  -6 -25  -1   39.70    8.20
  -6  25  -1   36.10    7.50
   6  25   1   28.80    7.00
   6  25   1   41.70   10.20
  -7 -25  -1   -0.60    4.10
   7 -25   1    0.50    3.30
  -7 -25  -1   -1.00    3.70
   7  25   1    0.10    4.00
  -7  25  -1    0.60    4.10
  -7  25  -1    6.90    6.20
   7  25   1   -0.10    6.40
  -8 -25  -1  143.49   16.70
   8  25   1  121.39   14.90
  -8  25  -1   91.39   17.60
   8  25   1  134.39   19.60
  -8 -26   1    4.70    4.80
  -8 -26   1    2.60    4.90
   8 -26  -1    7.40    4.60
  -8  26   1    0.30    6.40
   8  26  -1   10.70    5.70
  -8  26   1    8.10    5.60
  -7 -26   1    3.20    3.30
  -7 -26   1    3.40    3.80
   7 -26  -1    2.90    3.60
  -7  26   1    5.80    5.60
  -7  26   1    3.40    4.10
   7  26  -1   -0.70    3.90
   6 -26  -1   52.59    9.00
  -6 -26   1   49.40    7.40
  -6 -26   1   51.99    8.40
   6 -26  -1   62.59    8.00
  -6  26   1   47.70    9.10
   6  26  -1   63.29    9.40
  -6  26   1   58.99   11.20
   5 -26  -1  937.81   59.79
   5 -26  -1  986.60   60.59
  -5 -26   1  969.10   59.39
  -5 -26   1 1061.89   61.09
  -5 -26   1  912.41   60.79
   5  26  -1  803.92   60.99
  -5  26   1  847.22   60.99
   5  26  -1  786.72   69.79
  -5  26   1  952.40   64.29
  -4 -26   1   54.59    7.70
   4 -26  -1   49.30    6.60
   4 -26  -1   63.19    7.60
  -4 -26   1   49.99    6.40
  -4 -26   1   33.20    6.00
   4  26  -1   53.79    8.40
  -4  26   1   28.80    7.70
  -4  26   1   35.70    7.00
   4  26  -1   58.89   10.20
  -3 -26   1  175.38   15.80
  -3 -26   1  155.78   15.10
   3 -26  -1  188.68   15.40
  -3 -26   1  193.38   14.90
   3 -26  -1  180.18   15.20
   3  26  -1  191.88   19.00
  -3  26   1  211.38   19.40
   3  26  -1  200.68   17.30
  -3  26   1  196.68   16.90
  -2 -26   1   -0.30    4.00
   2 -26  -1    2.60    2.30
  -2 -26   1    0.10    1.60
  -2 -26   1    2.00    1.70
   2 -26  -1    2.20    1.80
   2 -26  -1    0.00    1.80
  -2  26   1    1.20    2.50
  -2  26   1    1.40    2.60
   2  26  -1    0.90    2.00
  -2  26   1   -2.00    1.80
   2  26  -1   -0.50    2.40
   2  26  -1    1.10    2.40
  -1 -26   1   28.00    4.60
  -1 -26   1   37.60    4.60
  -1 -26   1   29.70    5.10
   1 -26  -1   55.49    6.30
  -1 -26   1   32.00    7.10
   1 -26  -1   38.30    5.40
  -1  26   1   27.30    6.40
   1  26  -1   35.10    7.10
  -1  26   1   29.00    7.10
   1  26  -1   48.60    8.20
   1  26  -1   34.70    6.50
  -1  26   1   38.60    6.60
   0 -26   1    7.40    2.60
   0 -26   1    5.80    4.30
   0 -26  -1    4.70    2.50
   0 -26   1    7.60    2.40
   0 -26   1    7.60    2.60
   0 -26  -1    4.60    2.20
   0  26   1   11.50    4.70
   0  26  -1    1.60    2.80
   0  26   1   13.20    3.20
   0  26  -1    6.40    2.80
   0  26  -1    6.90    3.90
   0  26   1    4.40    2.70
   0  26  -1    7.50    3.40
   1 -26   1 1322.07   77.59
  -1 -26  -1 1231.08   78.99
  -1 -26  -1 1214.08   77.89
   1 -26   1 1249.97   77.79
  -1 -26  -1 1212.38   77.69
   1 -26   1 1369.26   77.79
  -1  26  -1 1273.87   79.69
   1  26   1 1214.18   79.89
  -1  26  -1 1095.59   79.09
   1  26   1 1279.47   82.89
  -2 -26  -1    1.30    2.20
  -2 -26  -1    9.60    3.20
   2 -26   1    2.50    2.20
   2 -26   1    3.20    2.10
  -2 -26  -1    1.50    1.90
  -2  26  -1   -0.30    2.70
  -2  26  -1    1.70    2.00
  -2  26  -1    0.10    2.30
   2  26   1    0.20    2.30
   2  26   1   -3.00    2.60
  -3 -26  -1  210.18   17.80
   3 -26   1  230.08   16.80
  -3 -26  -1  206.58   16.70
  -3 -26  -1  250.37   18.60
   3 -26   1  209.88   16.70
   3  26   1  212.88   18.90
  -3  26  -1  229.68   19.70
  -3  26  -1  199.78   18.10
   3  26   1  176.88   19.90
  -3  26  -1  175.28   19.80
   4 -26   1   12.40    3.90
  -4 -26  -1    8.90    3.70
  -4 -26  -1   18.40    4.60
   4 -26   1   11.90    3.50
   4  26   1   16.00    5.90
  -4  26  -1    9.50    4.00
   4  26   1    4.60    4.10
  -4  26  -1    8.60    5.70
  -4  26  -1   17.90    6.30
   5 -26   1  129.19   13.00
   5 -26   1  142.19   12.30
  -5  26  -1  111.69   19.00
  -5  26  -1  122.39   13.50
   5  26   1  113.69   15.70
   5  26   1  128.89   14.10
  -6 -26  -1   11.10    4.80
  -6 -26  -1    9.60    4.30
   6 -26   1   17.20    4.60
   6  26   1   14.90    5.50
  -6  26  -1   17.70    5.50
  -6  26  -1    9.80    6.00
  -7 -26  -1  357.66   28.40
   7 -26   1  334.77   25.80
  -7 -26  -1  344.07   28.10
  -7  26  -1  317.57   27.60
   7  26   1  365.76   28.40
  -8 -27   1  122.69   14.60
  -8 -27   1  101.09   12.90
   8 -27  -1  111.49   13.00
  -8  27   1   97.19   13.90
  -8  27   1  128.79   17.60
   8  27  -1   94.99   14.10
  -7 -27   1    2.70    3.90
  -7 -27   1    4.70    4.10
   7 -27  -1    4.00    4.00
  -7  27   1    9.50    6.00
   7  27  -1    2.40    4.90
  -7  27   1    6.30    4.60
   6 -27  -1   59.29    8.50
  -6 -27   1   62.09    9.40
  -6  27   1   80.49   12.60
   6  27  -1   66.99   10.40
  -6  27   1   71.19   10.50
  -5 -27   1   38.00    6.50
   5 -27  -1   23.20    5.40
  -5 -27   1   31.20    6.40
   5 -27  -1   29.00    6.30
  -5 -27   1   24.80    5.50
  -5  27   1   21.60    5.90
  -5  27   1   17.20    7.00
   5  27  -1   17.80    5.80
   4 -27  -1   12.70    4.00
   4 -27  -1    7.60    3.30
  -4 -27   1   12.60    4.00
  -4 -27   1    7.60    3.40
  -4 -27   1    9.10    3.80
   4  27  -1   13.70    4.90
  -4  27   1    9.00    3.90
  -4  27   1   12.00    5.30
   4  27  -1   17.40    6.00
  -3 -27   1   36.30    5.80
  -3 -27   1   30.60    5.80
  -3 -27   1   34.40    5.40
   3 -27  -1   31.50    5.70
   3 -27  -1   29.50    5.50
   3  27  -1   32.40    8.00
  -3  27   1   31.10    6.30
  -3  27   1   49.30    8.90
   3  27  -1   27.70    6.20
   2 -27  -1   11.10    3.20
  -2 -27   1   12.40    3.50
  -2 -27   1    8.60    3.00
   2 -27  -1   10.50    3.40
   2  27  -1   15.30    4.40
   2  27  -1   24.00    5.60
  -2  27   1    9.00    3.80
  -2  27   1    4.60    3.90
   2  27  -1   12.80    5.00
  -1 -27   1  176.88   18.60
   1 -27  -1  210.68   16.20
  -1 -27   1  200.38   15.60
  -1 -27   1  192.98   16.20
  -1 -27   1  217.18   14.90
   1 -27  -1  219.88   17.10
   1 -27  -1  190.08   15.80
   1  27  -1  215.88   17.90
   1  27  -1  210.68   17.30
  -1  27   1  212.58   20.00
  -1  27   1  180.78   16.90
   1  27  -1  185.38   18.70
   0 -27   1   37.40    5.90
   0 -27   1   47.80    5.80
   0 -27  -1   50.39    6.00
   0 -27  -1   36.40    6.20
   0 -27   1   43.50    5.50
   0  27   1   43.50    7.10
   0  27  -1   46.70    7.40
   0  27  -1   39.90    8.30
   0  27  -1   46.00    7.10
   0  27   1   47.80    6.00
   0  27   1   34.30    8.10
  -1 -27  -1   33.40    5.80
   1 -27   1   40.50    5.30
   1 -27   1   41.10    5.40
   1 -27   1   42.40    6.20
  -1 -27  -1   41.20    5.80
   1  27   1   33.10    7.90
  -1  27  -1   46.80    7.20
   1  27   1   35.20    6.90
  -1  27  -1   30.00    5.90
   2 -27   1  578.24   39.10
  -2 -27  -1  530.65   39.90
  -2 -27  -1  606.34   40.30
   2 -27   1  599.04   39.10
   2  27   1  630.84   41.80
  -2  27  -1  545.35   40.90
   2  27   1  631.44   44.70
  -2  27  -1  607.24   41.60
  -2  27  -1  594.24   44.00
   3 -27   1    3.40    2.20
  -3 -27  -1    3.30    2.80
   3 -27   1   -0.20    1.90
  -3 -27  -1    6.50    2.90
  -3 -27  -1    5.70    3.10
  -3  27  -1    0.10    3.90
   3  27   1    0.60    2.80
   3  27   1    9.50    4.80
  -3  27  -1    2.60    2.90
  -3  27  -1   -2.00    3.20
   4 -27   1  647.14   43.40
  -4 -27  -1  615.94   45.00
  -4 -27  -1  670.33   43.80
   4 -27   1  604.54   43.50
  -4  27  -1  619.24   47.20
  -4  27  -1  710.33   46.00
   4  27   1  643.74   46.00
  -4  27  -1  684.93   48.90
   4  27   1  719.43   49.50
  -5 -27  -1   75.49   10.10
   5 -27   1   60.69    9.30
  -5 -27  -1  104.59   11.10
   5 -27   1   78.49    8.90
   5  27   1   65.49   10.80
  -5  27  -1   64.39   12.90
   5  27   1   70.39   12.50
  -5  27  -1   69.29   10.20
  -6 -27  -1   53.19    9.40
  -6 -27  -1   65.59   10.00
   6 -27   1   43.90    8.00
  -6  27  -1   69.09   10.40
  -6  27  -1   76.09   13.00
   6  27   1   72.99   12.80
   6  27   1   50.49    9.70
   7 -27   1   25.70    5.70
  -7 -27  -1   16.30    6.50
   7  27   1   14.30    6.40
  -7  27  -1   29.80    8.10
  -7  27  -1   22.10   10.60
   8 -28  -1   27.80    7.20
  -8 -28   1   34.90    8.50
  -8 -28   1   27.80    6.80
  -8  28   1   29.90    9.80
  -8  28   1   17.80    7.70
   8  28  -1   26.80    8.90
  -7 -28   1  124.19   14.40
  -7 -28   1  126.99   14.20
   7 -28  -1  119.59   12.90
   7  28  -1  135.19   15.00
  -7  28   1  149.59   18.10
  -7  28   1  127.39   15.10
  -6 -28   1   25.20    6.30
  -6 -28   1   36.80    7.10
   6 -28  -1   24.20    8.50
   6  28  -1   32.20   13.10
  -6  28   1   44.70    8.20
  -6  28   1   46.80   10.70
   6  28  -1   27.70    7.00
   5 -28  -1  272.07   21.50
   5 -28  -1  295.17   22.40
  -5 -28   1  303.67   21.70
  -5 -28   1  281.27   22.70
  -5 -28   1  248.98   21.90
   5  28  -1  285.17   23.80
  -5  28   1  260.97   22.90
  -5  28   1  273.77   26.00
  -4 -28   1   30.90    5.40
  -4 -28   1   21.60    5.30
   4 -28  -1   35.60    6.50
  -4 -28   1   15.90    4.40
   4 -28  -1   31.80    5.70
  -4  28   1   37.70    7.00
   4  28  -1   23.60    6.30
  -4  28   1   27.10    7.50
  -3 -28   1  959.60   65.69
  -3 -28   1 1027.70   66.19
   3 -28  -1 1076.79   65.49
   3 -28  -1 1050.19   65.29
  -3  28   1 1070.99   67.29
  -3  28   1 1112.39   70.69
   3  28  -1 1020.20   67.09
   3  28  -1  853.31   68.79
   2 -28  -1   67.39    7.50
   2 -28  -1   62.29    7.50
  -2 -28   1   46.10    7.20
  -2 -28   1   61.99    7.10
   2  28  -1   59.09    8.50
   2  28  -1   59.69    8.40
  -2  28   1   53.59    9.90
  -2  28   1   62.69    8.40
   2  28  -1   71.29   10.50
   1 -28  -1  545.55   34.00
  -1 -28   1  459.95   32.60
   1 -28  -1  436.56   32.00
  -1 -28   1  439.16   31.40
   1 -28  -1  471.85   32.30
  -1 -28   1  480.65   30.90
  -1  28   1  545.15   37.80
   1  28  -1  482.85   33.60
   1  28  -1  449.36   34.00
  -1  28   1  448.46   33.70
   1  28  -1  422.66   35.70
   0 -28  -1  201.28   16.20
   0 -28   1  221.58   16.20
   0 -28  -1  181.38   16.80
   0 -28   1  183.78   16.30
   0 -28   1  204.48   15.60
   0  28  -1  202.88   17.50
   0  28  -1  231.68   20.70
   0  28   1  203.68   17.90
   0  28  -1  202.38   17.70
   0  28   1  219.78   20.70
  -1 -28  -1  208.78   16.70
   1 -28   1  208.18   16.40
  -1 -28  -1  233.98   18.30
   1 -28   1  218.18   16.60
   1  28   1  237.88   21.90
   1  28   1  174.18   17.90
  -1  28  -1  248.98   21.40
  -1  28  -1  210.98   18.20
  -1  28  -1  176.18   17.80
   2 -28   1  291.17   21.30
  -2 -28  -1  278.07   22.10
   2 -28   1  292.27   21.20
  -2 -28  -1  297.47   21.60
  -2 -28  -1  331.17   23.10
   2  28   1  288.57   23.30
  -2  28  -1  252.97   24.30
   2  28   1  247.98   24.80
  -2  28  -1  290.47   23.50
  -2  28  -1  291.77   23.20
   3 -28   1  277.17   20.60
   3 -28   1  286.17   20.80
  -3 -28  -1  277.67   20.80
  -3 -28  -1  261.87   21.70
   3  28   1  306.07   26.50
   3  28   1  259.07   22.60
  -3  28  -1  295.47   24.30
  -3  28  -1  291.27   22.80
  -3  28  -1  215.78   23.20
  -4 -28  -1    7.50    3.50
  -4 -28  -1   17.70    6.30
   4 -28   1   12.90    3.60
   4 -28   1   16.90    4.30
  -4 -28  -1   10.90    4.20
  -4  28  -1    8.80    5.10
  -4  28  -1   19.50    9.00
   4  28   1    9.60    5.60
  -4  28  -1   11.10    4.50
   4  28   1   15.60    5.50
  -5 -28  -1    8.30    4.00
  -5 -28  -1   13.50    4.80
   5 -28   1   22.50    5.10
  -5  28  -1    6.10    5.20
  -5  28  -1   20.20    5.40
   5  28   1    6.60    4.50
  -6 -28  -1    4.60    3.80
  -6 -28  -1    5.50    4.40
   6 -28   1    3.70    3.60
  -6  28  -1    0.30    5.40
   6  28   1    5.80    4.60
   6  28   1    0.10    5.40
  -6  28  -1    5.80    4.80
   7 -28   1  172.58   17.10
  -7 -28  -1  189.08   20.00
  -7 -28  -1  203.68   19.30
  -7  28  -1  219.58   20.20
   7  28   1  215.28   24.10
  -7  28  -1  198.58   23.70
   7  28   1  219.68   20.70
  -8 -29   1    3.10    5.00
  -8 -29   1   -3.50    5.00
  -8  29   1   -0.60    5.40
  -8  29   1   -4.30    6.30
   8  29  -1    5.90    7.00
   7 -29  -1    4.90    3.70
   7 -29  -1    2.30    6.00
  -7 -29   1    7.90    5.10
  -7 -29   1    4.80    4.20
  -7  29   1    8.40    5.40
   7  29  -1    2.80    4.80
  -7  29   1    9.70    6.00
   7  29  -1   12.20    9.30
  -6 -29   1  154.48   15.40
   6 -29  -1  151.28   14.10
  -6 -29   1  122.39   13.80
   6  29  -1  144.29   15.80
  -6  29   1  155.88   15.80
  -6  29   1  165.88   18.70
  -5 -29   1  240.68   21.90
   5 -29  -1  276.27   21.30
  -5 -29   1  290.57   22.00
  -5 -29   1  277.37   21.50
   5 -29  -1  268.47   21.70
  -5  29   1  318.37   26.80
   5  29  -1  258.37   23.00
  -5  29   1  238.08   22.10
   4 -29  -1  486.35   33.40
   4 -29  -1  421.36   32.90
  -4 -29   1  499.55   34.90
  -4 -29   1  483.45   33.00
  -4  29   1  528.05   38.80
  -4  29   1  476.45   35.20
   4  29  -1  439.76   35.10
  -3 -29   1   40.60    6.20
   3 -29  -1   41.90    7.10
   3 -29  -1   47.40    6.90
  -3 -29   1   49.00    7.00
   3  29  -1   47.50    7.70
   3  29  -1   38.10    9.20
  -3  29   1   45.80   10.00
  -3  29   1   58.69    8.30
  -2 -29   1    3.50    2.00
   2 -29  -1    1.60    2.00
  -2 -29   1    1.90    2.20
   2  29  -1   -0.80    2.30
  -2  29   1    4.70    3.90
   2  29  -1    4.40    3.20
  -2  29   1    0.60    2.00
   2  29  -1    5.50    4.00
   1 -29  -1    0.40    2.10
   1 -29  -1    2.10    2.10
   1 -29  -1    0.50    2.50
  -1 -29   1    2.10    2.20
  -1 -29   1    4.20    2.10
   1  29  -1    0.70    2.30
   1  29  -1    0.30    2.70
  -1  29   1    0.00    2.70
   1  29  -1    5.90    4.30
  -1  29   1    2.20    2.90
   0 -29   1 1238.18   81.39
   0 -29   1 1341.57   80.59
   0 -29   1 1323.77   80.39
   0 -29  -1 1360.16   81.29
   0 -29  -1 1330.97   82.49
   0  29   1 1139.39   82.19
   0  29  -1 1473.85   83.69
   0  29  -1 1133.79   84.59
   0  29  -1 1406.76   82.99
   0  29   1 1187.28   85.99
  -1 -29  -1    0.40    2.20
   1 -29   1    1.90    1.90
  -1 -29  -1   -0.90    1.60
   1 -29   1    4.90    2.40
  -1  29  -1    2.00    3.60
  -1  29  -1    1.40    2.30
   1  29   1   -2.10    2.30
  -1  29  -1    4.00    3.20
   1  29   1    1.80    2.90
   2 -29   1  177.58   17.60
   2 -29   1  128.09   12.00
  -2 -29  -1  154.78   12.90
  -2 -29  -1  140.69   13.30
  -2  29  -1  105.99   12.60
  -2  29  -1  144.29   14.70
   2  29   1  132.39   15.90
  -2  29  -1  138.99   15.90
   2  29   1  147.59   14.40
   3 -29   1   70.89    8.30
  -3 -29  -1   61.89    8.50
   3 -29   1   64.79    8.10
  -3 -29  -1   75.99    8.90
   3  29   1   79.09   12.70
  -3  29  -1   61.69    9.40
  -3  29  -1   82.69   12.30
  -3  29  -1   75.29   11.30
   3  29   1   68.69    9.90
  -4 -29  -1    3.30    3.90
   4 -29   1    1.80    2.80
  -4 -29  -1    4.00    3.40
   4 -29   1   -3.60    2.00
  -4 -29  -1    3.50    3.00
  -4  29  -1    5.40    3.20
   4  29   1   -0.60    4.10
   4  29   1    4.90    3.70
  -4  29  -1    1.30    4.30
  -5 -29  -1   89.19   10.90
   5 -29   1   81.59    9.10
   5  29   1   55.39   12.30
  -5  29  -1   72.79   10.50
   5  29   1   65.29   10.60
  -5  29  -1   89.39   13.70
   6 -29   1  311.47   22.60
  -6 -29  -1  256.17   23.40
   6  29   1  254.57   23.90
  -6  29  -1  322.77   24.80
   6  29   1  254.77   27.00
  -6  29  -1  304.37   28.70
   7 -29   1  132.99   13.10
  -7 -29  -1  128.19   15.60
  -7 -29  -1  113.89   14.00
  -7  29  -1  128.39   15.30
   7  29   1  112.09   19.70
   7  29   1  105.79   14.60
  -7  29  -1  125.89   19.60
   7 -30  -1  548.15   37.30
   7 -30  -1  508.55   39.00
  -7 -30   1  535.55   38.40
   7  30  -1  452.75   38.20
  -7  30   1  554.24   39.30
  -7  30   1  525.45   42.50
   6 -30  -1   -0.20    2.90
  -6 -30   1    0.60    3.70
  -6 -30   1    5.10    3.50
  -6  30   1    3.90    5.20
   6  30  -1    3.40    4.50
  -6  30   1    3.00    3.90
   5 -30  -1   11.30    4.30
  -5 -30   1   13.20    5.10
  -5 -30   1    6.30    3.60
   5 -30  -1   13.30    4.40
  -5 -30   1   24.50    9.00
   5  30  -1   10.00    4.90
  -5  30   1    6.30    4.70
  -5  30   1   10.00    4.90
   4 -30  -1   -3.40    2.20
  -4 -30   1   -0.60    2.70
  -4 -30   1   -1.10    2.40
  -4 -30   1    2.80    2.90
   4 -30  -1    0.40    2.70
   4  30  -1   -2.10    3.00
  -4  30   1    0.90    3.00
  -4  30   1    0.60    3.20
  -3 -30   1  266.77   22.40
  -3 -30   1  300.47   21.90
   3 -30  -1  296.77   22.60
   3 -30  -1  310.97   22.60
  -3 -30   1  312.77   23.70
   3  30  -1  306.07   24.40
  -3  30   1  263.97   23.20
   2 -30  -1  171.68   15.40
  -2 -30   1  153.88   15.30
   2 -30  -1  186.08   15.50
  -2 -30   1  189.58   15.20
   2  30  -1  171.48   16.90
  -2  30   1  209.38   17.90
  -2  30   1  215.48   20.20
   2  30  -1  183.08   18.90
   2  30  -1  200.18   17.10
   1 -30  -1  390.46   27.70
   1 -30  -1  400.76   27.60
   1 -30  -1  436.46   29.40
  -1 -30   1  363.86   26.80
  -1 -30   1  434.36   28.40
  -1  30   1  345.97   28.70
   1  30  -1  299.47   28.10
   1  30  -1  381.26   28.80
   1  30  -1  351.06   30.90
  -1  30   1  450.65   33.20
   0 -30   1   16.10    4.10
   0 -30   1   28.30    5.50
   0 -30  -1   20.10    4.50
   0 -30   1   18.30    3.90
   0 -30  -1   20.10    5.30
   0  30   1   18.60    5.10
   0  30  -1   26.00    5.70
   0  30  -1   13.20    4.50
   0  30   1    5.80    4.50
   0  30  -1   12.80    5.50
   1 -30   1   72.19    8.10
  -1 -30  -1  105.99   10.60
  -1 -30  -1   85.49    9.00
   1 -30   1   75.29    8.60
  -1  30  -1   61.89   10.70
   1  30   1   85.59   12.00
   1  30   1   68.39    9.60
  -1  30  -1   78.29   10.00
  -1  30  -1   66.69    9.30
   2 -30   1   58.89    7.20
   2 -30   1   54.19    6.90
  -2 -30  -1   70.59    8.50
  -2 -30  -1   55.09    7.30
   2  30   1   54.69    8.50
  -2  30  -1   50.39    8.10
  -2  30  -1   49.50    9.40
   2  30   1   45.10    9.80
  -2  30  -1   29.90    8.20
  -3 -30  -1  833.02   56.09
   3 -30   1  905.01   55.09
   3 -30   1  777.82   54.39
  -3 -30  -1  873.71   55.39
  -3  30  -1  849.81   56.99
   3  30   1  872.61   57.69
  -3  30  -1  934.91   60.69
  -3  30  -1  838.62   60.49
   3  30   1  722.03   59.39
   4 -30   1   -1.20    2.30
   4 -30   1    1.60    2.30
  -4 -30  -1   -4.40    2.20
  -4  30  -1    2.10    2.90
  -4  30  -1   -2.70    4.00
   4  30   1    3.20    4.60
   4  30   1   -2.60    3.20
   5 -30   1    3.40    3.10
  -5 -30  -1    2.00    3.40
   5  30   1    3.80    4.30
  -5  30  -1   -1.00    3.10
  -5  30  -1    2.30    5.70
   5  30   1    4.40    5.70
   6 -30   1   12.40    6.00
   6 -30   1    8.20    4.00
  -6 -30  -1    9.10    4.50
   6  30   1    4.10    6.20
   6  30   1   13.50    6.30
  -6  30  -1    5.90    4.90
  -7 -30  -1   12.20    5.80
   7  30   1   28.80    8.00
   7  30   1   17.90    9.90
  -7  30  -1   20.30    6.90
  -7  30  -1    6.10    8.00
   7 -31  -1   38.10   11.30
   7 -31  -1   64.59    9.20
  -7 -31   1   53.59    9.10
  -7 -31   1   33.80    8.20
  -7  31   1   39.80    8.60
   7  31  -1   44.10    9.50
  -7  31   1   37.30   10.90
  -6 -31   1   33.30    7.40
  -6 -31   1   40.50    8.30
   6 -31  -1   47.90    8.20
   6 -31  -1   42.40    8.70
  -6  31   1   27.70    7.10
  -6  31   1   40.00   10.30
   6  31  -1   34.40    8.00
   5 -31  -1  115.19   12.80
   5 -31  -1  125.69   12.90
  -5 -31   1  123.99   13.70
  -5 -31   1  131.09   13.30
  -5  31   1  114.49   15.90
   5  31  -1  126.19   14.50
  -5  31   1  144.89   14.50
   4 -31  -1 1347.27   85.49
  -4 -31   1 1349.07   86.89
  -4 -31   1 1429.76   85.19
   4 -31  -1 1245.58   85.19
  -4  31   1 1207.78   86.59
  -4  31   1 1548.55   92.69
   4  31  -1 1347.47   87.69
  -3 -31   1  115.79   12.80
   3 -31  -1  132.39   12.60
  -3 -31   1  134.39   12.40
  -3 -31   1  136.59   13.80
   3 -31  -1  133.39   12.80
  -3  31   1  139.29   16.00
   3  31  -1  123.99   13.70
  -3  31   1  137.89   14.00
  -2 -31   1   59.09    7.20
  -2 -31   1   55.69    8.00
   2 -31  -1   84.09    8.90
   2 -31  -1   74.19    8.50
  -2  31   1   91.69   12.70
   2  31  -1   49.90    9.20
   2  31  -1   63.49   11.30
  -2  31   1   77.79    9.80
   1 -31  -1   14.40    4.30
   1 -31  -1   14.80    4.00
  -1 -31   1   13.50    4.10
  -1 -31   1   18.50    4.20
  -1  31   1   11.00    4.30
   1  31  -1   16.10    6.20
   1  31  -1   18.50    5.40
   1  31  -1   15.40    4.70
  -1  31   1   14.20    5.20
   0 -31  -1  180.38   17.20
   0 -31   1  165.58   13.30
   0 -31  -1  166.68   13.70
   0 -31   1  128.29   12.40
   0  31   1  177.88   15.80
   0  31   1  129.29   16.20
   0  31  -1  138.99   14.60
   0  31  -1  145.39   14.70
   0  31  -1  143.89   17.00
  -1 -31  -1   31.90    5.90
   1 -31   1   44.70    6.30
  -1 -31  -1   20.60    5.60
   1 -31   1   49.00    6.30
   1  31   1   26.90    7.80
   1  31   1   30.30    6.90
  -1  31  -1   57.69   13.60
  -1  31  -1   36.10    7.60
  -1  31  -1   33.70    8.60
  -2 -31  -1   80.09    9.20
   2 -31   1   88.99    9.10
   2 -31   1   81.09    9.30
  -2 -31  -1  109.59   11.40
  -2  31  -1   88.99   12.70
  -2  31  -1   64.29    9.90
  -2  31  -1   85.69   11.50
   2  31   1   84.09   10.70
   2  31   1   61.39   11.40
   3 -31   1    0.20    2.40
   3 -31   1    1.40    2.30
  -3 -31  -1   -2.60    3.00
  -3 -31  -1    0.10    2.10
  -3  31  -1   -0.50    2.50
   3  31   1    5.50    3.50
   4 -31   1   19.30    5.20
  -4 -31  -1   22.70    6.10
   4 -31   1   39.80    6.60
   4  31   1   22.00    6.50
   4  31   1   39.50    9.40
  -4  31  -1   13.30    5.00
  -4  31  -1   24.90    8.00
   5 -31   1  381.66   26.70
  -5 -31  -1  309.37   27.20
   5  31   1  328.67   32.20
   5  31   1  404.46   30.00
  -5  31  -1  374.56   28.70
   6 -31   1  338.37   27.80
   6 -31   1  313.97   25.50
  -6 -31  -1  410.16   29.10
  -6  31  -1  296.57   27.10
   6  31   1  361.56   28.90
  -7 -31  -1   17.50    6.90
   7  31   1   14.00    7.40
  -7 -32   1   41.90    8.80
  -7 -32   1   38.90    8.00
   7 -32  -1   25.70    6.60
   7 -32  -1   28.40    9.00
  -7  32   1   31.40   10.50
   7  32  -1   38.20    8.80
  -7  32   1   54.99   10.00
   6 -32  -1  244.48   22.30
  -6 -32   1  260.77   22.00
   6 -32  -1  261.77   21.40
  -6  32   1  216.28   22.30
  -6  32   1  312.37   27.00
   6  32  -1  274.27   24.50
   6  32  -1  273.17   40.50
   5 -32  -1  212.98   18.40
  -5 -32   1  173.58   17.60
  -5 -32   1  233.18   19.70
   5 -32  -1  215.38   18.10
  -5  32   1  180.78   21.70
   5  32  -1  249.28   20.60
  -5  32   1  213.88   19.80
   4 -32  -1  104.09   11.20
   4 -32  -1  103.89   11.10
  -4 -32   1   86.19   11.00
  -4 -32   1  107.09   11.00
  -4  32   1  112.49   12.70
   4  32  -1   89.99   12.20
  -4  32   1   77.79   12.80
   3 -32  -1  283.27   23.20
  -3 -32   1  294.87   22.70
   3 -32  -1  279.67   23.10
  -3 -32   1  292.77   23.50
  -3  32   1  336.87   25.80
  -3  32   1  370.06   29.20
   3  32  -1  297.67   25.00
  -2 -32   1   19.30    5.00
   2 -32  -1   26.80    5.30
   2 -32  -1   25.60    5.40
  -2 -32   1   27.90    5.30
   2  32  -1   30.20    6.60
  -2  32   1   27.30    6.40
  -2  32   1   24.70    7.20
  -1 -32   1  237.08   20.30
   1 -32  -1  239.18   19.00
  -1 -32   1  238.18   18.30
   1  32  -1  206.38   27.00
  -1  32   1  191.98   22.10
  -1  32   1  262.87   21.00
   1  32  -1  261.87   21.40
   1  32  -1  251.57   20.60
   0 -32   1  701.93   48.20
   0 -32  -1  685.03   48.60
   0 -32  -1  757.02   50.59
   0 -32   1  925.51   57.19
   0  32  -1  754.02   50.69
   0  32   1  700.93   50.79
   0  32   1  776.52   54.59
  -1 -32  -1   15.10    4.80
   1 -32   1    7.60    3.40
   1 -32   1    2.70    2.60
  -1 -32  -1    6.70    3.10
  -1  32  -1    3.30    4.50
  -1  32  -1   11.00    4.20
   1  32   1    5.90    4.50
   1  32   1    6.90    3.70
   2 -32   1   62.89    8.10
  -2 -32  -1   53.49    7.80
   2 -32   1   59.79    8.10
  -2 -32  -1   63.19    8.80
  -2  32  -1   54.49    8.60
   2  32   1   93.39   15.20
   2  32   1   60.99    9.30
   3 -32   1  124.39   12.20
  -3 -32  -1  133.49   13.70
  -3 -32  -1  136.19   13.30
   3 -32   1  124.69   12.60
   3  32   1  149.69   15.00
  -3  32  -1  139.59   14.30
   3  32   1  113.69   16.20
  -3  32  -1  100.79   24.00
   4 -32   1  286.67   22.30
  -4 -32  -1  318.97   24.30
   4 -32   1  288.67   22.40
   4  32   1  270.97   26.80
   4  32   1  264.67   24.30
  -4  32  -1  290.87   24.30
   5 -32   1   95.49   10.40
   5 -32   1   89.59   11.80
  -5 -32  -1   92.09   11.50
  -5  32  -1   63.79   10.60
   5  32   1   85.49   12.60
   5  32   1   76.39   15.50
   6 -32   1    4.30    5.60
  -6 -32  -1    5.70    5.00
   6 -32   1   11.70    4.80
  -6  32  -1    2.90    4.70
   6  32   1    4.20    5.40
  -7 -33   1    0.00    4.00
   7 -33  -1   -1.50    4.40
   7  33  -1    0.60    5.40
  -7  33   1   -0.50    5.10
  -7  33   1   -5.60    6.00
  -6 -33   1  350.06   28.90
   6 -33  -1  355.86   27.90
  -6  33   1  377.16   30.00
   6  33  -1  411.96   31.20
  -5 -33   1   -2.20    2.80
   5 -33  -1   -0.60    3.00
   5 -33  -1    1.70    3.60
   5  33  -1    1.10    4.30
  -5  33   1    5.50    4.50
  -5  33   1   -1.20    4.50
  -4 -33   1  346.07   23.40
   4 -33  -1  258.27   21.50
  -4 -33   1  293.27   22.10
   4 -33  -1  255.47   21.60
  -4  33   1  264.57   23.40
   4  33  -1  224.28   22.70
  -4  33   1  271.27   26.30
  -3 -33   1   61.99    8.30
   3 -33  -1   66.79    8.70
   3 -33  -1   65.19    9.30
  -3 -33   1   67.39    8.90
   3  33  -1   58.69    9.80
  -3  33   1   72.49   12.30
  -3  33   1   88.19   10.70
   2 -33  -1  255.07   18.60
  -2 -33   1  216.18   17.30
   2 -33  -1  220.18   18.50
  -2 -33   1  217.38   18.30
  -2  33   1  170.68   18.80
   2  33  -1  228.98   19.70
  -2  33   1  205.78   22.10
  -1 -33   1  490.35   35.20
   1 -33  -1  517.35   35.80
  -1  33   1  615.14   43.20
   1  33  -1  497.85   37.80
  -1  33   1  503.95   37.80
   1  33  -1  523.85   37.70
   0 -33  -1  334.97   27.50
   0 -33   1  347.17   25.20
   0 -33   1  377.46   26.10
   0 -33  -1  372.36   26.10
   0  33   1  346.57   27.80
   0  33  -1  396.56   28.50
   0  33  -1  336.57   27.40
   0  33   1  299.17   29.80
   1 -33   1  120.69   11.50
   1 -33   1  118.89   12.10
  -1 -33  -1  119.79   13.00
  -1 -33  -1  132.69   12.10
  -1  33  -1  122.49   13.80
   1  33   1  121.29   17.80
  -1  33  -1   90.39   12.20
   1  33   1  126.69   13.70
   2 -33   1  428.86   31.00
  -2 -33  -1  441.86   32.80
  -2 -33  -1  435.56   31.20
   2 -33   1  456.85   31.40
  -2  33  -1  370.06   32.10
   2  33   1  470.25   37.50
   2  33   1  495.95   34.20
   3 -33   1   21.00    5.20
  -3 -33  -1   19.30    5.50
  -3 -33  -1   26.30    6.00
   3 -33   1   18.70    4.60
   3  33   1   14.00    6.70
   3  33   1   22.10    6.50
  -3  33  -1   12.20    4.70
  -4 -33  -1   31.20    7.20
   4 -33   1   25.10    6.00
  -4  33  -1   21.10    6.30
   4  33   1   43.70   10.40
   4  33   1   28.80    7.50
  -5 -33  -1  131.79   14.70
   5 -33   1  129.09   13.20
   5 -33   1  132.49   14.30
   5  33   1  170.48   20.10
   5  33   1  121.29   14.90
  -5  33  -1  112.99   14.20
   6 -33   1    6.50    5.00
   6 -33   1   15.50    6.20
  -6 -33  -1   10.30    5.70
   6  33   1   15.40    6.90
  -6  33  -1   13.60    5.90
   7 -34  -1   72.89   10.80
  -7 -34   1   72.09   15.70
  -7  34   1   56.79   11.30
  -7  34   1   85.99   16.60
   7  34  -1   65.99   12.60
   6 -34  -1   81.19   11.10
  -6 -34   1   84.89   11.50
   6  34  -1   87.89   13.50
  -6  34   1  112.39   13.80
  -5 -34   1  268.27   22.60
   5 -34  -1  254.27   21.80
   5 -34  -1  257.17   22.40
   5  34  -1  379.96   36.70
  -5  34   1  293.87   24.40
  -5  34   1  269.97   27.50
   4 -34  -1  248.38   20.70
   4 -34  -1  250.77   20.90
  -4 -34   1  248.18   21.30
  -4 -34   1  289.07   21.60
  -4  34   1  243.58   21.90
   4  34  -1  269.37   23.20
  -4  34   1  259.87   26.10
   3 -34  -1   76.49   10.30
   3 -34  -1   68.49    9.00
  -3 -34   1  115.09   11.40
  -3 -34   1   62.99    8.70
   3  34  -1   85.59   11.60
  -3  34   1   81.19   10.90
  -3  34   1   79.39   13.20
   2 -34  -1   -0.10    3.20
  -2 -34   1    4.80    2.80
  -2 -34   1    7.20    3.70
   2 -34  -1    0.20    2.40
  -2  34   1    4.50    3.50
   2  34  -1    0.40    3.20
  -2  34   1   -1.40    4.00
   1 -34  -1   55.89    7.60
  -1 -34   1   65.49    7.70
  -1 -34   1   62.19    8.80
   1  34  -1   58.59   14.50
   1  34  -1   61.09    9.60
  -1  34   1   60.19   12.30
  -1  34   1   71.19    9.90
   0 -34   1  210.88   17.30
   0 -34  -1  251.97   19.90
   0 -34   1  224.38   18.30
   0 -34  -1  245.88   18.40
   0  34  -1  183.68   18.90
   0  34   1  192.78   19.50
   0  34  -1  246.08   20.40
   0  34   1  169.58   25.60
   1 -34   1  362.36   25.20
  -1 -34  -1  286.47   26.00
   1 -34   1  373.96   26.10
  -1 -34  -1  360.96   25.80
   1  34   1  361.96   31.60
  -1  34  -1  282.27   26.20
   1  34   1  380.16   28.20
   2 -34   1  198.58   17.90
   2 -34   1  206.88   17.50
  -2 -34  -1  229.38   18.70
  -2 -34  -1  217.08   19.50
   2  34   1  228.28   20.40
  -2  34  -1  242.68   20.30
   2  34   1  211.98   23.20
  -3 -34  -1   11.20    6.80
   3 -34   1    2.80    2.90
   3 -34   1    4.80    3.30
  -3 -34  -1    6.40    4.00
  -3  34  -1    0.20    2.80
   3  34   1   10.50    5.30
   3  34   1    3.00    5.20
   4 -34   1   16.90    5.20
  -4 -34  -1   34.40    7.60
   4 -34   1   13.50    5.10
  -4  34  -1   21.00    6.10
   4  34   1   28.50    7.50
   4  34   1   20.40    9.00
  -5 -34  -1   50.99    9.00
   5 -34   1   50.39    8.30
   5  34   1   50.99    9.90
  -5  34  -1   48.10    9.60
   6 -34   1    2.10    4.40
  -6 -34  -1    8.20    5.10
   6 -34   1   -2.30    8.40
  -6 -34  -1   10.10    6.50
  -6  34  -1   14.20    6.20
   6  34   1    2.50    5.90
  -6 -35   1  136.29   13.90
   6 -35  -1  124.59   14.00
   6  35  -1  146.89   16.30
  -6  35   1  100.09   17.30
  -6  35   1   99.79   15.30
  -5 -35   1   36.60    7.80
   5 -35  -1    9.70    6.50
   5 -35  -1   15.40    5.20
  -5  35   1   28.80    7.70
  -5  35   1   40.10   10.20
   5  35  -1   18.30    6.90
  -4 -35   1    3.00    3.90
  -4 -35   1    9.50    4.20
   4 -35  -1    4.90    4.00
   4 -35  -1   12.10    4.80
  -4  35   1   13.60    6.60
  -4  35   1    8.30    4.70
   4  35  -1    3.00    4.60
  -3 -35   1   20.10    5.30
   3 -35  -1   33.00    6.80
  -3 -35   1   22.40    5.60
   3 -35  -1   21.40    5.30
  -3  35   1   14.80    5.80
  -3  35   1   22.50    7.90
   3  35  -1   22.90    6.40
   2 -35  -1  561.74   37.60
  -2 -35   1  525.55   36.00
  -2 -35   1  445.46   36.30
   2 -35  -1  478.85   35.90
  -2  35   1  580.74   43.30
  -2  35   1  522.75   38.50
   2  35  -1  584.84   39.50
  -1 -35   1   26.20    5.50
  -1 -35   1   21.00    5.70
  -1  35   1   28.50    7.00
  -1  35   1   32.00    8.90
   1  35  -1   23.70    6.60
   1  35  -1   28.20    7.00
   0 -35  -1   39.90    6.70
   0 -35   1   43.50    6.70
   0  35  -1   29.40    7.70
   0  35   1   31.10    8.80
   0  35   1   34.00    7.70
   0  35  -1   36.20    7.70
  -1 -35  -1    0.90    2.70
   1 -35   1    0.50    2.30
   1 -35   1   -4.80    3.30
  -1 -35  -1    1.60    2.40
  -1  35  -1   -5.80    2.70
   1  35   1    0.70    3.40
   1  35   1    8.80    5.70
   2 -35   1   19.00    4.60
  -2 -35  -1   10.00    5.10
   2 -35   1   10.00    4.30
  -2 -35  -1   26.20    5.90
   2  35   1   13.40    5.70
   2  35   1   17.00    7.50
  -2  35  -1   14.80    5.00
  -3 -35  -1    0.00    4.10
   3 -35   1    3.40    3.50
   3 -35   1    0.00    2.90
  -3 -35  -1   -0.90    3.10
  -3  35  -1    1.60    3.50
   3  35   1    0.50    3.70
  -4 -35  -1  742.93   52.69
   4 -35   1  828.12   52.19
   4 -35   1  814.62   51.99
  -4  35  -1  646.94   52.49
   4  35   1  847.32   54.99
  -5 -35  -1   48.70    9.10
  -5 -35  -1   35.10    9.00
   5 -35   1   24.20    6.30
  -5  35  -1   46.30    9.50
   6 -35   1    2.80    5.10
  -6 -35  -1    4.50    5.50
   6  35   1    2.20    6.60
  -6  35  -1   -3.90   13.20
  -6  35  -1   -1.50    5.20
  -6 -36   1   73.59   10.50
   6 -36  -1   71.79   10.70
  -6  36   1   83.59   12.60
  -6  36   1   39.10   11.10
   6  36  -1   74.49   12.60
   5 -36  -1  121.79   14.10
   5 -36  -1  128.49   14.30
   5  36  -1  138.89   16.10
  -5  36   1  149.99   18.60
  -5  36   1  157.38   16.30
   4 -36  -1   78.59    9.90
  -4 -36   1   74.59   10.60
  -4 -36   1   51.29    9.10
   4 -36  -1   82.89   10.40
   4  36  -1   83.19   12.40
  -4  36   1   74.39   12.20
  -4  36   1   49.80   11.90
   3 -36  -1  166.28   15.10
   3 -36  -1  144.49   15.50
  -3 -36   1  165.28   15.10
  -3 -36   1  156.18   15.60
  -3  36   1  166.58   16.80
  -3  36   1  181.88   20.80
   3  36  -1  170.38   17.40
   2 -36  -1   24.20    6.40
  -2 -36   1   14.30    4.60
   2 -36  -1   17.50    4.60
  -2  36   1   10.30    6.30
   2  36  -1    7.60    4.50
  -2  36   1   13.00    5.40
   1 -36  -1   30.00    5.90
  -1 -36   1   30.70    6.00
  -1  36   1   27.60    8.90
  -1  36   1   33.40    7.60
   1  36  -1   40.80    7.80
   0 -36  -1  193.28   16.20
   0 -36   1  180.08   16.40
   0  36  -1  178.98   17.60
   0  36   1  190.88   18.40
   0  36   1  163.08   20.40
   1 -36   1  266.07   20.70
  -1 -36  -1  241.48   19.90
  -1 -36  -1  211.68   20.40
   1 -36   1  237.58   19.30
  -1  36  -1  233.38   21.20
   1  36   1  250.27   21.90
   1  36   1  253.97   25.70
  -2 -36  -1    5.00    4.00
  -2 -36  -1   17.50    5.70
   2 -36   1   14.70    5.30
   2 -36   1   14.40    4.30
   2  36   1   28.90    7.50
  -2  36  -1   14.00    5.30
  -3 -36  -1   28.30    6.80
   3 -36   1   34.10    6.80
  -3 -36  -1   38.40    7.80
   3 -36   1   20.00    5.10
  -3  36  -1   37.20    7.80
   3  36   1   20.20    6.50
   4 -36   1   61.79    9.50
   4 -36   1   52.29    8.90
  -4 -36  -1   33.50    7.70
  -4  36  -1   51.19    9.20
   4  36   1   56.69   10.70
   5 -36   1  111.59   12.70
  -5 -36  -1  109.19   13.60
  -5  36  -1  118.99   14.70
   5  36   1   96.59   15.00
  -6 -37   1  238.08   21.00
   6 -37  -1  207.78   20.40
   6  37  -1  221.88   22.00
   5 -37  -1   46.80    8.60
   5 -37  -1   34.00    7.40
  -5 -37   1   20.30    8.00
  -5  37   1   50.49    9.10
   5  37  -1   29.60    8.10
   4 -37  -1  221.28   20.00
  -4 -37   1  266.97   21.10
   4 -37  -1  232.08   20.30
  -4 -37   1  242.28   20.70
  -4  37   1  228.08   24.60
   4  37  -1  260.27   22.80
  -4  37   1  202.48   20.70
   3 -37  -1    9.30    5.20
  -3 -37   1   18.20    5.40
  -3 -37   1   15.30    4.70
   3 -37  -1    7.10    4.00
  -3  37   1   11.50    6.90
   3  37  -1   13.80    5.80
   3  37  -1   27.70   10.60
  -3  37   1   13.10    5.50
  -2 -37   1  175.68   15.70
   2 -37  -1  166.78   17.10
  -2 -37   1  192.78   17.30
   2 -37  -1  189.08   16.50
  -2  37   1  194.68   21.40
  -2  37   1  173.98   17.50
   2  37  -1  152.08   17.60
   1 -37  -1   38.70    7.10
  -1 -37   1   45.80    7.40
  -1  37   1   30.70    9.90
   1  37  -1   71.99    9.50
  -1  37   1   38.40    8.30
   0 -37  -1  150.88   14.30
   0 -37   1  136.19   13.20
   0  37   1  173.38   20.20
   0  37  -1  139.79   15.30
   0  37   1  155.98   16.30
  -1 -37  -1    3.20    3.70
  -1 -37  -1    1.20    3.40
   1 -37   1   -0.10    2.20
   1 -37   1    3.80    5.20
  -1  37  -1    7.10    4.10
   1  37   1    7.70    4.30
  -2 -37  -1   79.29   10.30
   2 -37   1   63.89    8.50
  -2 -37  -1   54.39    9.10
   2 -37   1   48.50    8.80
   2  37   1   70.59   11.60
  -2  37  -1   48.00    9.40
   3 -37   1   -1.40    2.70
   3 -37   1    2.10    4.60
  -3 -37  -1    1.40    3.40
  -3 -37  -1   -2.70    4.20
   3  37   1    2.90    4.70
  -3  37  -1    0.90    3.80
   4 -37   1   12.10    5.40
   4 -37   1   12.30    5.00
  -4 -37  -1    6.20    4.40
  -4  37  -1   17.00    6.40
  -4  37  -1    2.60    7.30
   5 -37   1   51.39    9.30
  -5 -37  -1   64.19   10.20
   5 -37   1   68.09   10.50
  -5  37  -1   39.60   12.20
  -5  37  -1   65.39   11.50
   5  37   1   61.39   11.80
   5 -38  -1   27.10    7.10
  -5 -38   1   12.50    5.40
   5 -38  -1   26.30    6.60
  -5 -38   1   14.00    7.70
  -5  38   1   37.90    8.90
   5  38  -1   25.80    8.10
  -5  38   1   19.40    9.10
  -4 -38   1    6.90    4.50
  -4 -38   1   -0.50    3.40
   4 -38  -1    5.10    4.60
   4 -38  -1    4.70    3.80
  -4  38   1   10.90    5.30
  -4  38   1    4.70    5.70
   4  38  -1    6.50    4.80
  -3 -38   1  197.38   17.30
   3 -38  -1  174.18   17.50
  -3 -38   1  197.58   17.00
   3 -38  -1  180.78   16.30
  -3  38   1  139.19   17.40
  -3  38   1  197.88   22.40
   3  38  -1  146.59   17.80
   2 -38  -1   35.20    6.50
  -2 -38   1   33.10    7.10
  -2  38   1   31.80    9.90
   2  38  -1   28.00    7.40
   2  38  -1   13.70    9.50
  -2  38   1   23.80    6.40
  -1 -38   1  484.85   34.40
   1 -38  -1  477.55   34.90
  -1  38   1  530.65   37.70
   0 -38  -1   79.69    9.80
   0 -38   1   87.59   10.10
   0  38  -1   79.29   11.60
   0  38   1   87.49   12.00
  -1 -38  -1    7.00    4.00
   1 -38   1    3.20    3.00
  -1 -38  -1    7.10    4.70
   1  38   1    2.30    4.10
  -1  38  -1    7.80    4.30
  -2 -38  -1   73.69   10.80
  -2 -38  -1   70.69   10.60
   2 -38   1   68.89   10.70
   2 -38   1   81.59    9.80
  -2  38  -1   73.49   10.90
   2  38   1   80.09   11.90
  -3 -38  -1  338.47   28.40
   3 -38   1  339.17   27.10
   3 -38   1  353.66   32.40
  -3 -38  -1  371.16   29.10
   3  38   1  382.46   31.00
  -3  38  -1  427.46   30.70
   4 -38   1    5.40    5.30
  -4 -38  -1    4.90    4.30
   4 -38   1    2.20    4.20
   4  38   1    0.00    5.40
  -4  38  -1    4.40    7.80
  -5 -38  -1   65.69   11.10
  -5  38  -1   43.10    9.60
   5  38   1   51.39   10.80
  -5 -39   1   10.70    5.60
   5 -39  -1   10.20    5.70
  -5  39   1   21.60    8.60
   5  39  -1   20.00    6.90
  -5  39   1    6.40    8.00
   4 -39  -1  173.98   17.50
  -4 -39   1  196.58   18.00
   4 -39  -1  178.78   18.60
   4  39  -1  206.38   19.80
  -4  39   1  184.18   19.10
   3 -39  -1   -0.70    3.30
  -3 -39   1    0.80    3.40
  -3 -39   1    1.80    3.90
   3 -39  -1    3.00    4.80
  -3  39   1   -3.80    4.10
   3  39  -1    3.30    4.80
  -3  39   1    0.30    6.20
  -2 -39   1   13.10    5.30
   2 -39  -1   13.70    5.00
  -2 -39   1   13.60    4.60
   2  39  -1   12.90    5.60
  -2  39   1   19.80    6.30
   1 -39  -1   54.09    8.60
  -1 -39   1   61.19    9.00
   1  39  -1   64.09   10.30
  -1  39   1   76.89   11.30
   0 -39   1  416.26   31.50
   0 -39  -1  456.15   32.50
   0  39   1  474.95   51.29
   0  39  -1  431.96   34.60
   0  39   1  475.75   35.10
  -1 -39  -1   13.50    4.90
   1 -39   1    6.90    3.40
  -1  39  -1   12.30    6.40
   1  39   1    8.30    5.80
  -2 -39  -1   19.30    5.80
   2 -39   1   18.70    5.20
  -2 -39  -1   27.10    7.40
   2  39   1   23.70    7.40
  -2  39  -1   39.00   12.80
  -2  39  -1   25.90    8.70
  -3 -39  -1   55.29    9.80
   3 -39   1   54.89    8.40
   3 -39   1   56.49   10.20
  -3  39  -1   56.29   13.80
  -3  39  -1   58.89   10.80
   3  39   1   56.99   11.30
   4 -39   1    4.50    4.50
  -4 -39  -1    1.80    4.30
  -4  39  -1    0.70    4.30
   4  39   1    3.70    6.10
   5 -39   1    8.50    6.30
   5  39   1   -2.60    6.60
  -5 -40   1   39.90    9.00
   5 -40  -1   55.89    9.40
  -5  40   1   73.09   15.30
   5  40  -1   43.80   10.20
  -5  40   1   45.40   10.30
  -4 -40   1  137.79   14.60
   4 -40  -1  113.59   15.60
   4 -40  -1  125.69   14.10
   4  40  -1  125.19   15.70
  -3 -40   1  439.66   32.90
   3 -40  -1  421.96   37.40
  -3 -40   1  461.15   34.10
   3 -40  -1  429.16   32.60
  -3  40   1  456.35   35.50
   3  40  -1  489.65   36.00
  -2 -40   1    7.20    4.20
   2 -40  -1    8.90    4.50
  -2 -40   1   15.00    6.10
   2  40  -1   15.10    5.90
  -2  40   1   10.60    5.70
   1 -40  -1  451.65   33.10
  -1 -40   1  456.75   32.50
  -1  40   1  495.65   36.10
   1  40  -1  414.26   34.70
   0 -40   1   95.19   10.70
   0 -40  -1   87.59   10.90
   0  40   1   90.59   12.60
   0  40  -1   89.59   12.60
  -1 -40  -1   93.49   11.20
   1 -40   1   76.29    9.70
   1  40   1   72.39   11.90
  -1  40  -1   85.79   11.70
  -2 -40  -1   44.00    8.80
   2 -40   1   21.10    5.40
  -2 -40  -1   21.70    6.50
  -2  40  -1   45.30    9.10
  -3 -40  -1  348.57   27.10
   3 -40   1  298.87   24.70
   3 -40   1  341.47   26.70
  -3  40  -1  287.07   26.30
   3  40   1  309.97   27.70
   4 -40   1   63.19   10.80
  -4 -40  -1   57.59   10.30
   4 -40   1   56.69    9.70
   4  40   1   70.19   16.50
   4  40   1   83.99   13.30
  -4  40  -1   43.20    9.90
   4 -41  -1   12.10    5.60
  -4 -41   1    7.00    4.60
   4  41  -1    1.70    6.00
  -4  41   1    7.10    7.00
   3 -41  -1  134.19   14.10
  -3 -41   1  132.29   14.60
   3  41  -1  127.99   16.00
  -3  41   1  164.38   20.90
   2 -41  -1   73.59   10.40
  -2 -41   1   92.19   10.90
  -2  41   1   93.39   13.30
   2  41  -1   92.29   13.20
   1 -41  -1  508.05   37.10
  -1 -41   1  539.05   37.20
  -1  41   1  570.64   40.50
   1  41  -1  501.95   39.50
   0 -41  -1  214.48   19.80
   0 -41   1  247.58   19.60
   0  41  -1  217.38   21.20
   0  41   1  239.88   23.00
  -1 -41  -1    6.20    5.00
   1 -41   1   10.80    4.30
   1  41   1   12.40    6.80
  -1  41  -1    7.20    5.10
   2 -41   1   78.39   10.20
  -2 -41  -1   72.79   11.60
   2  41   1  101.79   13.80
  -2  41  -1   91.39   12.60
  -3 -41  -1  211.68   20.50
  -3  41  -1  215.38   20.80
   3  41   1  232.08   22.50
  -4 -41  -1  105.19   14.00
   4 -41   1   95.99   21.50
   4 -41   1  107.69   13.60
  -4  41  -1  113.39   15.20
   4  41   1  123.69   16.60
  -4 -42   1   75.09   11.50
   4 -42  -1   59.79   10.20
  -4  42   1   46.40   10.90
   4  42  -1   55.69   10.90
  -3 -42   1   10.80    5.10
   3 -42  -1    5.70    4.60
  -3 -42   1    4.60    5.40
   3  42  -1    4.40    5.50
  -3  42   1    8.40    6.00
  -2 -42   1   17.20    5.30
   2 -42  -1   41.60    7.80
  -2  42   1   36.70    8.50
   2  42  -1   27.90    7.90
  -1 -42   1   25.30    6.30
  -1 -42   1    9.00    7.30
   1 -42  -1   28.40    6.90
  -1  42   1   33.20    8.60
   1  42  -1   29.00    7.80
   0 -42  -1   89.49   11.60
   0 -42   1  105.39   11.40
   0 -42  -1   94.29   20.50
   0  42   1  101.39   14.10
   0  42  -1   96.39   14.00
  -1 -42  -1  697.03   50.29
   1 -42   1  720.03   49.70
   1  42   1  743.73   53.49
  -1  42  -1  823.42   53.49
   2 -42   1   47.10    8.40
  -2 -42  -1   92.49   12.70
  -2  42  -1   64.79   11.20
   2  42   1   79.69   12.70
   3 -42   1    6.70    4.40
  -3 -42  -1    0.20    4.90
   3  42   1    5.70    6.80
   3  42   1    9.10    9.80
  -3  42  -1    5.70    6.00
  -4 -43   1    9.00    6.00
   3 -43  -1   47.70    9.00
  -3 -43   1   47.40    9.70
  -3 -43   1   36.50    8.20
   3  43  -1   39.40    9.70
  -3  43   1   44.60   10.40
  -2 -43   1  414.76   30.50
   2 -43  -1  395.36   30.40
   2  43  -1  396.36   33.20
  -2  43   1  434.76   33.70
  -1 -43   1   22.70    5.50
  -1 -43   1   20.40    9.00
   1 -43  -1   20.80    5.70
   1  43  -1   23.60    7.40
  -1  43   1   21.00    7.80
   0 -43  -1    6.20    4.80
   0 -43   1   12.10    4.50
   0  43   1    9.80    6.00
   0  43  -1   14.20    6.30
   1 -43   1    0.20    3.30
  -1 -43  -1   -1.90    4.70
  -1  43  -1    4.20    5.20
   1  43   1    9.50    6.10
  -2 -43  -1  155.48   17.50
   2 -43   1  139.49   14.80
  -2 -43  -1  226.28   20.20
   2  43   1  174.58   18.90
  -2  43  -1  187.48   18.70
   2  43   1  127.79   24.40
  -3 -43  -1   13.90    7.00
   3 -43   1   28.30    7.00
  -3  43  -1   23.50    7.90
   3  43   1   25.70    8.60
  -3 -44   1    5.30    5.60
   3 -44  -1   11.80    5.70
  -3  44   1    9.60   10.00
  -3  44   1   18.10    7.50
   3  44  -1    0.70    6.60
  -2 -44   1   -2.80    4.10
   2 -44  -1   -6.40    4.40
  -2  44   1   -4.60    5.10
   2  44  -1   -1.90    5.00
   1 -44  -1   -3.50    4.00
  -1 -44   1    1.60    3.80
   1  44  -1    6.80    5.50
  -1  44   1    2.80    6.20
   0 -44   1   36.30    7.20
   0 -44  -1   51.39    8.60
   0  44   1   51.49   10.90
   0  44  -1   52.89    9.70
   1 -44   1  103.89   11.90
  -1 -44  -1  108.89   13.80
   1  44   1  103.59   15.90
  -1  44  -1   87.99   13.70
   1  44   1   84.69   18.10
  -2 -44  -1   10.90    6.40
   2 -44   1    5.60    4.20
  -2  44  -1   -1.40    5.20
   2  44   1    9.80    6.70
  -2 -45   1   57.69   11.60
  -2 -45   1   77.49   11.20
   2 -45  -1   48.90    9.10
  -2  45   1   79.19   13.10
   2  45  -1   77.89   12.80
   1 -45  -1   -0.20    4.80
  -1  45   1    6.80    6.30
   1  45  -1    0.20    5.90
   0 -45   1   88.79   11.60
   0 -45  -1   75.69   11.80
   0  45   1   96.19   14.70
   0  45  -1   95.09   14.30
  -1 -45  -1    5.80    7.10
   1 -45   1    5.80    4.70
  -1 -45  -1   14.80    5.90
   1  45   1   14.50    7.70
  -1  45  -1    5.70    5.60
  -1 -46   1  136.89   14.70
   1 -46  -1  145.39   15.70
  -1  46   1  150.98   18.90
   1  46  -1  120.39   17.30
   0 -46  -1  124.59   15.50
   0 -46   1  132.29   14.00
   0  46  -1  138.29   17.40
   0  46   1  123.29   17.00
  10   0  -2  481.35   40.20
 -10   0   2  527.05   38.60
 -10   0   2  491.15   36.70
   9   0  -2    1.90    4.70
  -9   0   2    2.50    3.30
   9   0  -2    4.60    5.10
  -9   0   2   -2.90    3.30
  -8   0   2  703.53   44.50
  -8   0   2  565.14   41.80
  -8   0   2  573.14   41.40
   8   0  -2  574.84   44.70
   7   0  -2    0.80    3.00
  -7   0   2    6.60    3.40
  -7   0   2    1.90    2.30
  -7   0   2    1.10    2.10
   7   0  -2   -1.50    2.10
  -7   0   2    3.40    2.30
  -6   0   2  414.86   28.30
  -6   0   2  423.66   28.00
  -6   0   2  400.16   31.00
  -6   0   2  400.06   26.70
   6   0  -2  400.86   31.10
   6   0  -2  361.36   27.20
  -6   0   2  402.46   28.50
  -6   0   2  411.76   27.10
  -5   0   2    0.10    2.40
  -5   0   2    0.00    1.40
  -5   0   2    1.90    1.60
   5   0  -2    0.00    1.80
  -5   0   2    9.30    4.00
  -5   0   2    1.80    3.00
   5   0  -2   -0.20    1.10
  -5   0   2   -0.90    1.30
  -5   0   2    0.10    1.30
  -5   0   2    0.80    1.30
  -5   0   2    2.70    2.30
  -4   0   2 8353.96  501.15
  -4   0   2 8162.68  500.55
  -3   0   2    0.80    1.30
   3   0  -2   -0.40    0.80
  -3   0   2   -0.40    1.00
  -3   0   2    0.10    1.00
   3   0  -2   11.60    2.70
   3   0  -2    1.50    1.50
  -3   0   2    0.60    0.80
   3   0  -2    0.10    0.90
   3   0  -2    0.20    0.80
  -3   0   2    1.10    1.00
  -3   0   2   -0.10    1.20
   3   0  -2    2.50    1.50
  -2   0   2 2579.84  156.08
  -1   0   2    0.00    0.70
   1   0  -2    0.20    0.80
   1   0  -2    0.40    0.80
  -1   0   2    0.30    0.80
  -1   0   2    0.40    0.50
  -1   0   2    0.70    0.80
  -1   0   2    0.40    0.50
   1   0  -2    0.30    0.30
   1   0  -2    0.50    0.70
   1   0  -2    0.80    0.60
  -1   0   2    1.50    0.50
   0   0   2  689.03   40.80
   0   0  -2  687.43   40.60
   0   0  -2  591.04   40.80
   0   0  -2  703.23   41.00
   0   0   2  634.24   40.70
   0   0   2  641.64   40.40
   0   0   2  654.33   40.40
   0   0   2  646.54   39.20
   0   0   2  693.33   40.90
   0   0   2  623.34   40.40
   0   0  -2  661.83   39.30
   0   0  -2  622.34   40.70
   1   0   2    0.20    0.70
   1   0   2    5.40    1.40
  -1   0  -2   -0.40    1.00
  -1   0  -2    0.10    0.80
   1   0   2   -0.40    0.60
  -1   0  -2    0.10    0.70
  -1   0  -2    0.10    0.50
  -1   0  -2   -0.80    0.80
  -1   0  -2    0.10    0.90
   1   0   2   -0.20    0.80
   1   0   2    0.40    0.70
  -2   0  -2 1700.73  120.69
  -2   0  -2 1967.90  119.19
   2   0   2 2009.90  118.79
   2   0   2 2003.90  117.39
  -2   0  -2 2032.60  119.09
  -2   0  -2 2032.40  119.59
   2   0   2 2120.09  121.69
  -2   0  -2 1966.70  119.09
   2   0   2 1865.51  118.29
   2   0   2 1967.70  119.59
   2   0   2 2033.20  117.89
   3   0   2   -0.10    0.60
  -3   0  -2    3.10    1.70
   3   0   2    2.70    1.40
   3   0   2    1.00    0.50
  -3   0  -2   -1.10    1.00
   3   0   2   -1.40    0.90
   3   0   2    0.90    1.80
  -3   0  -2    0.50    1.60
  -3   0  -2    0.10    1.20
  -3   0  -2    0.00    2.30
  -3   0  -2    2.40    1.80
   3   0   2   -1.10    1.40
   4   0   2   19.60    5.30
  -4   0  -2   27.90    5.50
  -4   0  -2   24.10    4.40
  -4   0  -2   30.70    4.60
  -4   0  -2   17.40    4.10
   4   0   2   15.90    3.30
  -4   0  -2   20.70    4.50
  -5   0  -2   -1.70    1.50
  -5   0  -2   -1.80    1.90
   5   0   2    0.50    1.30
   5   0   2    5.20    3.50
  -5   0  -2    1.10    1.70
  -6   0  -2  569.94   35.60
  -6   0  -2  501.35   34.90
   6   0   2  480.55   32.80
   6   0   2  444.36   37.40
  -6   0  -2  440.66   34.80
   7   0   2    1.70    3.90
  -7   0  -2   -0.20    2.70
   7   0   2    1.20    2.90
  -7   0  -2   -0.10    2.60
   8   0   2   84.89   13.80
  -8   0  -2   79.69   11.60
  -8   0  -2   93.79   12.00
  -9   0  -2    0.10    4.50
   9   0   2    0.40    6.60
  -9   0  -2   -0.90    5.70
  10  -1  -2   36.10   10.70
 -10  -1   2   38.30    7.70
 -10  -1   2   35.40    8.70
  10   1  -2   30.00    9.90
 -10   1   2   41.90    8.30
  -9  -1   2    7.90    4.80
  -9  -1   2    3.90    3.90
   9  -1  -2    3.30    5.60
  -9   1   2    4.70    4.10
   9   1  -2    7.50    5.80
  -9   1   2    7.70    4.10
  -8  -1   2   31.60    6.60
   8  -1  -2   28.50    7.50
  -8  -1   2   23.30    5.80
  -8  -1   2   22.60    5.30
   8   1  -2   29.60    8.10
  -8   1   2   34.50    6.30
  -8   1   2   29.80    6.90
  -7  -1   2  763.52   51.59
   7  -1  -2  800.62   50.79
  -7  -1   2  780.92   50.69
  -7  -1   2  725.23   50.49
   7  -1  -2  795.92   54.69
  -7   1   2  797.82   50.59
  -7   1   2  649.93   50.49
  -7   1   2  798.82   51.19
   7   1  -2  796.72   55.09
   7   1  -2  815.82   50.79
  -7   1   2  809.42   51.69
  -6  -1   2    0.90    1.90
  -6  -1   2    2.30    2.00
  -6  -1   2    1.90    2.20
   6  -1  -2    3.50    2.20
  -6  -1   2    2.90    2.40
  -6  -1   2    4.10    4.10
  -6  -1   2    3.00    2.20
  -6  -1   2    6.80    2.90
   6  -1  -2   -0.10    2.20
   6   1  -2    2.10    1.90
  -6   1   2    4.80    2.20
  -6   1   2    1.70    4.30
   6   1  -2    6.30    3.90
  -6   1   2    4.40    2.30
  -6   1   2    3.80    2.90
  -6   1   2    2.00    2.30
  -6   1   2    1.60    1.80
  -6   1   2    1.90    2.60
  -5  -1   2   24.00    5.30
  -5  -1   2   22.70    4.00
  -5  -1   2   29.00    4.50
  -5  -1   2   27.00    5.80
  -5  -1   2   31.20    3.90
  -5  -1   2   26.60    3.80
  -5  -1   2   28.40    5.60
  -5  -1   2   38.50    5.00
   5  -1  -2   26.90    4.80
  -5  -1   2   22.20    6.00
   5  -1  -2   34.20    4.40
   5  -1  -2   22.30    5.50
   5   1  -2   22.20    4.30
  -5   1   2   27.90    4.20
  -5   1   2   27.90    5.80
  -5   1   2   21.50    3.70
  -5   1   2   18.00    4.60
  -5   1   2   29.70    6.60
  -5   1   2   27.80    4.40
  -5   1   2   27.10    5.60
  -5   1   2   25.20    3.80
   5   1  -2   30.00    4.10
   5   1  -2   30.70    5.90
  -5   1   2   28.50    4.40
  -4  -1   2  162.98   12.70
  -4  -1   2  159.48   12.10
   4  -1  -2  153.68   14.20
  -4  -1   2  186.48   13.20
  -4  -1   2  167.78   13.60
  -4  -1   2  155.08   14.30
  -4  -1   2  168.88   11.70
   4  -1  -2  164.98   13.00
  -4  -1   2  190.78   14.40
  -4  -1   2  178.98   14.10
  -4  -1   2  169.78   13.00
   4  -1  -2  154.48   12.20
  -4   1   2  154.48   12.50
  -4   1   2  172.58   14.00
   4   1  -2  149.59   12.80
  -4   1   2  162.88   11.80
  -4   1   2  196.88   14.10
  -4   1   2  181.38   13.00
  -4   1   2  181.38   13.70
   4   1  -2  171.08   12.20
  -4   1   2  154.08   12.00
   4   1  -2  159.38   14.30
  -4   1   2  158.18   14.40
  -3  -1   2 1962.80  119.59
  -3  -1   2 1923.31  117.59
  -3  -1   2 1902.01  119.69
   3  -1  -2 2041.40  120.09
  -3  -1   2 1944.31  118.29
   3  -1  -2 1952.80  119.49
   3  -1  -2 2016.40  118.89
   3  -1  -2 1995.90  118.09
   3  -1  -2 2024.10  118.89
   3  -1  -2 2049.89  118.49
  -3  -1   2 1964.40  118.89
  -3  -1   2 2164.38  120.19
  -3   1   2 1894.41  119.89
   3   1  -2 1952.50  119.79
   3   1  -2 2021.30  119.69
  -3   1   2 1902.81  119.29
   3   1  -2 1976.70  119.09
   3   1  -2 1877.81  118.59
  -3   1   2 2070.29  118.29
   3   1  -2 1857.01  118.99
  -3   1   2 1902.21  119.39
   3   1  -2 1984.20  117.99
  -3   1   2 1993.40  117.79
  -3   1   2 1792.72  118.59
  -2  -1   2  933.31   56.69
  -2  -1   2  888.81   57.09
  -2  -1   2  915.11   55.99
  -2  -1   2  925.51   55.99
  -2  -1   2  986.40   56.39
   2  -1  -2  998.00   55.99
  -2  -1   2  903.41   56.59
   2  -1  -2  905.71   56.79
   2  -1  -2  959.80   57.49
   2  -1  -2  905.71   56.49
  -2   1   2  806.92   56.99
   2   1  -2  881.51   56.99
  -2   1   2  903.21   56.39
  -2   1   2  934.71   56.19
  -2   1   2  941.01   55.99
  -2   1   2  914.51   56.89
  -2   1   2  915.61   56.99
  -2   1   2  885.11   56.99
  -2   1   2  961.70   56.29
   2   1  -2  954.20   57.09
   2   1  -2  959.10   56.79
   2   1  -2  889.11   55.99
  -1  -1   2 5144.49  373.26
  -1  -1   2 5467.95  373.16
   1  -1  -2 4755.42  364.26
  -1   1   2 4985.10  364.96
  -1   1   2 4498.95  296.47
   0  -1   2 1309.87   85.59
   0  -1   2 1478.05   85.49
   0  -1  -2 1481.05   85.39
   0  -1   2 1425.46   85.39
   0  -1   2 1429.16   84.29
   0  -1  -2 1336.17   85.69
   0  -1  -2 1458.85   84.09
   0  -1   2 1419.66   85.69
   0  -1   2 1500.15   85.89
   0  -1  -2 1420.46   84.09
   0   1  -2 1422.26   84.39
   0   1   2 1499.15   86.09
   0   1  -2 1474.95   85.39
   0   1  -2 1200.48   85.69
   0   1   2 1295.97   86.19
   0   1  -2 1440.86   85.49
   0   1   2 1437.46   85.39
  -1  -1  -2 1234.88   73.09
  -1  -1  -2 1228.98   73.89
  -1  -1  -2 1226.28   73.49
   1  -1   2 1097.69   73.59
   1  -1   2 1264.77   73.49
  -1  -1  -2 1299.17   74.29
  -1  -1  -2 1179.38   74.89
   1  -1   2 1160.28   74.49
  -1  -1  -2 1137.79   72.59
   1  -1   2 1138.49   73.09
   1  -1   2 1288.47   72.99
  -1   1  -2 1261.07   73.79
   1   1   2 1285.57   72.79
   1   1   2 1181.38   73.39
   1   1   2 1170.28   73.19
   1   1   2 1173.28   74.79
  -1   1  -2 1306.77   72.99
  -1   1  -2 1221.28   73.59
  -1   1  -2 1180.38   74.69
  -1   1  -2 1170.28   72.89
   1   1   2 1205.78   72.79
   1   1   2 1189.38   73.59
  -1   1  -2 1189.38   72.89
  -1   1  -2 1178.88   74.29
   2  -1   2   27.30    4.60
  -2  -1  -2   20.60    4.80
   2  -1   2   35.40    3.70
  -2  -1  -2   25.90    3.60
  -2  -1  -2   29.40    4.10
   2  -1   2   27.10    2.60
   2  -1   2   24.50    3.80
  -2  -1  -2   32.70    4.10
  -2  -1  -2   23.90    3.40
   2  -1   2   32.60    3.40
  -2  -1  -2   31.90    4.10
  -2   1  -2   38.50    4.10
   2   1   2   27.10    3.30
   2   1   2   26.80    4.90
  -2   1  -2   32.30    4.30
   2   1   2   24.70    3.80
  -2   1  -2   27.30    4.90
  -2   1  -2   23.80    3.40
  -2   1  -2   32.70    3.20
   2   1   2   28.90    2.50
   2   1   2   25.40    3.40
   2   1   2   25.70    2.60
  -2   1  -2   31.80    4.00
  -2   1  -2   29.20    3.90
  -3  -1  -2 2676.03  172.08
   3  -1   2 2851.61  170.48
  -3  -1  -2 2818.42  171.68
   3  -1   2 2970.10  174.48
   3  -1   2 2950.30  168.48
   3  -1   2 2946.21  170.18
  -3  -1  -2 2931.81  171.28
  -3  -1  -2 2888.61  171.18
  -3  -1  -2 2771.82  174.38
  -3  -1  -2 2618.64  170.68
  -3   1  -2 2960.00  170.88
  -3   1  -2 2747.53  171.18
   3   1   2 3055.49  174.78
  -3   1  -2 2613.74  170.98
  -3   1  -2 2733.83  173.98
   3   1   2 2855.31  170.28
  -3   1  -2 2973.60  171.88
   3   1   2 2782.22  170.18
  -4  -1  -2  999.00   61.39
  -4  -1  -2  926.21   61.09
  -4  -1  -2 1040.20   62.59
   4  -1   2  923.61   59.79
   4  -1   2  887.21   63.59
  -4  -1  -2  933.51   62.09
  -4   1  -2  905.51   60.99
  -4   1  -2  818.12   60.09
   4   1   2  969.30   59.79
   4   1   2 1128.09   65.69
  -4   1  -2 1023.20   61.39
  -4   1  -2 1057.69   62.49
  -5  -1  -2  854.01   54.39
  -5  -1  -2  896.91   54.49
   5  -1   2  803.52   57.49
  -5  -1  -2  710.23   54.29
   5  -1   2  907.41   52.89
  -5   1  -2  877.71   54.09
  -5   1  -2  829.12   55.19
   5   1   2  757.62   57.09
   5   1   2  850.01   52.69
  -6  -1  -2    0.30    2.90
  -6  -1  -2    3.80    2.60
   6  -1   2    0.20    3.40
   6  -1   2   -0.80    1.80
  -6  -1  -2    1.30    2.60
   6   1   2    2.80    3.60
  -6   1  -2   -0.80    2.60
  -6   1  -2    0.20    3.00
  -6   1  -2    5.20    2.90
   6   1   2    0.40    2.10
   7  -1   2   22.50    7.00
   7  -1   2   20.90    4.80
  -7  -1  -2   23.90    5.60
  -7  -1  -2   28.60    7.20
   7   1   2   13.80    6.20
  -7   1  -2   28.00    6.10
  -7   1  -2   17.00    5.80
  -8  -1  -2    0.60    4.00
  -8  -1  -2   -4.90    3.00
   8  -1   2   -2.10    4.40
   8   1   2   -2.50    4.40
  -8   1  -2    0.10    3.90
  -8   1  -2   -1.90    3.40
   9  -1   2  603.74   44.70
  -9  -1  -2  527.75   39.60
  -9  -1  -2  529.95   41.00
   9   1   2  434.86   41.80
  -9   1  -2  609.74   39.90
  -9   1  -2  576.94   42.00
 -10  -2   2  284.27   26.10
  10  -2  -2  351.36   31.60
 -10  -2   2  374.76   29.40
  10   2  -2  347.87   34.40
 -10   2   2  363.56   28.00
   9  -2  -2    3.20    4.50
  -9  -2   2    1.50    3.90
  -9  -2   2    4.20    3.50
  -9   2   2    2.00    3.40
   9   2  -2    1.80    4.90
  -9   2   2    2.70    4.30
   8  -2  -2  128.99   16.30
  -8  -2   2  151.08   15.30
  -8  -2   2  187.58   18.10
  -8  -2   2  166.08   15.10
  -8   2   2  141.29   14.40
  -8   2   2  153.98   15.00
   8   2  -2  157.18   17.40
  -7  -2   2   20.00    4.40
  -7  -2   2   17.00    5.10
  -7  -2   2   12.20    3.90
   7  -2  -2   11.70    3.50
   7  -2  -2    5.90    3.90
  -7  -2   2   14.50    4.20
   7   2  -2   16.10    4.30
  -7   2   2   14.70    4.50
  -7   2   2   14.70    3.80
   7   2  -2   13.20    5.10
  -7   2   2   18.40    4.60
  -7   2   2   13.20    4.70
  -6  -2   2   58.29    7.00
   6  -2  -2   49.10    8.20
  -6  -2   2   43.70    8.70
   6  -2  -2   51.59    6.20
  -6  -2   2   55.09    7.00
  -6  -2   2   66.69    7.10
  -6  -2   2   49.99    6.90
  -6  -2   2   47.00    6.00
  -6  -2   2   49.00    5.90
  -6   2   2   59.89    6.60
  -6   2   2   53.39    6.80
  -6   2   2   55.69    7.00
   6   2  -2   48.20    8.20
  -6   2   2   48.20    8.50
   6   2  -2   54.29    6.30
  -6   2   2   52.39    6.00
   5  -2  -2  151.58   11.50
  -5  -2   2  131.39   12.70
   5  -2  -2  138.99   12.10
   5  -2  -2  137.29   13.70
  -5  -2   2  133.89   10.50
  -5  -2   2  159.48   12.10
  -5  -2   2  154.88   12.40
  -5  -2   2  146.19   12.00
  -5  -2   2  138.29   14.20
  -5  -2   2  136.79   10.80
  -5  -2   2  141.49   13.40
  -5  -2   2  134.29   13.40
  -5   2   2  153.08   13.10
  -5   2   2  148.39   13.20
   5   2  -2  132.19   10.90
  -5   2   2  145.19   14.30
  -5   2   2  130.99   11.60
  -5   2   2  129.49   10.50
   5   2  -2  143.79   14.00
  -5   2   2  119.69   12.10
  -5   2   2  147.99   11.50
  -5   2   2  140.49   10.80
   5   2  -2  130.79   11.90
  -4  -2   2  711.53   43.60
   4  -2  -2  698.23   45.20
  -4  -2   2  698.13   45.70
   4  -2  -2  674.83   44.30
   4  -2  -2  741.13   47.30
  -4  -2   2  718.53   46.40
  -4  -2   2  706.63   45.30
  -4  -2   2  734.73   44.40
  -4  -2   2  696.83   45.80
  -4  -2   2  750.72   47.60
  -4  -2   2  718.43   46.40
  -4  -2   2  760.72   45.20
   4   2  -2  710.03   47.00
   4   2  -2  716.13   44.20
  -4   2   2  654.33   44.00
  -4   2   2  695.53   45.50
  -4   2   2  709.83   45.80
  -4   2   2  613.94   44.50
  -4   2   2  699.43   43.90
  -4   2   2  709.33   47.30
   4   2  -2  785.92   45.60
  -4   2   2  753.42   46.30
  -4   2   2  676.23   44.80
  -4   2   2  678.43   44.80
  -3  -2   2 1013.50   64.19
  -3  -2   2  965.70   63.89
   3  -2  -2 1026.50   62.49
   3  -2  -2 1043.80   64.49
  -3  -2   2 1010.80   63.09
   3  -2  -2 1028.70   63.69
   3  -2  -2 1082.89   63.29
  -3  -2   2 1025.80   62.79
  -3  -2   2 1087.09   63.59
  -3  -2   2 1029.40   61.79
   3  -2  -2 1006.10   62.89
  -3  -2   2 1106.69   63.69
  -3  -2   2 1039.20   64.09
   3   2  -2  956.10   62.09
  -3   2   2  970.30   61.99
  -3   2   2  970.70   62.89
   3   2  -2 1003.70   62.99
  -3   2   2 1022.00   63.69
  -3   2   2 1049.20   64.59
   3   2  -2 1003.10   63.89
  -3   2   2 1088.89   63.69
   3   2  -2  985.10   63.79
  -3   2   2  988.40   62.29
  -2  -2   2  282.17   18.30
   2  -2  -2  262.87   18.00
  -2  -2   2  258.47   18.40
  -2  -2   2  287.57   19.20
  -2  -2   2  269.17   18.10
  -2  -2   2  269.47   18.40
  -2  -2   2  256.27   17.40
  -2  -2   2  299.27   19.40
   2  -2  -2  264.37   18.00
   2  -2  -2  290.77   18.60
  -2   2   2  283.07   17.80
  -2   2   2  288.37   17.60
   2   2  -2  278.47   18.30
  -2   2   2  286.97   18.90
   2   2  -2  279.17   18.90
   2   2  -2  258.17   18.00
  -2   2   2  264.57   18.90
  -2   2   2  274.77   18.10
  -2   2   2  257.47   18.30
  -2   2   2  271.37   17.70
  -1  -2   2   76.89    5.60
  -1  -2   2   64.69    5.80
  -1  -2   2   67.09    6.50
   1  -2  -2   83.39    6.50
   1  -2  -2   75.79    6.70
  -1  -2   2   75.19    5.60
   1  -2  -2   75.69    6.00
   1  -2  -2   76.69    6.50
   1  -2  -2   82.19    6.50
  -1  -2   2   80.09    6.90
  -1  -2   2   71.59    6.50
  -1  -2   2   89.49    6.70
  -1   2   2   77.89    5.00
   1   2  -2   81.39    5.70
   1   2  -2   78.59    6.00
  -1   2   2   82.39    6.30
   1   2  -2   77.79    6.80
  -1   2   2   78.19    6.20
   1   2  -2   79.19    5.50
  -1   2   2   87.49    6.40
   1   2  -2   67.99    6.60
  -1   2   2   66.99    6.40
   0  -2  -2  976.60   56.79
   0  -2   2  914.91   56.69
   0  -2  -2  955.90   56.69
   0  -2  -2  884.91   57.19
   0  -2   2  942.51   56.99
   0  -2   2  949.51   56.79
   0  -2  -2  910.11   55.29
   0  -2   2  914.11   56.49
   0  -2   2  913.61   55.79
   0  -2  -2  962.30   55.49
   0   2   2  961.90   57.59
   0   2   2  926.71   56.49
   0   2  -2 1034.80   56.89
   0   2   2  860.01   56.89
   0   2  -2  953.30   56.79
   0   2  -2  943.51   57.29
   0   2  -2  839.22   57.29
   0   2  -2  958.70   55.99
   0   2  -2  950.80   56.69
   0   2   2  900.31   56.79
   0   2   2  850.71   56.59
  -1  -2  -2  314.97   19.60
  -1  -2  -2  309.47   20.60
  -1  -2  -2  321.77   20.80
   1  -2   2  311.37   19.80
   1  -2   2  318.77   20.80
  -1  -2  -2  313.57   20.40
   1  -2   2  284.17   19.60
  -1  -2  -2  265.57   21.30
   1  -2   2  316.67   20.30
   1  -2   2  292.87   20.00
  -1  -2  -2  319.77   19.90
   1  -2   2  255.07   20.80
   1   2   2  318.07   19.40
  -1   2  -2  320.67   20.00
  -1   2  -2  274.67   21.00
  -1   2  -2  312.57   20.50
   1   2   2  339.97   20.60
  -1   2  -2  312.47   20.00
   1   2   2  316.97   20.20
   1   2   2  299.67   19.50
   1   2   2  316.67   21.70
  -1   2  -2  306.17   20.30
   1   2   2  304.87   20.20
  -1   2  -2  302.57   21.00
   2  -2   2  273.97   19.30
  -2  -2  -2  303.17   20.50
   2  -2   2  302.77   18.90
  -2  -2  -2  323.47   22.60
  -2  -2  -2  309.57   21.20
   2  -2   2  292.47   20.70
   2  -2   2  283.97   21.90
  -2  -2  -2  292.27   20.40
  -2  -2  -2  290.27   20.30
  -2  -2  -2  266.07   19.90
  -2   2  -2  300.17   20.20
   2   2   2  305.77   22.70
  -2   2  -2  337.17   22.50
  -2   2  -2  311.87   20.70
   2   2   2  301.27   19.90
   2   2   2  292.27   18.50
   2   2   2  330.87   18.70
   2   2   2  300.67   20.70
  -2   2  -2  307.97   19.40
  -2   2  -2  301.47   20.10
  -2   2  -2  261.07   20.90
  -2   2  -2  296.67   20.40
   2   2   2  295.27   19.80
  -3  -2  -2  656.83   44.30
   3  -2   2  632.04   38.20
   3  -2   2  654.63   40.00
  -3  -2  -2  646.04   41.40
  -3  -2  -2  596.24   40.40
  -3  -2  -2  632.04   40.70
   3  -2   2  635.84   39.40
  -3  -2  -2  630.24   40.50
   3  -2   2  533.65   40.30
  -3  -2  -2  627.84   41.40
   3  -2   2  662.13   43.50
  -3   2  -2  647.04   38.80
   3   2   2  599.64   40.70
  -3   2  -2  675.53   40.30
   3   2   2  609.84   39.60
  -3   2  -2  606.94   41.50
  -3   2  -2  575.54   40.50
  -3   2  -2  650.43   40.90
  -3   2  -2  587.44   40.90
   3   2   2  712.63   44.10
   3   2   2  600.94   40.10
  -3   2  -2  709.73   43.80
  -4  -2  -2  100.89   10.30
  -4  -2  -2   94.99   10.50
   4  -2   2  100.89    8.80
  -4  -2  -2  101.19    9.50
  -4  -2  -2  102.69   10.00
   4  -2   2  102.09   12.00
  -4   2  -2   95.69    9.80
  -4   2  -2  107.99    9.40
   4   2   2  120.49    9.10
  -4   2  -2  108.19   10.60
   4   2   2   99.49   12.00
  -4   2  -2  107.39   10.40
  -5  -2  -2   93.89   10.70
  -5  -2  -2  102.59   10.70
   5  -2   2  133.79   10.20
  -5  -2  -2   92.19   10.10
   5  -2   2  102.89   13.00
  -5   2  -2  121.09   10.80
   5   2   2   98.99    9.30
  -5   2  -2  121.49   11.90
   5   2   2   96.69   12.30
  -5   2  -2  112.99   10.80
  -6  -2  -2  628.04   46.40
  -6  -2  -2  687.33   48.10
   6  -2   2  735.83   45.70
   6  -2   2  727.33   51.09
  -6  -2  -2  735.33   56.59
  -6   2  -2  771.82   47.60
  -6   2  -2  600.44   46.30
   6   2   2  753.72   45.90
  -6   2  -2  735.53   48.50
   6   2   2  666.33   50.69
  -7  -2  -2    3.70    3.30
  -7  -2  -2    5.00    3.90
   7  -2   2    1.80    2.80
   7  -2   2    0.80    4.10
  -7   2  -2    0.10    3.40
   7   2   2    8.20    5.20
  -7   2  -2    7.70    3.70
  -8  -2  -2  296.47   25.00
   8  -2   2  327.47   28.00
  -8  -2  -2  285.77   24.00
  -8   2  -2  277.07   24.80
  -8   2  -2  276.27   23.90
   8   2   2  285.17   23.10
   8   2   2  308.97   28.10
  -9  -2  -2   63.69   10.60
   9  -2   2   56.29   12.50
  -9  -2  -2   45.20   10.30
   9   2   2   38.60   10.90
  -9   2  -2   61.59   10.50
  -9   2  -2   47.40   11.40
 -10  -3   2   38.80    9.20
  10  -3  -2   63.49   12.40
 -10  -3   2   38.70    8.80
  10   3  -2   42.70   11.20
 -10   3   2   53.99    9.70
   9  -3  -2  461.25   35.70
  -9  -3   2  466.55   32.50
  -9  -3   2  384.86   31.90
  -9   3   2  433.56   33.30
  -9   3   2  403.76   31.80
   9   3  -2  426.66   35.70
   8  -3  -2  801.52   54.69
  -8  -3   2  642.64   49.50
  -8  -3   2  754.12   49.80
  -8  -3   2  773.72   49.99
   8   3  -2  736.33   53.39
  -8   3   2  702.23   49.99
   7  -3  -2  429.36   34.30
  -7  -3   2  478.65   32.00
  -7  -3   2  436.06   30.90
  -7  -3   2  460.05   31.50
   7  -3  -2  417.36   30.70
  -7  -3   2  427.56   30.50
   7   3  -2  430.96   34.30
   7   3  -2  411.96   30.30
  -7   3   2  409.66   30.90
  -7   3   2  453.65   31.80
  -7   3   2  468.65   30.60
  -6  -3   2   47.10    6.70
  -6  -3   2   53.59    9.40
  -6  -3   2   45.30    6.40
  -6  -3   2   49.40    6.70
   6  -3  -2   53.49    6.50
  -6  -3   2   52.19    6.20
   6  -3  -2   52.19    8.10
  -6  -3   2   59.19    6.10
  -6   3   2   74.39    7.70
  -6   3   2   56.69    6.40
  -6   3   2   49.40    8.20
  -6   3   2   47.30    5.90
   6   3  -2   43.00    7.80
   6   3  -2   51.29    6.90
   6   3  -2   50.49    6.30
  -6   3   2   58.29    7.10
  -5  -3   2  148.69   16.40
  -5  -3   2  188.08   14.00
   5  -3  -2  198.28   17.20
  -5  -3   2  202.48   15.10
  -5  -3   2  191.08   16.40
  -5  -3   2  214.08   15.80
  -5  -3   2  176.28   16.40
  -5  -3   2  187.38   13.50
  -5  -3   2  196.68   16.80
   5  -3  -2  205.48   15.30
  -5  -3   2  177.68   14.80
   5  -3  -2  194.58   14.60
   5   3  -2  189.78   14.10
   5   3  -2  194.38   15.50
  -5   3   2  183.38   13.80
  -5   3   2  199.88   16.00
  -5   3   2  174.48   17.20
  -5   3   2  187.98   14.50
  -5   3   2  168.28   17.30
  -5   3   2  200.28   15.80
  -5   3   2  208.08   15.50
  -5   3   2  213.28   15.30
  -5   3   2  196.98   14.00
   5   3  -2  210.28   17.60
  -4  -3   2   -1.90    1.90
  -4  -3   2   -0.30    1.80
  -4  -3   2   -0.70    1.00
  -4  -3   2    1.70    1.40
  -4  -3   2    1.00    0.90
   4  -3  -2   -2.00    1.00
  -4  -3   2    1.50    1.70
   4  -3  -2    1.10    1.30
  -4  -3   2    2.00    2.30
  -4  -3   2    0.00    0.90
  -4  -3   2    1.00    1.30
   4  -3  -2    2.20    2.00
   4   3  -2    2.40    1.60
  -4   3   2    2.50    1.80
  -4   3   2    1.60    1.60
  -4   3   2    0.40    0.80
  -4   3   2    1.10    1.10
  -4   3   2    1.20    1.10
   4   3  -2    1.00    1.10
  -4   3   2    0.60    1.10
  -4   3   2    0.50    1.60
   4   3  -2    1.20    1.60
  -4   3   2   -0.80    1.00
  -4   3   2    0.00    2.00
  -3  -3   2 1019.10   61.89
  -3  -3   2 1049.09   64.49
  -3  -3   2 1060.89   63.29
   3  -3  -2  937.81   62.59
  -3  -3   2  991.50   64.09
  -3  -3   2 1041.90   62.99
   3  -3  -2 1010.50   63.79
   3  -3  -2 1019.90   63.19
   3  -3  -2 1021.30   67.29
  -3  -3   2  929.81   63.29
  -3  -3   2  984.90   64.39
  -3  -3   2 1036.60   63.69
   3   3  -2 1034.20   62.19
  -3   3   2 1195.08   63.09
  -3   3   2 1055.19   64.69
   3   3  -2 1089.99   63.59
  -3   3   2 1046.80   62.69
  -3   3   2  997.50   62.59
  -3   3   2 1007.10   63.49
  -3   3   2 1020.90   62.29
  -3   3   2 1027.80   63.09
   3   3  -2 1038.00   64.09
   3   3  -2  990.30   63.69
  -3   3   2  965.20   63.49
   2  -3  -2    1.20    1.00
  -2  -3   2    2.30    0.90
  -2  -3   2    2.70    1.10
   2  -3  -2    1.20    0.90
  -2  -3   2    2.60    1.30
  -2  -3   2    3.80    1.10
  -2  -3   2    4.10    1.60
  -2  -3   2    3.00    1.50
  -2  -3   2    4.30    1.30
   2  -3  -2    2.10    1.00
   2   3  -2    2.20    1.00
   2   3  -2    4.00    1.30
  -2   3   2    3.50    1.10
  -2   3   2    3.90    1.20
   2   3  -2    1.70    1.30
  -2   3   2    2.90    1.40
  -2   3   2    3.00    1.20
  -2   3   2    8.60    2.40
   2   3  -2    3.50    1.60
  -2   3   2    3.70    1.00
  -2   3   2    2.90    1.30
  -1  -3   2   24.10    3.50
   1  -3  -2   44.40    3.80
   1  -3  -2   26.80    3.60
  -1  -3   2   27.90    2.30
   1  -3  -2   30.90    3.10
  -1  -3   2   28.40    2.80
  -1  -3   2   24.80    3.30
   1  -3  -2   25.60    3.50
  -1  -3   2   27.10    3.60
  -1  -3   2   27.50    2.40
  -1  -3   2   33.40    3.20
  -1   3   2   30.40    3.10
   1   3  -2   31.40    3.80
  -1   3   2   30.40    2.20
   1   3  -2   28.80    3.40
  -1   3   2   23.00    3.30
  -1   3   2   31.20    2.20
  -1   3   2   30.80    3.60
   1   3  -2   28.70    2.90
  -1   3   2   26.90    3.00
   1   3  -2   32.00    4.00
   1   3  -2   26.10    2.90
  -1   3   2   32.40    3.20
   0  -3  -2  227.88   14.80
   0  -3   2  174.38   14.90
   0  -3   2  225.38   14.70
   0  -3  -2  213.98   15.70
   0  -3  -2  220.58   13.60
   0  -3   2  198.88   14.60
   0  -3   2  216.58   14.40
   0  -3  -2  198.78   14.70
   0  -3   2  229.38   14.10
   0  -3  -2  210.18   14.50
   0   3  -2  213.68   14.80
   0   3   2  225.18   15.10
   0   3  -2  226.48   14.80
   0   3   2  236.98   14.70
   0   3  -2  213.28   15.10
   0   3   2  219.18   14.30
   0   3  -2  226.08   14.20
   0   3  -2  249.28   15.90
   0   3   2  215.68   14.80
   0   3   2  229.78   13.50
   0   3   2  195.78   15.30
   0   3  -2  221.68   14.50
   1  -3   2   16.90    2.60
   1  -3   2   17.10    3.00
  -1  -3  -2   17.00    3.00
   1  -3   2   20.20    2.60
  -1  -3  -2   15.00    3.70
  -1  -3  -2   12.60    2.80
  -1  -3  -2   19.70    2.70
   1  -3   2   18.00    2.50
  -1  -3  -2   20.10    2.90
   1  -3   2   20.90    2.60
   1  -3   2   22.80    3.20
  -1   3  -2   23.70    2.80
   1   3   2   21.40    2.20
   1   3   2   15.40    3.50
  -1   3  -2   19.10    3.20
  -1   3  -2   16.90    2.60
  -1   3  -2   16.40    3.10
   1   3   2   20.20    2.70
   1   3   2   14.10    2.60
   1   3   2   18.10    2.40
  -1   3  -2   21.60    3.00
  -1   3  -2   22.00    2.90
   1   3   2   20.00    2.90
  -2  -3  -2  374.66   25.90
  -2  -3  -2  366.36   23.90
  -2  -3  -2  359.06   23.70
  -2  -3  -2  345.87   24.00
  -2  -3  -2  341.47   23.50
   2  -3   2  346.17   23.90
   2  -3   2  301.47   22.80
   2  -3   2  365.06   22.20
   2  -3   2  380.66   22.80
   2   3   2  351.56   26.00
  -2   3  -2  320.57   23.60
   2   3   2  389.56   24.20
   2   3   2  345.77   21.50
   2   3   2  372.86   21.80
   2   3   2  355.26   23.50
  -2   3  -2  347.77   23.60
  -2   3  -2  359.16   22.90
  -2   3  -2  353.56   25.50
   2   3   2  329.77   23.00
   2   3   2  344.07   23.10
  -2   3  -2  353.86   23.20
  -2   3  -2  358.46   23.60
  -2   3  -2  345.77   24.40
  -3  -3  -2 1557.94   91.99
  -3  -3  -2 1463.55   92.59
  -3  -3  -2 1560.54   95.19
   3  -3   2 1571.64   89.39
  -3  -3  -2 1336.57   91.49
  -3  -3  -2 1534.45   91.69
  -3  -3  -2 1506.95   92.59
   3  -3   2 1345.97   93.79
   3  -3   2 1530.75   90.29
   3   3   2 1491.35   92.09
  -3   3  -2 1445.96   91.79
  -3   3  -2 1367.66   91.69
  -3   3  -2 1477.35   90.99
   3   3   2 1562.94   94.79
  -3   3  -2 1591.54   93.09
   3   3   2 1506.25   91.09
  -3   3  -2 1544.05   94.69
  -3   3  -2 1478.85   90.19
   3   3   2 1508.95   90.69
  -3   3  -2 1488.35   91.69
  -4  -3  -2    5.20    2.30
   4  -3   2    4.30    2.70
  -4  -3  -2    8.90    3.10
   4  -3   2   10.80    2.60
  -4  -3  -2    7.40    3.20
  -4  -3  -2    5.10    2.60
  -4  -3  -2   11.10    3.90
   4   3   2    8.90    2.40
   4   3   2    8.00    3.80
  -4   3  -2    5.70    3.10
  -4   3  -2    8.10    2.80
  -4   3  -2    8.90    1.90
  -4   3  -2    8.40    2.60
  -5  -3  -2  305.77   25.30
  -5  -3  -2  357.26   25.20
   5  -3   2  396.76   24.40
  -5  -3  -2  371.36   25.50
   5  -3   2  336.37   28.10
  -5   3  -2  309.67   25.60
  -5   3  -2  330.67   25.10
  -5   3  -2  360.46   24.70
   5   3   2  337.87   28.30
   5   3   2  334.77   23.50
  -6  -3  -2    5.50    3.20
  -6  -3  -2   12.90    4.70
   6  -3   2   19.80    4.00
   6  -3   2    9.30    4.50
  -6  -3  -2   10.50    4.10
   6   3   2   16.10    3.60
   6   3   2   16.00    5.80
  -6   3  -2   21.40    5.90
  -6   3  -2   16.70    4.30
  -7  -3  -2  341.67   25.70
  -7  -3  -2  328.07   26.30
   7  -3   2  332.87   24.00
   7  -3   2  310.47   28.60
   7   3   2  326.27   29.10
  -7   3  -2  329.47   26.90
  -7   3  -2  312.67   25.10
   8  -3   2   10.20    6.90
  -8  -3  -2   18.90    6.10
  -8  -3  -2   10.50    4.80
   8   3   2    7.40    5.80
  -8   3  -2    9.60    4.40
  -8   3  -2   21.80    6.80
  -9  -3  -2  103.59   15.20
  -9  -3  -2  122.69   14.30
   9  -3   2  121.99   17.00
  -9   3  -2  113.19   16.20
  -9   3  -2   86.39   13.20
 -10  -4   2  143.39   15.10
 -10  -4   2  109.19   14.40
  10   4  -2  129.19   18.10
 -10   4   2   97.09   13.10
  -9  -4   2   28.70    7.00
   9  -4  -2   30.60    8.40
  -9  -4   2   34.70    8.90
   9   4  -2   25.40    8.00
  -9   4   2   25.80    7.30
  -9   4   2   37.40    7.60
   8  -4  -2    8.70    4.70
  -8  -4   2    1.30    3.20
  -8  -4   2    4.90    3.60
  -8  -4   2    4.50    2.90
   8  -4  -2   -0.40    3.50
  -8   4   2    4.00    3.70
  -8   4   2    5.60    3.60
   8   4  -2    4.70    4.30
   7  -4  -2    2.90    2.40
  -7  -4   2   -1.90    2.00
  -7  -4   2   -0.50    2.80
  -7  -4   2    6.30    2.90
  -7  -4   2    4.40    2.60
   7  -4  -2    1.40    3.20
  -7   4   2    1.70    2.50
  -7   4   2   -0.60    2.00
  -7   4   2    1.50    3.50
   7   4  -2   -2.60    3.20
  -7   4   2    0.60    2.20
  -6  -4   2  969.10   62.99
   6  -4  -2 1013.50   64.39
  -6  -4   2 1041.50   65.09
  -6  -4   2  918.41   65.19
  -6  -4   2  914.51   66.79
   6  -4  -2 1020.50   68.29
  -6  -4   2 1094.79   64.59
  -6  -4   2 1074.79   65.69
   6  -4  -2 1029.30   65.39
  -6   4   2 1050.29   63.99
  -6   4   2  977.40   65.69
  -6   4   2 1082.79   65.29
   6   4  -2  975.50   63.69
  -6   4   2  943.71   62.99
   6   4  -2 1053.09   68.59
  -6   4   2 1155.38   65.59
  -5  -4   2   65.89    9.10
  -5  -4   2   61.99    6.60
  -5  -4   2   59.09    9.30
  -5  -4   2   84.39    9.20
  -5  -4   2   88.19    9.50
   5  -4  -2   71.99    7.70
  -5  -4   2   68.49    7.40
  -5  -4   2   74.29    8.00
   5  -4  -2   67.29    7.00
  -5  -4   2   70.49    6.30
   5  -4  -2   70.19    9.20
   5   4  -2   76.59    6.90
  -5   4   2   70.99    9.80
  -5   4   2   66.99    6.70
  -5   4   2   81.99    8.50
  -5   4   2   60.59    6.40
  -5   4   2   71.69    7.00
  -5   4   2   80.79    7.70
  -5   4   2   60.99    8.00
   5   4  -2   79.39    9.40
  -5   4   2   57.89    8.10
  -5   4   2   69.19    7.40
  -4  -4   2  200.58   15.90
  -4  -4   2  205.18   16.60
  -4  -4   2  218.78   15.50
   4  -4  -2  209.88   17.50
   4  -4  -2  206.08   14.80
  -4  -4   2  216.28   14.70
  -4  -4   2  193.78   16.60
  -4  -4   2  197.78   15.30
  -4  -4   2  198.78   16.40
  -4  -4   2  172.18   14.80
  -4  -4   2  202.58   13.70
   4  -4  -2  212.98   15.30
  -4   4   2  205.08   15.50
   4   4  -2  209.38   16.80
  -4   4   2  174.98   15.10
  -4   4   2  249.38   15.60
  -4   4   2  176.78   16.50
  -4   4   2  237.98   15.20
   4   4  -2  196.98   14.00
   4   4  -2  182.88   15.50
  -4   4   2  184.98   14.00
  -4   4   2  187.38   15.40
  -4   4   2  219.88   14.50
  -4   4   2  201.08   14.70
   3  -4  -2  464.05   30.30
  -3  -4   2  440.66   30.10
   3  -4  -2  460.85   29.40
  -3  -4   2  476.55   30.30
  -3  -4   2  444.96   28.70
  -3  -4   2  493.35   31.50
  -3  -4   2  397.56   29.60
  -3  -4   2  497.65   29.90
  -3  -4   2  469.45   28.40
  -3  -4   2  474.25   31.20
  -3  -4   2  484.05   30.90
   3  -4  -2  460.95   29.70
  -3   4   2  474.45   29.40
  -3   4   2  460.65   29.20
  -3   4   2  401.66   31.10
  -3   4   2  436.06   29.60
  -3   4   2  492.35   30.20
   3   4  -2  479.85   30.70
   3   4  -2  442.96   30.40
  -3   4   2  458.55   29.10
  -3   4   2  402.26   28.70
  -3   4   2  487.05   30.00
  -3   4   2  432.86   31.40
   2  -4  -2  323.07   22.40
  -2  -4   2  315.47   22.80
   2  -4  -2  319.07   21.80
   2  -4  -2  327.87   21.70
  -2  -4   2  348.17   21.20
  -2  -4   2  313.57   22.10
  -2  -4   2  347.87   21.00
  -2  -4   2  314.17   21.60
  -2  -4   2  340.07   21.90
  -2  -4   2  324.97   22.20
   2  -4  -2  333.57   21.30
  -2  -4   2  332.47   23.10
  -2   4   2  339.37   22.90
  -2   4   2  372.66   22.40
   2   4  -2  334.57   22.00
   2   4  -2  344.87   21.60
  -2   4   2  327.77   21.60
  -2   4   2  323.47   21.20
  -2   4   2  349.96   21.60
   2   4  -2  365.36   23.20
  -2   4   2  312.77   21.50
  -2   4   2  306.47   21.20
  -2   4   2  350.56   23.00
   2   4  -2  341.77   22.80
  -1  -4   2  646.04   39.20
   1  -4  -2  662.13   40.30
  -1  -4   2  627.14   40.30
  -1  -4   2  654.53   40.60
  -1  -4   2  637.64   39.10
   1  -4  -2  637.24   39.60
   1  -4  -2  612.34   38.10
   1  -4  -2  649.24   39.20
   1  -4  -2  642.84   39.20
  -1  -4   2  652.73   40.00
   1  -4  -2  638.44   40.20
   1   4  -2  660.13   39.30
   1   4  -2  592.24   40.30
  -1   4   2  683.43   39.10
  -1   4   2  642.84   39.30
  -1   4   2  652.93   39.50
  -1   4   2  561.14   38.20
   1   4  -2  637.44   40.60
  -1   4   2  623.44   39.90
  -1   4   2  631.64   40.60
   1   4  -2  643.34   39.10
   1   4  -2  636.54   39.80
   0  -4   2 5820.92  437.86
   0  -4   2 4955.90  298.57
   0   4   2 4124.49  405.26
   0   4  -2 4947.50  298.67
   0   4  -2 4846.42  425.96
   0   4   2 5432.36  418.76
  -1  -4  -2 2807.92  178.48
  -1  -4  -2 2714.13  177.58
   1  -4   2 3054.99  176.48
   1  -4   2 2927.51  177.48
  -1  -4  -2 3172.48  176.18
  -1  -4  -2 2982.70  176.48
   1   4   2 2928.11  175.58
  -1   4  -2 3047.40  177.88
   2  -4   2 1209.58   71.29
  -2  -4  -2 1227.78   73.19
   2  -4   2 1028.40   72.59
   2  -4   2 1184.28   71.09
  -2  -4  -2 1162.98   72.79
   2  -4   2 1178.38   74.19
  -2  -4  -2 1114.09   72.29
  -2  -4  -2 1168.08   74.99
   2  -4   2 1124.29   72.19
   2  -4   2 1205.98   71.99
  -2  -4  -2 1215.28   72.89
   2   4   2 1163.28   72.39
   2   4   2 1209.88   72.19
  -2   4  -2 1120.99   72.49
  -2   4  -2 1211.48   71.89
  -2   4  -2 1110.99   72.49
   2   4   2 1225.68   70.29
   2   4   2 1263.77   70.69
   2   4   2 1212.38   72.09
  -2   4  -2 1084.19   71.79
  -2   4  -2 1201.88   74.69
   2   4   2 1164.08   75.09
  -2   4  -2 1346.07   74.19
   3  -4   2  405.66   26.30
  -3  -4  -2  402.16   27.70
  -3  -4  -2  341.37   29.30
  -3  -4  -2  411.56   27.30
  -3  -4  -2  344.87   27.30
   3  -4   2  390.56   26.30
   3  -4   2  441.66   27.80
  -3  -4  -2  388.76   26.90
  -3   4  -2  422.66   27.30
   3   4   2  389.76   27.40
   3   4   2  410.96   26.20
  -3   4  -2  383.16   27.30
  -3   4  -2  415.36   26.00
   3   4   2  401.56   27.10
  -3   4  -2  432.56   26.50
  -3   4  -2  428.96   30.20
  -3   4  -2  421.66   28.30
   3   4   2  379.46   26.50
  -3   4  -2  401.36   27.10
   3   4   2  382.56   29.80
   4  -4   2  960.30   61.69
  -4  -4  -2  752.62   57.89
   4  -4   2  919.41   56.59
  -4  -4  -2  934.51   57.89
  -4  -4  -2  898.91   57.79
  -4  -4  -2  772.62   57.29
  -4   4  -2  990.40   55.99
   4   4   2  949.11   56.49
  -4   4  -2  968.80   58.49
  -4   4  -2  907.51   56.69
   4   4   2  925.31   61.09
  -4   4  -2  901.21   58.99
  -5  -4  -2   37.80    6.40
  -5  -4  -2   42.40    6.40
  -5  -4  -2   53.79    6.50
   5  -4   2   28.40    7.10
   5  -4   2   39.80    5.10
   5   4   2   53.29    8.70
   5   4   2   24.90    5.10
  -5   4  -2   43.40    6.30
  -5   4  -2   31.90    6.70
  -5   4  -2   41.30    5.80
   6  -4   2  126.89   14.70
  -6  -4  -2  109.09   12.20
  -6  -4  -2  114.49   11.60
   6  -4   2  116.09   10.40
  -6  -4  -2  116.69   12.50
   6   4   2  103.59   14.00
   6   4   2  111.39   10.30
  -6   4  -2  115.19   12.60
  -6   4  -2   97.99   11.30
  -7  -4  -2   53.29    8.40
   7  -4   2   52.29   10.70
  -7  -4  -2   34.70    6.90
   7  -4   2   52.49    7.20
  -7   4  -2   38.80    8.30
   7   4   2   41.20    9.60
  -7   4  -2   55.79    8.00
  -8  -4  -2   17.40    6.40
  -8  -4  -2   26.10    6.30
   8  -4   2   24.50    8.30
   8   4   2   33.80    8.80
  -8   4  -2   27.50    8.00
  -8   4  -2   27.70    6.50
   9  -4   2    6.90    8.20
  -9  -4  -2    5.90    5.60
  -9  -4  -2   13.40    6.20
  -9   4  -2   12.40    5.80
   9   4   2   18.00    8.30
  -9   4  -2   15.60    7.80
 -10  -5   2   -2.50    4.20
 -10  -5   2   -0.60    4.60
 -10   5   2    1.00    6.20
 -10   5   2   -1.60    3.80
  10   5  -2    0.50    6.50
   9  -5  -2  637.34   51.39
  -9  -5   2  732.63   49.80
  -9  -5   2  750.42   49.30
  -9   5   2  699.13   48.60
  -9   5   2  675.63   49.60
   9   5  -2  728.03   52.89
  -8  -5   2   15.00    4.80
   8  -5  -2    6.40    3.60
  -8  -5   2    8.40    4.10
   8  -5  -2   10.40    5.00
  -8   5   2    2.30    3.00
  -8   5   2    4.30    3.50
   8   5  -2    5.90    4.50
  -7  -5   2  452.25   31.30
  -7  -5   2  516.65   32.60
   7  -5  -2  434.76   34.30
  -7  -5   2  454.05   30.20
   7  -5  -2  427.86   30.80
  -7  -5   2  507.45   32.00
  -7   5   2  431.16   31.50
  -7   5   2  437.56   30.00
   7   5  -2  409.76   34.20
  -7   5   2  343.17   30.30
  -6  -5   2   -0.20    1.80
  -6  -5   2    7.40    4.80
  -6  -5   2    4.10    2.70
  -6  -5   2    4.80    2.60
  -6  -5   2    7.30    2.90
   6  -5  -2    5.00    3.70
   6  -5  -2    3.00    2.10
  -6  -5   2    5.00    2.20
   6  -5  -2    5.00    2.90
  -6   5   2    7.50    2.80
   6   5  -2   20.50    5.60
   6   5  -2    6.80    3.90
  -6   5   2    2.80    3.20
  -6   5   2   14.20    3.20
   6   5  -2    3.50    2.10
  -6   5   2    4.60    2.40
  -6   5   2    4.30    2.40
  -5  -5   2  113.59   10.20
   5  -5  -2  113.79   10.00
  -5  -5   2  108.59   11.50
  -5  -5   2   81.49   11.20
  -5  -5   2  108.69    8.30
   5  -5  -2  103.29   12.40
  -5  -5   2  106.59   12.40
   5  -5  -2  101.89    9.30
  -5  -5   2  100.79    8.80
  -5  -5   2  109.39   10.00
  -5  -5   2   97.79    9.50
  -5   5   2  108.79   10.80
  -5   5   2  107.59    8.90
   5   5  -2   98.59   11.20
  -5   5   2  100.19    9.30
   5   5  -2   97.49   11.10
   5   5  -2   86.39   10.90
  -5   5   2  109.99    9.80
  -5   5   2  112.69   10.10
  -5   5   2  105.89    9.00
  -5   5   2   98.59    8.60
  -5   5   2   99.79   10.30
   4  -5  -2  381.16   25.90
   4  -5  -2  409.86   26.30
   4  -5  -2  384.26   28.10
  -4  -5   2  423.76   26.10
  -4  -5   2  336.37   27.30
  -4  -5   2  386.46   26.30
  -4  -5   2  382.46   24.20
  -4  -5   2  362.76   27.40
  -4  -5   2  374.56   26.70
  -4  -5   2  340.77   26.10
  -4  -5   2  370.46   25.40
   4  -5  -2  380.76   25.50
   4   5  -2  389.76   27.80
  -4   5   2  378.86   26.30
  -4   5   2  440.26   25.80
  -4   5   2  378.16   24.90
  -4   5   2  401.36   26.20
   4   5  -2  382.46   24.80
   4   5  -2  322.17   27.60
  -4   5   2  436.76   26.10
  -4   5   2  374.26   25.10
  -4   5   2  384.36   26.30
  -4   5   2  374.76   28.00
  -3  -5   2 1731.13  103.49
  -3  -5   2 1752.72  105.19
  -3  -5   2 1748.03  106.09
  -3  -5   2 1659.53  104.69
  -3  -5   2 1730.83  105.59
  -3  -5   2 1840.42  104.99
  -3  -5   2 1864.51  106.69
  -3  -5   2 1734.53  103.09
   3  -5  -2 1622.94  104.99
   3  -5  -2 1674.33  104.59
   3   5  -2 1756.92  105.69
  -3   5   2 1653.03  104.49
   3   5  -2 1689.93  105.29
  -3   5   2 1609.44  106.09
  -3   5   2 1747.63  103.79
  -3   5   2 1809.12  104.49
  -3   5   2 1652.93  104.59
  -3   5   2 1912.61  106.79
  -3   5   2 1718.13  103.89
  -3   5   2 1653.33  104.39
  -3   5   2 1691.93  103.99
   2  -5  -2 1192.88   69.89
  -2  -5   2 1157.98   70.59
   2  -5  -2 1146.49   68.29
  -2  -5   2 1041.50   70.19
  -2  -5   2 1139.19   68.09
   2  -5  -2 1111.89   69.09
  -2  -5   2 1141.59   68.89
  -2  -5   2  993.70   68.89
  -2  -5   2 1159.28   68.39
   2   5  -2 1232.78   69.89
  -2   5   2 1101.69   68.79
   2   5  -2 1124.99   69.49
  -2   5   2 1139.19   69.39
  -2   5   2 1162.08   68.69
   2   5  -2 1107.29   70.09
  -2   5   2 1119.79   68.69
  -2   5   2 1164.78   70.49
  -2   5   2 1119.79   68.39
   2   5  -2 1170.18   68.79
  -1  -5   2  879.11   48.10
  -1  -5   2  752.82   46.10
  -1  -5   2  784.72   46.90
  -1  -5   2  784.62   47.60
   1  -5  -2  776.62   47.40
   1  -5  -2  700.63   47.20
   1  -5  -2  773.02   45.30
   1  -5  -2  725.13   46.40
  -1  -5   2  722.63   46.30
   1  -5  -2  748.03   45.90
  -1   5   2  745.43   45.70
   1   5  -2  719.23   46.00
  -1   5   2  716.43   46.80
   1   5  -2  778.72   46.50
   1   5  -2  773.52   47.50
  -1   5   2  723.93   46.20
  -1   5   2  776.12   45.40
   1   5  -2  660.03   47.40
   1   5  -2  803.92   47.10
  -1   5   2  749.13   46.50
  -1   5   2  764.32   46.30
   0  -5   2  597.64   35.50
   0  -5  -2  548.35   34.70
   0  -5   2  535.75   35.70
   0  -5  -2  619.04   35.70
   0  -5  -2  565.04   35.60
   0  -5   2  561.94   35.00
   0  -5  -2  594.44   36.50
   0  -5   2  577.24   36.10
   0  -5   2  555.24   35.30
   0  -5   2  580.94   36.60
   0  -5  -2  531.75   35.20
   0   5  -2  537.85   35.30
   0   5  -2  566.74   36.00
   0   5   2  593.14   35.20
   0   5   2  565.74   34.70
   0   5   2  577.74   36.00
   0   5  -2  620.04   37.10
   0   5   2  606.34   37.30
   0   5   2  556.94   35.60
   0   5  -2  559.24   36.20
   0   5   2  538.85   35.00
   0   5  -2  530.95   35.50
   0   5  -2  594.74   35.20
  -1  -5  -2  566.54   37.00
   1  -5   2  615.44   36.40
  -1  -5  -2  576.14   36.40
   1  -5   2  646.64   37.70
   1  -5   2  564.14   36.40
   1  -5   2  573.84   37.50
  -1  -5  -2  608.24   36.00
  -1  -5  -2  556.74   36.60
  -1  -5  -2  610.04   38.90
  -1  -5  -2  530.25   36.90
   1  -5   2  580.74   36.40
  -1   5  -2  491.95   37.30
  -1   5  -2  540.05   36.70
   1   5   2  676.63   37.00
  -1   5  -2  595.74   36.70
  -1   5  -2  543.15   36.50
   1   5   2  616.94   38.80
   1   5   2  607.94   35.60
  -1   5  -2  603.54   36.80
   1   5   2  579.34   36.30
   1   5   2  579.64   36.60
  -1   5  -2  564.74   37.50
  -2  -5  -2    8.30    2.30
  -2  -5  -2    9.60    2.40
   2  -5   2   17.00    2.60
  -2  -5  -2    8.00    3.30
   2  -5   2   12.30    2.50
  -2  -5  -2   14.10    3.40
   2  -5   2    9.00    1.80
  -2  -5  -2   10.20    2.70
   2  -5   2   11.50    1.90
   2  -5   2   14.20    3.10
   2  -5   2   12.00    3.60
   2   5   2   11.60    2.50
  -2   5  -2   11.80    2.50
  -2   5  -2    6.80    1.90
   2   5   2   16.20    4.10
  -2   5  -2    8.50    3.00
   2   5   2   17.20    3.30
  -2   5  -2    8.70    2.00
  -2   5  -2    9.80    2.50
   2   5   2   11.80    2.40
   2   5   2   16.10    1.50
  -2   5  -2   11.00    3.00
   2   5   2   12.00    1.70
   2   5   2    8.90    2.20
   3  -5   2 1039.40   64.99
   3  -5   2 1085.49   64.19
  -3  -5  -2  997.10   65.29
  -3  -5  -2 1091.99   64.99
  -3  -5  -2  863.11   66.79
   3  -5   2 1030.00   67.19
  -3  -5  -2 1061.09   64.69
   3  -5   2 1046.70   62.69
  -3  -5  -2 1012.10   65.49
  -3   5  -2  890.01   66.79
  -3   5  -2 1111.89   65.39
  -3   5  -2  990.20   63.49
   3   5   2 1055.59   64.89
  -3   5  -2 1230.18   66.59
  -3   5  -2 1092.49   65.09
  -3   5  -2 1054.79   63.79
   3   5   2  957.30   64.09
   3   5   2  966.10   64.89
   3   5   2 1049.70   63.69
  -3   5  -2 1114.59   64.99
  -4  -5  -2  503.85   33.60
   4  -5   2  520.45   36.50
  -4  -5  -2  523.95   33.50
   4  -5   2  486.25   30.90
  -4  -5  -2  466.45   33.30
   4  -5   2  512.95   32.50
  -4   5  -2  455.95   33.50
   4   5   2  521.25   36.90
   4   5   2  504.55   32.10
  -4   5  -2  493.65   32.10
  -4   5  -2  446.36   34.60
   5  -5   2    0.30    2.60
  -5  -5  -2    2.10    2.40
  -5  -5  -2    0.60    2.10
   5  -5   2    2.50    1.80
  -5  -5  -2    2.90    2.60
   5   5   2    5.30    3.50
  -5   5  -2    1.70    2.10
   5   5   2    2.70    1.90
  -5   5  -2    3.80    2.90
   6  -5   2   13.10    3.50
   6  -5   2    3.70    4.20
  -6  -5  -2    7.70    3.60
  -6  -5  -2    7.40    3.50
  -6  -5  -2    7.30    3.80
  -6   5  -2    2.00    2.30
  -6   5  -2    8.00    3.70
   6   5   2    6.60    4.60
   7  -5   2  172.88   14.30
   7  -5   2  172.58   19.10
  -7  -5  -2  151.48   15.80
  -7  -5  -2  174.58   15.60
   7   5   2  158.78   18.40
  -7   5  -2  163.48   16.50
  -7   5  -2  130.79   14.40
   8  -5   2   -1.90    4.50
  -8  -5  -2   -0.30    3.40
   8  -5   2    0.50    5.30
  -8   5  -2   -0.30    3.50
  -8   5  -2   -0.90    4.80
   8   5   2    0.30    5.00
   9  -5   2   29.60    9.50
  -9  -5  -2   32.40    9.20
  -9  -5  -2   31.70    8.70
  -9   5  -2   22.20    6.90
   9   5   2   19.20    8.60
  -9   5  -2   36.20   10.00
 -10  -6   2  124.09   15.60
 -10  -6   2  143.89   14.70
 -10   6   2  157.58   19.10
 -10   6   2  131.89   14.90
  10   6  -2  142.49   19.80
  -9  -6   2    1.40    3.20
  -9  -6   2   -3.50    3.30
   9   6  -2    2.10    7.50
  -9   6   2    3.30    4.80
  -9   6   2   -1.80    3.20
   8  -6  -2  171.68   19.00
  -8  -6   2  137.49   14.70
  -8  -6   2  172.78   16.00
   8  -6  -2  169.38   15.30
  -8  -6   2  181.68   16.00
  -8   6   2  189.28   16.80
   8   6  -2  169.98   18.60
  -8   6   2  172.48   15.90
  -7  -6   2  132.19   13.20
  -7  -6   2  145.69   12.20
   7  -6  -2  145.59   15.60
   7  -6  -2  154.68   13.10
  -7  -6   2  143.69   13.30
  -7   6   2  129.39   13.10
   7   6  -2  142.69   15.90
  -7   6   2  143.79   12.30
  -7   6   2  155.68   14.20
   7   6  -2  137.49   13.70
  -6  -6   2   98.79   10.70
  -6  -6   2  104.39   10.10
   6  -6  -2  120.59   11.20
  -6  -6   2  105.99    9.40
   6  -6  -2  103.29   10.10
  -6  -6   2  128.89   11.10
  -6  -6   2  112.19    9.40
   6   6  -2  107.19    9.70
  -6   6   2  136.69   15.20
  -6   6   2  102.99    9.40
  -6   6   2  122.89   11.00
  -6   6   2   96.89   10.30
  -6   6   2  111.49   11.20
   6   6  -2  107.39   12.70
  -6   6   2  114.09    9.80
   6   6  -2  108.39   10.90
   5  -6  -2  405.66   27.80
  -5  -6   2  394.76   27.10
  -5  -6   2  366.56   29.80
  -5  -6   2  376.86   28.10
   5  -6  -2  453.35   31.20
   5  -6  -2  420.16   28.30
  -5  -6   2  447.86   28.10
  -5  -6   2  432.06   31.30
  -5  -6   2  426.66   26.30
  -5  -6   2  372.16   28.10
  -5   6   2  413.06   28.20
  -5   6   2  405.66   26.90
  -5   6   2  413.06   28.00
  -5   6   2  402.36   27.00
  -5   6   2  383.96   28.70
   5   6  -2  439.06   31.00
  -5   6   2  401.36   27.30
  -5   6   2  428.76   28.80
   5   6  -2  413.26   26.80
  -5   6   2  402.36   28.90
   4  -6  -2  430.26   29.40
  -4  -6   2  470.75   31.70
  -4  -6   2  438.66   29.40
  -4  -6   2  431.16   30.40
  -4  -6   2  489.85   31.80
   4  -6  -2  457.95   29.40
   4  -6  -2  436.96   29.50
  -4  -6   2  388.16   30.80
  -4  -6   2  446.36   29.20
  -4  -6   2  456.75   30.10
  -4  -6   2  427.46   27.60
   4   6  -2  455.25   30.30
  -4   6   2  439.86   29.00
  -4   6   2  432.36   28.60
  -4   6   2  432.46   29.70
   4   6  -2  465.65   31.50
   4   6  -2  441.96   28.10
  -4   6   2  432.06   29.80
  -4   6   2  464.45   30.10
  -4   6   2  447.26   32.40
  -4   6   2  432.96   28.50
  -3  -6   2  309.37   23.80
  -3  -6   2  345.57   21.40
  -3  -6   2  349.57   21.00
  -3  -6   2  395.96   23.30
   3  -6  -2  337.17   23.00
  -3  -6   2  355.56   23.70
  -3  -6   2  334.87   23.00
   3  -6  -2  376.46   22.90
   3  -6  -2  343.97   22.40
  -3  -6   2  310.47   23.80
  -3  -6   2  299.97   22.90
  -3  -6   2  335.47   22.80
   3   6  -2  355.86   23.50
   3   6  -2  345.97   23.70
  -3   6   2  303.47   21.50
  -3   6   2  298.47   22.30
  -3   6   2  324.67   21.80
  -3   6   2  347.77   24.40
  -3   6   2  332.87   22.50
  -3   6   2  313.47   22.10
   3   6  -2  326.37   23.30
  -3   6   2  401.26   25.20
  -3   6   2  285.47   21.90
  -3   6   2  366.06   22.20
   2  -6  -2   17.20    2.00
  -2  -6   2   11.70    2.50
   2  -6  -2   15.90    2.30
   2  -6  -2   18.90    3.00
  -2  -6   2   16.20    2.10
  -2  -6   2   17.40    3.00
  -2  -6   2   14.30    3.30
  -2  -6   2   11.70    2.50
   2  -6  -2   17.60    2.50
  -2  -6   2   17.80    2.40
  -2  -6   2   11.90    2.90
   2  -6  -2   21.10    2.80
  -2   6   2   18.70    2.50
  -2   6   2   15.30    2.70
   2   6  -2   13.00    2.60
  -2   6   2   13.60    3.20
  -2   6   2   13.90    2.10
   2   6  -2   14.60    2.30
   2   6  -2   13.70    2.90
  -2   6   2   16.00    2.20
  -2   6   2   19.90    2.60
   2   6  -2   18.20    2.00
   1  -6  -2 1348.86   82.59
  -1  -6   2 1411.46   85.09
   1  -6  -2 1311.07   83.59
  -1  -6   2 1423.86   84.89
  -1  -6   2 1424.06   83.19
   1  -6  -2 1276.87   84.29
   1  -6  -2 1334.77   82.89
  -1  -6   2 1581.64   86.39
  -1  -6   2 1444.96   84.29
  -1   6   2 1420.96   83.49
   1   6  -2 1417.56   84.99
   1   6  -2 1423.16   84.89
   1   6  -2 1365.46   83.79
  -1   6   2 1166.38   83.59
  -1   6   2 1337.77   83.39
  -1   6   2 1325.47   83.59
  -1   6   2 1388.86   85.19
   1   6  -2 1359.56   83.19
  -1   6   2 1372.16   82.69
  -1   6   2 1444.26   82.79
   1   6  -2 1532.65   84.59
   0  -6   2 2153.18  132.79
   0  -6  -2 2147.89  132.69
   0  -6  -2 2203.88  132.89
   0  -6   2 2272.37  132.99
   0  -6   2 2311.67  132.39
   0  -6  -2 2162.98  132.19
   0  -6   2 1986.80  133.79
   0  -6  -2 2315.57  132.99
   0  -6   2 2296.87  133.69
   0   6   2 2260.47  132.29
   0   6   2 2097.69  132.99
   0   6  -2 2185.78  132.49
   0   6  -2 2293.87  133.59
   0   6  -2 2406.86  133.89
   0   6  -2 2198.28  132.99
   0   6   2 2136.89  132.49
   0   6  -2 2307.87  133.09
   1  -6   2  582.24   35.80
   1  -6   2  495.25   35.40
  -1  -6  -2  597.74   35.20
   1  -6   2  564.84   35.50
   1  -6   2  539.75   36.50
  -1  -6  -2  534.55   38.00
  -1  -6  -2  529.95   35.60
  -1  -6  -2  575.54   36.50
  -1  -6  -2  541.75   35.60
   1  -6   2  572.84   35.50
   1  -6   2  581.54   36.80
  -1  -6  -2  534.75   36.00
   1   6   2  597.54   34.80
   1   6   2  596.04   36.00
  -1   6  -2  562.14   36.10
   1   6   2  584.54   36.20
  -1   6  -2  562.54   36.80
   1   6   2  573.14   35.80
  -1   6  -2  603.14   37.30
   1   6   2  582.44   38.00
  -1   6  -2  580.74   36.10
  -1   6  -2  617.04   36.30
   1   6   2  569.14   35.60
  -1   6  -2  559.54   35.70
  -2  -6  -2 2940.61  168.78
   2  -6   2 2927.41  170.78
  -2  -6  -2 2328.57  168.68
  -2  -6  -2 2775.02  171.68
   2  -6   2 2924.31  167.28
  -2  -6  -2 2739.83  169.18
  -2  -6  -2 2840.72  167.08
   2   6   2 2875.31  166.48
   2   6   2 2755.72  168.18
  -2   6  -2 2999.00  168.18
   2   6   2 2832.52  168.88
  -2   6  -2 2930.91  168.98
   2   6   2 2719.23  171.58
  -2   6  -2 2859.81  168.48
  -2   6  -2 2683.93  169.98
   3  -6   2  122.59    9.10
   3  -6   2  128.89    9.40
  -3  -6  -2  131.09   11.50
   3  -6   2  125.79   12.60
   3  -6   2  133.79   11.40
  -3  -6  -2  148.19   11.70
  -3  -6  -2  104.19   12.70
  -3  -6  -2  134.29   11.10
   3  -6   2  120.89   10.10
  -3  -6  -2  136.19   11.80
  -3   6  -2  125.29   11.10
   3   6   2  140.99   10.90
  -3   6  -2  131.49   10.40
  -3   6  -2  128.79   11.30
   3   6   2  136.59   13.60
  -3   6  -2  143.59   13.40
  -3   6  -2  133.49   12.00
  -3   6  -2  137.79   10.00
  -3   6  -2  120.39   10.80
   3   6   2  145.49   10.30
   3   6   2  139.29   11.30
  -4  -6  -2  814.12   51.89
   4  -6   2  863.51   55.09
   4  -6   2  811.52   49.30
   4  -6   2  790.72   50.39
  -4  -6  -2  837.82   52.79
  -4  -6  -2  782.12   51.49
  -4   6  -2  808.02   49.80
   4   6   2  735.73   54.59
  -4   6  -2  817.02   51.99
   4   6   2  809.22   51.79
   4   6   2  826.32   50.09
  -4   6  -2  707.03   52.09
   5  -6   2   13.00    3.00
  -5  -6  -2   -0.30    1.80
  -5  -6  -2    0.90    1.90
  -5  -6  -2    1.00    2.10
   5  -6   2    3.90    3.20
   5   6   2    1.20    3.00
  -5   6  -2    0.10    1.70
  -5   6  -2    2.60    2.90
   5   6   2   -0.50    1.50
  -5   6  -2   -0.50    1.80
  -6  -6  -2  378.46   27.60
  -6  -6  -2  315.97   26.10
   6  -6   2  378.66   30.40
   6  -6   2  347.87   25.10
  -6  -6  -2  368.76   27.60
   6   6   2  328.67   29.50
  -6   6  -2  401.06   28.70
  -6   6  -2  380.36   27.50
  -7  -6  -2   91.09   10.40
   7  -6   2   76.19   12.20
   7  -6   2   82.59   10.40
  -7  -6  -2   70.09   10.10
  -7   6  -2   79.99   10.30
  -7   6  -2   80.69   11.60
   7   6   2   72.79   12.40
  -8  -6  -2   95.79   12.70
   8  -6   2   80.89   10.00
   8  -6   2   68.69   12.90
  -8  -6  -2   78.49   10.90
  -8   6  -2   83.09   10.90
   8   6   2   71.59   13.20
   9  -6   2   79.79   11.30
  -9  -6  -2   66.29   12.20
  -9  -6  -2   53.59   10.60
   9  -6   2   86.19   15.40
  -9   6  -2   98.89   13.90
  -9   6  -2   68.99   13.00
   9   6   2   78.79   17.00
 -10  -7   2    0.80    7.70
[truncated: 1,085,774 more chars]
